# Supplementary material for: Di-μ-adipato-κ4O1,O1′:O6,O6′-bis­[(2,2′-di­pyridyl­amine-κ2N,N′)zinc(II)] trihydrate
Source: IUCrdata. 2024 Sep 20;9(Pt 9):x240906. doi: 10.1107/S2414314624009064 (PMC11451035; doi:10.1107/S2414314624009064)
Supplement: Supplementary file 1 [file x-09-x240906-sup1.cif]

##############################################################################
#                                                                            #
# This CIF contains the data for a data article accepted for                 #
# publication in IUCrData. It conforms to the requirements of                #
# Notes for Authors for IUCrData, and has been                               #
# peer reviewed under the auspices of IUCrData.                              #
#                                                                            #
# Full details of the Crystallographic Information File format               #
# are given in the paper "The Crystallographic Information File (CIF):       #
# a New Standard Archive File for Crystallography" by S. R. Hall, F. H.      #
# Allen and I. D. Brown [Acta Cryst. (1991), A47, 655-685].                  #
#                                                                            #
# The current version of the core CIF dictionary is obtainable from          #
# ftp://ftp.iucr.org/pub/cif_core.dic.                                       #
#                                                                            #
# Software is freely available for graphical display of the structure(s)     #
# in this CIF. For information consult the CIF software page                 #
# http://www.iucr.org/resources/cif/software.                                #
#                                                                            #
# This file may be used for bona fide research purposes within the           #
# scientific community so long as proper attribution is given to the data    # 
# article from which it was obtained.                                        #
#                                                                            #
##############################################################################
data_I
_audit_creation_method
;
Olex2 1.5
(compiled 2024.02.16 svn.r378c4104 for OlexSys, GUI svn.r6928)
;
_journal_date_recd_electronic     2024-08-28
_journal_date_accepted     2024-09-16
_journal_name_full     'IUCrData'
_journal_year     2024
_journal_volume     9
_journal_issue      1
_journal_page_first     0
_journal_page_last     0
_journal_paper_category     HM
_journal_paper_doi     10.1107/S2414314624009064
_journal_coeditor_code     WM4220
_publ_contact_author_name     'Fatima Setifi, Thang Pham Chien'
_publ_contact_author_address
;
Laboratoire de Chimie,
Ing\'enierie Mol\'eculaire et Nanostructures (LCIMN),
Universit\'e Ferhat Abbas S\'etif 1,
S\'etif 19000,
Algeria
Department of Inorganic Chemistry,
Faculty of Chemistry,
VNU University of Science,
Vietnam National University, Hanoi
19 Le Thanh Tong, Hanoi,
Vietnam
;
_publ_contact_author_email
                        'fatima.setifi@univ-setif.dz, phamchienthang@hus.edu.vn'
_publ_contact_author_fax     ?
_publ_contact_author_phone     '+213(0)790334930'
_publ_section_title
;\
Di-\m-adipato-\k^4^<i>O</i>^1^,<i>O</i>^1'^:<i>O</i>^6^,<i>O</i>^6'^-bis[(2,2'-\
dipyridylamine-\k^2^<i>N</i>,<i>N</i>')zinc(II)] trihydrate
;
_publ_section_title_footnote     .
loop_
    _publ_author_name
    _publ_author_footnote
    _publ_author_address
    'Setifi, Fatima' .
;
Laboratoire de Chimie,
Ing\'enierie Mol\'eculaire et Nanostructures (LCIMN),
Universit\'e Ferhat Abbas S\'etif 1,
S\'etif 19000,
Algeria
;
    'Setifi, Zouaoui' .
;
D\'epartment de Technologie
Facult\'e de Technologie
Universit\'e 20 Ao\^ut 1955-Skikda
BP 26, Route d'El-Hadaiek
Skikda 21000
Algeria
Laboratoire de Chimie,
Ing\'enierie Mol\'eculaire et Nanostructures (LCIMN),
Universit\'e Ferhat Abbas S\'etif 1,
S\'etif 19000,
Algeria
;
    'Pham Chien, Thang' .
;
Department of Inorganic Chemistry,
Faculty of Chemistry,
VNU University of Science,
Vietnam National University, Hanoi
19 Le Thanh Tong, Hanoi,
Vietnam
;
    'Al-Douh, Mohammad Hadi' .
;
Chemistry Department,
Faculty of Science,
Hadhramout University,
Mukalla, Hadhramout,
Yemen
;
    'Addala, Abderezak' .
;
Laboratoire de Chimie,
Ing\'enierie Mol\'eculaire et Nanostructures (LCIMN),
Universit\'e Ferhat Abbas S\'etif 1,
S\'etif 19000,
Algeria
;
_publ_section_synopsis
;
The title dinuclear and centrosymmetric complex molecule exhibits a highly
distorted octa\\u000173hedral O~4~N~2~ coordination set about the central
zinc(II) atom.
;
_chemical_name_systematic
;\
Di-\m-adipato-\k^4^<i>O</i>^1^,<i>O</i>^1'^:<i>O</i>^6^,<i>O</i>^6'^-\
bis{[<i>N</i>-(pyridin-2-yl-\k<i>N</i>)pyridin-2-amine-\k<i>N</i>^1^]\
zinc(II)} trihydrate
;
_chemical_name_common
;\
Di-\m-adipato-\k^4^<i>O</i>^1^,<i>O</i>^1'^:<i>O</i>^6^,<i>O</i>^6'^-\
bis[(2,2'-dipyridylamine-\k^2^<i>N</i>,<i>N</i>')zinc(II)]
trihydrate
;
_chemical_formula_moiety     'C32 H34 N6 O8 Zn2, 3(H2 O)'
_chemical_formula_sum     'C32 H40 N6 O11 Zn2'
_chemical_formula_iupac     '[Zn2 (C6 H8 O4)2 (C10 H9 N3)2], 3H2 O'
_chemical_formula_weight     815.44
_chemical_melting_point     ?
_space_group_crystal_system     monoclinic
_space_group_name_H-M_alt     'P 1 21/n 1'
_space_group_name_Hall     '-P 2yn'
loop_
    _space_group_symop_operation_xyz
    'x, y, z'
    '-x+1/2, y+1/2, -z+1/2'
    '-x, -y, -z'
    'x-1/2, -y-1/2, z-1/2'
_cell_length_a     8.2105(3)
_cell_length_b     14.4478(6)
_cell_length_c     15.2042(8)
_cell_angle_alpha     90
_cell_angle_beta     101.694(2)
_cell_angle_gamma     90
_cell_volume     1766.14(14)
_cell_formula_units_Z     2
_cell_measurement_reflns_used     1439
_cell_measurement_theta_min     2.321
_cell_measurement_theta_max     26.307
_cell_measurement_temperature     302(2)
_exptl_crystal_description     needle
_exptl_crystal_colour     colourless
_exptl_crystal_size_max     0.18
_exptl_crystal_size_mid     0.11
_exptl_crystal_size_min     0.06
_exptl_crystal_density_diffrn     1.533
_exptl_crystal_density_meas     ?
_exptl_crystal_density_method     ?
_exptl_crystal_F_000     844
_exptl_absorpt_coefficient_mu     1.425
_exptl_absorpt_correction_type     multi-scan
_exptl_absorpt_process_details
;
(Crysalis Red; Oxford Diffraction, 2009)
;
_exptl_absorpt_correction_T_min     0.49175
_exptl_absorpt_correction_T_max     1.00000
_diffrn_ambient_temperature     302.00
_diffrn_source     'Enhance (Mo) X-ray source'
_diffrn_radiation_type     MoK\a
_diffrn_radiation_wavelength     0.71073
_diffrn_measurement_device_type
;
Oxford Diffraction Xcalibur with Sapphire CCD
;
_diffrn_measurement_method     '\w scans'
_diffrn_detector_area_resol_mean     ?
_diffrn_reflns_number     20158
_diffrn_reflns_av_R_equivalents     0.0381
_diffrn_reflns_av_unetI/netI     0.0473
_diffrn_reflns_theta_min     3.618
_diffrn_reflns_theta_max     32.804
_diffrn_reflns_theta_full     25.242
_diffrn_measured_fraction_theta_max     0.979
_diffrn_measured_fraction_theta_full     0.987
_diffrn_reflns_limit_h_min     -10
_diffrn_reflns_limit_h_max     12
_diffrn_reflns_limit_k_min     -22
_diffrn_reflns_limit_k_max     21
_diffrn_reflns_limit_l_min     -23
_diffrn_reflns_limit_l_max     21
_refine_special_details     ?
_reflns_number_total     6416
_reflns_number_gt     4033
_reflns_threshold_expression     'I > 2\s(I)'
_refine_ls_structure_factor_coef     Fsqd
_refine_ls_matrix_type     full
_refine_ls_R_factor_all     0.0856
_refine_ls_R_factor_gt     0.0435
_refine_ls_wR_factor_gt     0.0883
_refine_ls_wR_factor_ref     0.1023
_refine_ls_goodness_of_fit_ref     1.020
_refine_ls_restrained_S_all     1.020
_refine_ls_number_reflns     6416
_refine_ls_number_parameters     241
_refine_ls_number_restraints     0
_refine_ls_hydrogen_treatment     constr
_refine_ls_weighting_scheme     calc
_refine_ls_weighting_details
              'w=1/[\s^2^(Fo^2^)+(0.0328P)^2^+0.9459P] where P=(Fo^2^+2Fc^2^)/3'
_atom_sites_solution_hydrogens     mixed
_atom_sites_solution_primary     dual
_atom_sites_solution_secondary     ?
_refine_ls_shift/su_max     0.001
_refine_ls_shift/su_mean     0.000
_refine_diff_density_max     0.481
_refine_diff_density_min     -0.864
_refine_ls_extinction_method     none
_refine_ls_extinction_coef     .
loop_
    _atom_type_symbol
    _atom_type_description
    _atom_type_scat_dispersion_real
    _atom_type_scat_dispersion_imag
    _atom_type_scat_source
    'C' 'C' 0.0033 0.0016
                         'International Tables Vol C Tables 4.2.6.8 and 6.1.1.4'
    'H' 'H' 0.0000 0.0000
                         'International Tables Vol C Tables 4.2.6.8 and 6.1.1.4'
    'N' 'N' 0.0061 0.0033
                         'International Tables Vol C Tables 4.2.6.8 and 6.1.1.4'
    'O' 'O' 0.0106 0.0060
                         'International Tables Vol C Tables 4.2.6.8 and 6.1.1.4'
    'Zn' 'Zn' 0.2839 1.4301
                         'International Tables Vol C Tables 4.2.6.8 and 6.1.1.4'
_computing_data_collection
;
CrysAlis CCD (Oxford Diffraction, 2009)
;
_computing_cell_refinement
;
CrysAlis RED (Oxford Diffraction, 2009)
;
_computing_data_reduction
;
CrysAlis RED (Oxford Diffraction, 2009)
;
_computing_structure_solution
;
<i>SHELXT2014/5</i> (Sheldrick, 2015a)
;
_computing_structure_refinement
;
<i>SHELXL2018/3</i> (Sheldrick, 2015b)
;
_computing_molecular_graphics
;
Olex2 1.5 (Dolomanov <i>et al.</i>,  2009)
;
_computing_publication_material
;
Olex2 1.5 (Dolomanov <i>et al.</i>,  2009) and publCIF (Westrip,
2010)
;
loop_
    _atom_site_type_symbol
    _atom_site_label
    _atom_site_fract_x
    _atom_site_fract_y
    _atom_site_fract_z
    _atom_site_U_iso_or_equiv
    _atom_site_adp_type
    _atom_site_calc_flag
    _atom_site_occupancy
    _atom_site_disorder_assembly
    _atom_site_disorder_group
    Zn Zn1 0.52923(3) 0.23563(2) 0.59713(2) 0.03924(9) Uani d 1 . .
    O O4 0.3690(3) 0.31102(13) 0.70690(14) 0.0791(7) Uani d 1 . .
    O O2 0.7724(3) 0.30383(15) 0.60833(13) 0.0752(6) Uani d 1 . .
    O O1 0.6465(2) 0.25296(11) 0.47921(12) 0.0498(4) Uani d 1 . .
    O O5 0.6289(3) 0.16459(13) 0.31903(14) 0.0725(6) Uani d 1 . .
    H H5A 0.639294 0.199470 0.364850 0.109 Uiso d 1 . .
    H H5B 0.722914 0.167391 0.303780 0.109 Uiso d 1 . .
    O O6 0.0902(5) 0.1631(3) 0.6599(3) 0.0730(11) Uani d 0.5 . .
    H H6A 0.171671 0.199984 0.675684 0.109 Uiso d 0.5 . .
    H H6B 0.008471 0.190701 0.674841 0.109 Uiso d 0.5 . .
    N N1 0.3655(2) 0.13927(11) 0.53175(11) 0.0347(4) Uani d 1 . .
    N N2 0.4477(2) 0.01757(11) 0.63553(12) 0.0375(4) Uani d 1 . .
    H H2 0.420818 -0.037731 0.647937 0.045 Uiso calc 1 . .
    N N3 0.6264(2) 0.14173(11) 0.69451(11) 0.0352(4) Uani d 1 . .
    O O3 0.4049(3) 0.35591(12) 0.57654(16) 0.0757(6) Uani d 1 . .
    C C1 0.3528(2) 0.05144(13) 0.55665(13) 0.0320(4) Uani d 1 . .
    C C2 0.2422(3) -0.01017(15) 0.50387(15) 0.0423(5) Uani d 1 . .
    H H2A 0.235752 -0.071351 0.521863 0.051 Uiso calc 1 . .
    C C3 0.1439(3) 0.02034(18) 0.42585(16) 0.0488(6) Uani d 1 . .
    H H3 0.069354 -0.019799 0.390602 0.059 Uiso calc 1 . .
    C C4 0.1559(3) 0.11133(18) 0.39960(16) 0.0503(6) Uani d 1 . .
    H H4 0.090285 0.133564 0.346685 0.060 Uiso calc 1 . .
    C C5 0.2670(3) 0.16751(16) 0.45378(16) 0.0462(5) Uani d 1 . .
    H H5 0.275555 0.228659 0.436171 0.055 Uiso calc 1 . .
    C C6 0.5767(2) 0.05380(13) 0.69865(13) 0.0315(4) Uani d 1 . .
    C C7 0.6539(3) -0.00637(14) 0.76730(14) 0.0369(4) Uani d 1 . .
    H H7 0.618034 -0.067305 0.768749 0.044 Uiso calc 1 . .
    C C8 0.7820(3) 0.02557(16) 0.83172(15) 0.0434(5) Uani d 1 . .
    H H8 0.834264 -0.013415 0.877486 0.052 Uiso calc 1 . .
    C C9 0.8335(3) 0.11660(16) 0.82839(16) 0.0485(5) Uani d 1 . .
    H H9 0.919951 0.139854 0.871929 0.058 Uiso calc 1 . .
    C C10 0.7542(3) 0.17143(15) 0.75964(16) 0.0456(5) Uani d 1 . .
    H H10 0.789670 0.232347 0.757327 0.055 Uiso calc 1 . .
    C C16 0.3524(3) 0.36974(15) 0.64708(19) 0.0480(6) Uani d 1 . .
    C C15 0.2705(3) 0.46125(15) 0.65891(17) 0.0473(5) Uani d 1 . .
    H H15A 0.341863 0.494613 0.707215 0.057 Uiso calc 1 . .
    H H15B 0.167041 0.448608 0.678170 0.057 Uiso calc 1 . .
    C C14 0.2323(3) 0.52446(14) 0.57801(15) 0.0403(5) Uani d 1 . .
    H H14A 0.161271 0.492051 0.528875 0.048 Uiso calc 1 . .
    H H14B 0.335121 0.539790 0.559240 0.048 Uiso calc 1 . .
    C C13 0.8531(3) 0.38678(15) 0.40257(19) 0.0519(6) Uani d 1 . .
    H H13A 0.949705 0.402554 0.377984 0.062 Uiso calc 1 . .
    H H13B 0.777494 0.351921 0.357227 0.062 Uiso calc 1 . .
    C C12 0.9082(3) 0.32560(18) 0.4846(2) 0.0611(7) Uani d 1 . .
    H H12A 0.965667 0.272054 0.467267 0.073 Uiso calc 1 . .
    H H12B 0.986835 0.359756 0.529059 0.073 Uiso calc 1 . .
    C C11 0.7690(3) 0.29305(14) 0.52654(16) 0.0420(5) Uani d 1 . .
loop_
    _atom_site_aniso_label
    _atom_site_aniso_U_11
    _atom_site_aniso_U_22
    _atom_site_aniso_U_33
    _atom_site_aniso_U_12
    _atom_site_aniso_U_13
    _atom_site_aniso_U_23
    Zn1 0.04188(14) 0.02539(11) 0.04678(16) -0.00240(9) 0.00029(10) 0.00485(10)
    O4 0.1090(17) 0.0462(11) 0.0712(14) 0.0344(11) -0.0072(12) 0.0039(9)
    O2 0.1084(17) 0.0698(13) 0.0417(11) -0.0076(12) 0.0020(10) 0.0048(9)
    O1 0.0475(8) 0.0476(9) 0.0585(11) -0.0147(7) 0.0204(8) -0.0152(7)
    O5 0.1197(18) 0.0454(10) 0.0540(12) -0.0324(11) 0.0216(11) -0.0117(8)
    O6 0.068(3) 0.060(2) 0.095(3) -0.0104(19) 0.027(2) -0.015(2)
    N1 0.0350(8) 0.0316(8) 0.0364(9) -0.0025(6) 0.0044(7) 0.0024(7)
    N2 0.0445(9) 0.0270(8) 0.0396(10) -0.0074(7) 0.0050(7) 0.0037(7)
    N3 0.0383(8) 0.0266(7) 0.0388(9) 0.0020(6) 0.0028(7) -0.0011(6)
    O3 0.0923(14) 0.0387(9) 0.1157(18) -0.0024(9) 0.0674(14) -0.0157(10)
    C1 0.0309(9) 0.0323(9) 0.0342(10) -0.0020(7) 0.0100(7) -0.0012(7)
    C2 0.0439(11) 0.0360(10) 0.0468(13) -0.0097(8) 0.0090(9) -0.0051(9)
    C3 0.0393(11) 0.0579(14) 0.0463(14) -0.0089(10) 0.0022(9) -0.0121(11)
    C4 0.0464(12) 0.0623(15) 0.0379(13) 0.0038(11) -0.0015(10) 0.0010(11)
    C5 0.0489(12) 0.0428(12) 0.0432(13) -0.0014(9) 0.0011(10) 0.0067(9)
    C6 0.0338(9) 0.0289(9) 0.0336(10) 0.0031(7) 0.0112(7) -0.0011(7)
    C7 0.0436(11) 0.0317(9) 0.0374(11) 0.0049(8) 0.0128(8) 0.0034(8)
    C8 0.0459(12) 0.0439(12) 0.0389(12) 0.0116(9) 0.0052(9) 0.0050(9)
    C9 0.0479(12) 0.0467(13) 0.0443(13) 0.0032(10) -0.0063(10) -0.0024(10)
    C10 0.0490(12) 0.0327(10) 0.0486(13) -0.0028(9) -0.0059(10) -0.0032(9)
    C16 0.0352(10) 0.0348(11) 0.0721(17) -0.0011(8) 0.0067(10) -0.0129(11)
    C15 0.0572(13) 0.0351(11) 0.0547(14) 0.0089(9) 0.0237(11) 0.0008(10)
    C14 0.0405(10) 0.0337(10) 0.0482(13) -0.0049(8) 0.0126(9) -0.0022(9)
    C13 0.0521(13) 0.0379(11) 0.0749(18) 0.0038(10) 0.0342(12) 0.0127(11)
    C12 0.0382(12) 0.0476(13) 0.097(2) -0.0029(10) 0.0115(12) 0.0249(13)
    C11 0.0505(12) 0.0241(8) 0.0501(14) 0.0025(8) 0.0071(10) 0.0064(8)
_geom_special_details
;
All e.s.d.'s (except the e.s.d. in the dihedral angle between two l.s. planes)
are estimated using the full covariance matrix. The cell e.s.d.'s are taken
into account individually in the estimation of e.s.d.'s in distances, angles
and torsion angles; correlations between e.s.d.'s in cell parameters are only
used when they are defined by crystal symmetry. An approximate (isotropic)
treatment of cell e.s.d.'s is used for estimating e.s.d.'s involving l.s.
planes.
;
loop_
    _geom_bond_atom_site_label_1
    _geom_bond_atom_site_label_2
    _geom_bond_site_symmetry_2
    _geom_bond_distance
    _geom_bond_publ_flag
    Zn1 O4 . 2.567(2) ?
    Zn1 O2 . 2.202(2) ?
    Zn1 O1 . 2.2146(17) ?
    Zn1 N1 . 2.0473(16) ?
    Zn1 N3 . 2.0470(16) ?
    Zn1 O3 . 2.0073(19) ?
    Zn1 C11 . 2.563(2) ?
    O4 C16 . 1.231(3) ?
    O2 C11 . 1.248(3) ?
    O1 C11 . 1.253(3) ?
    O5 H5A . 0.8500 ?
    O5 H5B . 0.8504 ?
    O6 H6A . 0.8508 ?
    O6 H6B . 0.8500 ?
    N1 C1 . 1.334(2) ?
    N1 C5 . 1.355(3) ?
    N2 H2 . 0.8600 ?
    N2 C1 . 1.381(2) ?
    N2 C6 . 1.380(2) ?
    N3 C6 . 1.340(2) ?
    N3 C10 . 1.358(3) ?
    O3 C16 . 1.250(3) ?
    C1 C2 . 1.402(3) ?
    C2 H2A . 0.9300 ?
    C2 C3 . 1.365(3) ?
    C3 H3 . 0.9300 ?
    C3 C4 . 1.383(4) ?
    C4 H4 . 0.9300 ?
    C4 C5 . 1.366(3) ?
    C5 H5 . 0.9300 ?
    C6 C7 . 1.407(3) ?
    C7 H7 . 0.9300 ?
    C7 C8 . 1.364(3) ?
    C8 H8 . 0.9300 ?
    C8 C9 . 1.385(3) ?
    C9 H9 . 0.9300 ?
    C9 C10 . 1.367(3) ?
    C10 H10 . 0.9300 ?
    C16 C15 . 1.511(3) ?
    C15 H15A . 0.9700 ?
    C15 H15B . 0.9700 ?
    C15 C14 . 1.513(3) ?
    C14 H14A . 0.9700 ?
    C14 H14B . 0.9700 ?
    C14 C13 3_666 1.519(3) ?
    C13 H13A . 0.9700 ?
    C13 H13B . 0.9700 ?
    C13 C12 . 1.520(3) ?
    C12 H12A . 0.9700 ?
    C12 H12B . 0.9700 ?
    C12 C11 . 1.493(3) ?
loop_
    _geom_angle_atom_site_label_1
    _geom_angle_atom_site_label_2
    _geom_angle_atom_site_label_3
    _geom_angle_site_symmetry_1
    _geom_angle_site_symmetry_3
    _geom_angle
    _geom_angle_publ_flag
    O2 Zn1 O4 . . 109.63(8) ?
    O2 Zn1 O1 . . 58.38(7) ?
    O2 Zn1 C11 . . 29.12(7) ?
    O1 Zn1 O4 . . 147.40(6) ?
    O1 Zn1 C11 . . 29.26(6) ?
    N1 Zn1 O4 . . 103.40(7) ?
    N1 Zn1 O2 . . 146.89(8) ?
    N1 Zn1 O1 . . 91.96(6) ?
    N1 Zn1 C11 . . 120.07(7) ?
    N3 Zn1 O4 . . 89.24(6) ?
    N3 Zn1 O2 . . 91.51(7) ?
    N3 Zn1 O1 . . 119.40(7) ?
    N3 Zn1 N1 . . 91.24(6) ?
    N3 Zn1 C11 . . 107.32(7) ?
    O3 Zn1 O4 . . 54.76(7) ?
    O3 Zn1 O2 . . 92.81(8) ?
    O3 Zn1 O1 . . 93.82(7) ?
    O3 Zn1 N1 . . 104.48(8) ?
    O3 Zn1 N3 . . 142.92(8) ?
    O3 Zn1 C11 . . 93.66(7) ?
    C11 Zn1 O4 . . 132.29(7) ?
    C16 O4 Zn1 . . 78.85(16) ?
    C11 O2 Zn1 . . 91.72(15) ?
    C11 O1 Zn1 . . 90.99(15) ?
    H5A O5 H5B . . 104.5 ?
    H6A O6 H6B . . 104.4 ?
    C1 N1 Zn1 . . 126.18(13) ?
    C1 N1 C5 . . 117.85(18) ?
    C5 N1 Zn1 . . 115.89(14) ?
    C1 N2 H2 . . 113.3 ?
    C6 N2 H2 . . 113.3 ?
    C6 N2 C1 . . 133.48(16) ?
    C6 N3 Zn1 . . 125.79(13) ?
    C6 N3 C10 . . 117.58(17) ?
    C10 N3 Zn1 . . 116.62(13) ?
    C16 O3 Zn1 . . 104.91(17) ?
    N1 C1 N2 . . 121.38(17) ?
    N1 C1 C2 . . 121.34(18) ?
    N2 C1 C2 . . 117.28(18) ?
    C1 C2 H2A . . 120.2 ?
    C3 C2 C1 . . 119.5(2) ?
    C3 C2 H2A . . 120.2 ?
    C2 C3 H3 . . 120.2 ?
    C2 C3 C4 . . 119.6(2) ?
    C4 C3 H3 . . 120.2 ?
    C3 C4 H4 . . 121.0 ?
    C5 C4 C3 . . 118.0(2) ?
    C5 C4 H4 . . 121.0 ?
    N1 C5 C4 . . 123.8(2) ?
    N1 C5 H5 . . 118.1 ?
    C4 C5 H5 . . 118.1 ?
    N2 C6 C7 . . 116.65(17) ?
    N3 C6 N2 . . 121.67(17) ?
    N3 C6 C7 . . 121.68(18) ?
    C6 C7 H7 . . 120.3 ?
    C8 C7 C6 . . 119.32(19) ?
    C8 C7 H7 . . 120.3 ?
    C7 C8 H8 . . 120.3 ?
    C7 C8 C9 . . 119.4(2) ?
    C9 C8 H8 . . 120.3 ?
    C8 C9 H9 . . 120.8 ?
    C10 C9 C8 . . 118.5(2) ?
    C10 C9 H9 . . 120.8 ?
    N3 C10 C9 . . 123.5(2) ?
    N3 C10 H10 . . 118.2 ?
    C9 C10 H10 . . 118.2 ?
    O4 C16 O3 . . 121.2(2) ?
    O4 C16 C15 . . 120.0(2) ?
    O3 C16 C15 . . 118.8(2) ?
    C16 C15 H15A . . 108.0 ?
    C16 C15 H15B . . 108.0 ?
    C16 C15 C14 . . 117.1(2) ?
    H15A C15 H15B . . 107.3 ?
    C14 C15 H15A . . 108.0 ?
    C14 C15 H15B . . 108.0 ?
    C15 C14 H14A . . 109.1 ?
    C15 C14 H14B . . 109.1 ?
    C15 C14 C13 . 3_666 112.29(19) ?
    H14A C14 H14B . . 107.9 ?
    C13 C14 H14A 3_666 . 109.1 ?
    C13 C14 H14B 3_666 . 109.1 ?
    C14 C13 H13A 3_666 . 108.8 ?
    C14 C13 H13B 3_666 . 108.8 ?
    C14 C13 C12 3_666 . 113.8(2) ?
    H13A C13 H13B . . 107.7 ?
    C12 C13 H13A . . 108.8 ?
    C12 C13 H13B . . 108.8 ?
    C13 C12 H12A . . 108.7 ?
    C13 C12 H12B . . 108.7 ?
    H12A C12 H12B . . 107.6 ?
    C11 C12 C13 . . 114.03(19) ?
    C11 C12 H12A . . 108.7 ?
    C11 C12 H12B . . 108.7 ?
    O2 C11 Zn1 . . 59.17(14) ?
    O2 C11 O1 . . 118.9(2) ?
    O2 C11 C12 . . 121.4(2) ?
    O1 C11 Zn1 . . 59.75(12) ?
    O1 C11 C12 . . 119.6(2) ?
    C12 C11 Zn1 . . 179.3(2) ?
loop_
    _geom_torsion_atom_site_label_1
    _geom_torsion_atom_site_label_2
    _geom_torsion_atom_site_label_3
    _geom_torsion_atom_site_label_4
    _geom_torsion_site_symmetry_1
    _geom_torsion_site_symmetry_2
    _geom_torsion_site_symmetry_3
    _geom_torsion_site_symmetry_4
    _geom_torsion
    _geom_torsion_publ_flag
    Zn1 O4 C16 O3 . . . . 4.8(2) ?
    Zn1 O4 C16 C15 . . . . -174.0(2) ?
    Zn1 O2 C11 O1 . . . . -0.5(2) ?
    Zn1 O2 C11 C12 . . . . -179.62(18) ?
    Zn1 O1 C11 O2 . . . . 0.5(2) ?
    Zn1 O1 C11 C12 . . . . 179.63(18) ?
    Zn1 N1 C1 N2 . . . . 3.8(3) ?
    Zn1 N1 C1 C2 . . . . -176.34(15) ?
    Zn1 N1 C5 C4 . . . . 177.1(2) ?
    Zn1 N3 C6 N2 . . . . -1.2(3) ?
    Zn1 N3 C6 C7 . . . . 178.48(14) ?
    Zn1 N3 C10 C9 . . . . -179.1(2) ?
    Zn1 O3 C16 O4 . . . . -6.3(3) ?
    Zn1 O3 C16 C15 . . . . 172.52(17) ?
    O4 C16 C15 C14 . . . . -171.6(2) ?
    N1 C1 C2 C3 . . . . -0.7(3) ?
    N2 C1 C2 C3 . . . . 179.1(2) ?
    N2 C6 C7 C8 . . . . -179.88(19) ?
    N3 C6 C7 C8 . . . . 0.4(3) ?
    O3 C16 C15 C14 . . . . 9.6(3) ?
    C1 N1 C5 C4 . . . . 0.0(3) ?
    C1 N2 C6 N3 . . . . 5.6(3) ?
    C1 N2 C6 C7 . . . . -174.1(2) ?
    C1 C2 C3 C4 . . . . 0.6(3) ?
    C2 C3 C4 C5 . . . . -0.1(4) ?
    C3 C4 C5 N1 . . . . -0.2(4) ?
    C5 N1 C1 N2 . . . . -179.40(19) ?
    C5 N1 C1 C2 . . . . 0.4(3) ?
    C6 N2 C1 N1 . . . . -7.0(3) ?
    C6 N2 C1 C2 . . . . 173.1(2) ?
    C6 N3 C10 C9 . . . . -0.1(3) ?
    C6 C7 C8 C9 . . . . 0.0(3) ?
    C7 C8 C9 C10 . . . . -0.5(4) ?
    C8 C9 C10 N3 . . . . 0.5(4) ?
    C10 N3 C6 N2 . . . . 179.91(19) ?
    C10 N3 C6 C7 . . . . -0.4(3) ?
    C16 C15 C14 C13 . . . 3_666 178.8(2) ?
    C14 C13 C12 C11 3_666 . . . 61.0(3) ?
    C13 C12 C11 O2 . . . . -127.6(3) ?
    C13 C12 C11 O1 . . . . 53.3(3) ?
loop_
    _geom_hbond_atom_site_label_D
    _geom_hbond_atom_site_label_H
    _geom_hbond_atom_site_label_A
    _geom_hbond_site_symmetry_A
    _geom_hbond_distance_DH
    _geom_hbond_distance_HA
    _geom_hbond_distance_DA
    _geom_hbond_angle_DHA
    _geom_hbond_publ_flag
    O5 H5A O1 . 0.85 1.89 2.728(3) 167.0 yes
    O5 H5B O4 4_665 0.85 2.10 2.877(3) 151.2 yes
    O6 H6A O4 . 0.85 2.26 3.107(5) 173.0 yes
    O6 H6B O2 1_455 0.85 2.58 3.275(5) 139.7 yes
    N2 H2 O5 3_656 0.86 1.97 2.824(2) 176.9 yes
_shelx_space_group_comment
;
The symmetry employed for this shelxl refinement is uniquely defined
by the following loop, which should always be used as a source of
symmetry information in preference to the above space-group names.
They are only intended as comments.
;
_shelx_estimated_absorpt_T_min     ?
_shelx_estimated_absorpt_T_max     ?
_shelx_hkl_file
;
   1   0   0    0.70    0.40
  -1   0   0    0.20    0.50
   3   0   0    0.50    1.20
   4   0   0  120.69    4.80
   4   0   0  120.49    4.90
   5   0   0    0.20    2.10
   5   0   0   -0.60    2.20
   6   0   0   90.49    5.10
   6   0   0   89.79    5.30
   7   0   0    0.10    2.80
   7   0   0    1.60    3.20
   8   0   0  424.56   12.40
   8   0   0  416.46   12.90
   9   0   0   -1.60    1.70
   9   0   0   -1.90    2.10
   2  -1   0   16.90    2.00
   2  -1   0   14.70    1.90
  -2   1   0   14.60    1.90
   3  -1   0  112.59    4.80
   3  -1   0  109.99    4.80
   3   1   0  116.59    3.30
  -3   1   0  111.59    4.50
   4  -1   0 2530.55   60.99
   4  -1   0 2562.54   61.29
   4   1   0 2524.85   59.49
   4   1   0 2585.84   59.39
  -4   1   0 2561.34   60.49
   5  -1   0   77.59    5.40
   5  -1   0   83.29    5.50
   5   1   0   73.59    3.60
   5   1   0   75.39    3.50
   6  -1   0  609.34   17.20
   6  -1   0  571.64   17.40
   6   1   0  567.34   15.20
   6   1   0  605.44   15.10
   7  -1   0   -2.40    4.00
   7  -1   0   -2.80    3.40
   7   1   0   -1.00    1.90
   7   1   0   -1.20    1.80
   8  -1   0  674.53   20.50
   8  -1   0  702.93   20.10
   9  -1   0    8.70    4.10
   9  -1   0    4.10    3.60
  10  -1   0   71.79    4.60
  10  -1   0   72.19    4.70
  -1  -2   0   43.60    2.60
   1  -2   0   50.99    3.20
   1  -2   0   48.30    3.20
  -1  -2   0   49.20    2.50
   1   2   0   53.99    2.50
   1   2   0   57.09    2.60
  -1   2   0   48.60    3.30
  -1   2   0   52.09    3.20
   3  -2   0  463.55   13.70
   3  -2   0  472.95   13.90
   3   2   0  478.75   11.40
  -3   2   0  465.35   13.50
   4  -2   0  944.11   24.80
   4  -2   0  899.31   24.90
  -4   2   0  902.91   24.30
   4   2   0  960.90   21.70
   5  -2   0   24.30    4.30
   5  -2   0   31.30    4.80
  -5   2   0   28.70    3.90
   6  -2   0  242.98   10.60
   6  -2   0  241.98   10.40
   7  -2   0   11.20    4.90
   8  -2   0   47.00    7.20
   8  -2   0   44.30    6.00
   9  -2   0    4.00    4.60
   9  -2   0    0.80    4.60
  10  -2   0    6.40    4.40
  10  -2   0    2.10    4.40
   0  -3   0    0.10    1.70
   0  -3   0    0.70    1.90
   0   3   0    2.80    2.00
   0   3   0    1.30    1.70
   1  -3   0   61.79    4.20
   1  -3   0   43.70    3.80
  -1   3   0   40.90    3.70
  -1   3   0   62.79    4.20
   2  -3   0 3392.66   81.39
  -2   3   0 3440.36   81.19
   2   3   0 3389.46   79.59
   3  -3   0   40.60    4.60
   3  -3   0   34.20    4.10
   3   3   0   25.10    2.20
  -3   3   0   37.20    4.30
   3   3   0   31.00    2.40
   4  -3   0  484.75   15.70
   4  -3   0  477.65   15.30
   4   3   0  486.05   12.00
  -4   3   0  472.35   15.00
   5  -3   0  302.97   11.90
   5  -3   0  288.07   12.00
  -5   3   0  310.57   11.30
   6  -3   0  631.84   19.80
   6  -3   0  598.24   20.00
   7  -3   0   -1.50    4.50
   7  -3   0   -2.20    4.80
   8  -3   0  707.03   24.40
   8  -3   0  823.32   24.30
   9  -3   0  104.09    9.60
   9  -3   0  110.59   10.20
  10  -3   0  137.29   10.40
  10  -3   0  152.88   10.20
  11  -3   0    2.40    4.70
  11  -3   0    6.00    4.80
  -1  -4   0    0.40    2.10
  -1  -4   0    0.70    2.00
   1  -4   0   -0.60    2.50
   1  -4   0    1.70    2.70
  -1   4   0    3.20    2.70
  -1   4   0    2.80    2.60
   1   4   0   -0.50    2.20
   1   4   0    3.40    2.20
   2  -4   0 1221.08   32.10
   2  -4   0 1254.07   32.00
  -2  -4   0 1223.18   30.20
  -2  -4   0 1222.88   30.00
   2   4   0 1195.98   30.30
  -2   4   0 1235.98   31.90
  -2   4   0 1204.48   31.70
   2   4   0 1173.08   30.30
   3  -4   0 2191.78   52.89
  -3  -4   0 2107.09   49.60
  -3  -4   0 2050.89   49.40
   3  -4   0 2136.59   53.19
   3   4   0 2030.20   50.29
  -3   4   0 2165.78   52.79
   3   4   0 2077.39   50.39
   4  -4   0 6809.42  162.98
   4   4   0 6631.64  159.08
  -4   4   0 7203.68  164.48
   5  -4   0  302.27   12.70
   5  -4   0  305.47   13.20
  -5   4   0  317.27   12.40
   6  -4   0   63.39    7.70
   6  -4   0   74.19    7.90
  -6   4   0   70.59    7.00
   7  -4   0  187.78   11.90
   7  -4   0  218.08   12.10
   8  -4   0   -5.20    5.40
   8  -4   0    1.00    5.70
   9  -4   0  161.88   11.80
   9  -4   0  128.89   11.70
  10  -4   0   14.80    6.60
  10  -4   0   22.20    6.80
  11  -4   0    9.80    5.60
  11  -4   0    0.40    5.50
  12  -4   0   -6.90    5.00
   0  -5   0    3.10    2.80
   0  -5   0    0.90    2.60
   0   5   0    1.60    2.50
   0   5   0    7.40    3.10
  -1  -5   0 2003.50   48.60
  -1  -5   0 1970.30   48.20
   1  -5   0 1929.41   49.30
   1  -5   0 1939.31   49.10
  -1   5   0 1928.21   49.20
   1   5   0 1938.31   48.40
  -1   5   0 1982.70   49.20
   1   5   0 1951.00   48.50
   2  -5   0 2206.08   55.09
  -2  -5   0 2201.98   53.49
  -2  -5   0 2144.39   53.19
   2  -5   0 2231.88   55.59
   2   5   0 2232.38   53.69
  -2   5   0 2242.88   55.19
   2   5   0 2155.88   53.69
  -2   5   0 2170.08   54.99
  -3  -5   0  378.36   11.20
   3  -5   0  375.66   14.30
   3  -5   0  370.46   13.90
  -3   5   0  400.16   15.40
  -3   5   0  359.26   13.60
   3   5   0  372.66   11.70
   3   5   0  367.66   11.70
   4  -5   0 1328.47   36.50
   4  -5   0 1355.16   37.10
   4   5   0 1326.27   33.20
  -4   5   0 1323.37   36.20
   5  -5   0  331.37   14.50
  -5   5   0  313.07   13.40
   5   5   0  326.57    9.70
   6  -5   0  245.18   13.40
   6  -5   0  265.87   13.20
  -6   5   0  239.68   11.90
   7  -5   0   -0.60    5.60
   7  -5   0    0.60    5.80
   8  -5   0  395.86   17.50
   8  -5   0  368.46   17.90
   9  -5   0   28.30    7.80
   9  -5   0   27.70    7.60
  10  -5   0   34.60    8.00
  10  -5   0   15.60    7.40
  11  -5   0    4.70    7.10
   0  -6   0 2675.83   67.49
   0  -6   0 2716.13   67.99
   0   6   0 2829.42   67.99
   0   6   0 2768.12   67.89
   1  -6   0  165.28    8.90
  -1  -6   0  163.78    8.10
  -1  -6   0  175.38    8.00
   1  -6   0  157.18    8.50
  -1   6   0  145.39    8.50
   1   6   0  155.48    8.20
   1   6   0  162.68    7.90
  -1   6   0  157.58    8.50
  -2  -6   0 5353.76  127.19
   2  -6   0 5498.25  129.79
  -2  -6   0 5440.06  127.59
  -2   6   0 5426.96  129.09
   2   6   0 5331.07  127.69
  -2   6   0 5317.77  129.09
  -3  -6   0  138.69    6.80
   3  -6   0  132.19    8.90
  -3  -6   0  131.79    6.20
   3  -6   0  125.19    9.20
   3   6   0  130.09    7.10
   3   6   0  132.49    7.00
  -3   6   0  127.09    8.80
  -3   6   0  134.99    9.20
  -4  -6   0  800.02   20.70
   4  -6   0  868.51   25.90
   4  -6   0  839.02   26.20
  -4  -6   0  792.82   20.50
  -4   6   0  832.52   25.50
   4   6   0  795.32   22.30
   4   6   0  828.92   22.40
   5  -6   0  424.46   18.00
   5  -6   0  425.46   17.30
   5   6   0  439.16   13.20
  -5   6   0  440.26   17.00
   6  -6   0 1102.59   32.60
   6  -6   0 1024.50   33.00
  -6   6   0 1046.90   31.60
   7  -6   0  148.69   12.30
   7  -6   0  148.69   12.50
  -7   6   0  173.48   17.30
   8  -6   0   32.20    8.50
   8  -6   0   31.90    8.40
   9  -6   0   12.50    8.10
   9  -6   0   10.00    7.40
  10  -6   0    3.20    7.40
  10  -6   0    1.40    7.60
  11  -6   0    6.90    7.30
   0  -7   0    1.70    3.90
   0  -7   0    6.50    3.70
   0   7   0    2.90    3.90
   0   7   0    6.10    3.70
  -1  -7   0 1293.57   35.70
   1  -7   0 1267.47   36.50
   1  -7   0 1371.66   36.40
  -1  -7   0 1318.97   35.30
  -1   7   0 1306.67   36.30
   1   7   0 1324.47   35.70
   1   7   0 1362.26   35.90
  -1   7   0 1358.06   36.60
  -2  -7   0  817.22   23.40
   2  -7   0  750.82   24.20
   2  -7   0  764.92   24.80
  -2  -7   0  769.12   22.50
  -2   7   0  823.22   24.80
   2   7   0  818.12   23.40
  -2   7   0  822.62   24.80
   2   7   0  747.43   23.00
  -3  -7   0  802.72   23.00
  -3  -7   0  867.01   24.40
   3  -7   0  896.91   27.20
   3  -7   0  857.51   26.40
  -3   7   0  852.71   26.30
   3   7   0  814.22   24.10
   3   7   0  859.11   24.30
  -3   7   0  824.32   26.10
  -4  -7   0  195.08    8.00
   4  -7   0  197.88   12.00
   4  -7   0  201.68   11.80
   4   7   0  181.28    8.90
   4   7   0  215.58    9.40
  -4   7   0  208.28   11.80
   5  -7   0  214.18   13.30
   5  -7   0  228.98   13.70
   5   7   0  244.38    9.80
  -5   7   0  248.88   13.20
   6  -7   0  823.22   29.30
   6  -7   0  887.61   28.70
  -6   7   0  840.02   28.70
   7  -7   0   35.90    8.60
   7  -7   0   38.10    8.90
  -7   7   0   41.40    7.90
   8  -7   0   61.69   10.50
   8  -7   0   59.39   10.00
   9  -7   0    0.90    8.20
   9  -7   0   -4.40    7.30
  10  -7   0  105.39   12.30
  10  -7   0  114.49   12.60
  11  -7   0   -0.60    7.70
   0  -8   0 4763.22  113.59
   0  -8   0 4581.14  112.69
   0   8   0 4556.24  113.09
   0   8   0 4714.73  113.19
   1  -8   0  199.48   11.00
  -1  -8   0  212.18   10.40
  -1  -8   0  209.78   10.70
   1  -8   0  206.88   11.50
  -1   8   0  201.88   10.90
   1   8   0  202.08   10.80
   1   8   0  196.78   10.90
  -1   8   0  181.08   11.00
   2  -8   0 1311.37   38.20
   2  -8   0 1318.27   37.60
  -2  -8   0 1336.97   36.40
  -2  -8   0 1351.16   35.90
   2   8   0 1357.56   36.70
  -2   8   0 1284.97   37.60
   2   8   0 1347.27   36.60
  -2   8   0 1342.97   37.80
  -3  -8   0  598.04   18.30
  -3  -8   0  601.44   18.90
   3  -8   0  608.34   22.00
   3   8   0  599.44   19.40
   3   8   0  564.14   19.10
  -3   8   0  625.94   21.40
  -3   8   0  560.24   21.10
  -4  -8   0   15.50    4.10
   4  -8   0   11.40    6.50
   4  -8   0   19.90    6.80
   4   8   0    5.10    4.30
   4   8   0   10.30    4.70
  -4   8   0   17.10    6.20
  -5  -8   0  181.28    6.60
  -5  -8   0  175.18    6.20
   5  -8   0  163.98   12.70
   5  -8   0  167.78   12.70
   5   8   0  193.28    9.70
  -5   8   0  203.98   12.80
   6  -8   0  841.82   30.80
   6  -8   0  937.91   30.40
  -6   8   0  846.32   29.20
   7  -8   0  366.36   19.10
   7  -8   0  362.66   19.60
   8  -8   0   31.30    9.90
   8  -8   0   21.40    9.00
   9  -8   0   42.40   10.10
   9  -8   0   59.19   12.80
  10  -8   0   51.29   12.30
  10  -8   0   37.90   10.80
  11  -8   0    0.80    8.80
   0  -9   0   -6.50    4.70
   0  -9   0   -0.20    5.00
   0   9   0   -4.30    4.90
   0   9   0   -3.60    5.20
   1  -9   0  717.43   24.30
  -1  -9   0  674.13   22.30
  -1  -9   0  695.93   23.00
   1  -9   0  685.73   23.40
  -1   9   0  736.63   24.10
   1   9   0  686.73   23.10
  -1   9   0  706.13   23.70
   1   9   0  694.73   23.20
   2  -9   0  154.58   11.50
  -2  -9   0  134.59   10.00
   2  -9   0  141.99   10.90
  -2  -9   0  120.49    8.80
   2   9   0  157.48   10.00
  -2   9   0  143.39   11.60
  -2   9   0  125.29   10.70
   2   9   0  152.88   10.60
  -3  -9   0 1770.52   46.20
   3  -9   0 1691.93   48.30
  -3  -9   0 1717.43   45.20
   3  -9   0 1740.93   49.50
  -3   9   0 1749.03   48.90
   3   9   0 1756.82   46.70
  -3   9   0 1745.63   48.50
   4  -9   0  148.69   12.10
  -4  -9   0  142.09    8.90
   4  -9   0  134.49   11.80
  -4  -9   0  152.28    8.10
   4   9   0  152.88    9.90
  -4   9   0  124.39   11.40
   4   9   0  152.08    9.90
   5  -9   0  314.77   17.10
  -5  -9   0  303.87   10.10
  -5  -9   0  282.87   10.60
   5  -9   0  301.47   16.90
   5   9   0  324.77   13.30
  -5   9   0  302.67   16.30
   5   9   0  298.57   13.10
   6  -9   0   62.99   10.90
   6  -9   0   79.29   11.30
  -6   9   0   78.39   10.40
   7  -9   0   17.40    8.80
   7  -9   0   -2.60    8.10
   8  -9   0  155.38   15.10
   8  -9   0  110.29   14.40
   9  -9   0    1.40    9.10
   9  -9   0   -6.80    9.30
  10  -9   0   42.20   11.60
  11  -9   0    6.60    9.50
   0 -10   0 2084.19   55.99
   0 -10   0 2103.49   54.99
   0  10   0 1996.30   55.49
   0  10   0 2011.50   55.29
   1 -10   0   10.50    6.60
  -1 -10   0    9.10    5.70
  -1 -10   0    5.00    5.50
   1 -10   0    6.10    6.20
  -1  10   0   12.60    6.80
   1  10   0    8.60    6.30
  -1  10   0    9.60    6.60
   2 -10   0 1344.97   40.30
   2 -10   0 1334.97   39.50
  -2 -10   0 1315.27   37.20
  -2 -10   0 1326.57   38.20
   2  10   0 1256.87   38.10
  -2  10   0 1361.46   42.90
  -2  10   0 1390.86   40.20
   2  10   0 1305.97   38.30
  -3 -10   0   81.79    8.10
   3 -10   0   76.09   10.40
  -3 -10   0   71.39    8.40
   3 -10   0   79.49   10.50
  -3  10   0   92.49   10.20
   3  10   0   78.99    8.80
   3  10   0   83.39    9.00
  -4 -10   0    1.20    4.30
  -4 -10   0   -3.10    4.80
   4 -10   0   -0.10    6.70
   4 -10   0   -3.20    7.10
   4  10   0    0.60    5.60
   4  10   0   -5.10    4.70
  -5 -10   0  440.16   15.00
   5 -10   0  454.15   20.60
   5 -10   0  432.66   21.50
  -5 -10   0  380.76   16.40
  -5  10   0  417.96   20.10
   5  10   0  462.65   17.50
   5  10   0  478.55   17.50
   6 -10   0   26.20    9.50
   6 -10   0   21.10    9.30
   7 -10   0  188.98   16.80
   7 -10   0  232.18   17.70
   8 -10   0   13.70   10.20
   9 -10   0   34.80   10.90
   9 -10   0   25.40   10.80
  10 -10   0    1.50    9.70
   0 -11   0    3.70    6.40
   0 -11   0    2.20    6.20
   0  11   0   -1.10    5.90
   0  11   0    3.10    6.80
   1 -11   0 1265.67   38.10
  -1 -11   0 1271.77   38.00
  -1 -11   0 1277.87   37.00
   1 -11   0 1235.38   38.90
   1  11   0 1214.68   37.70
   1  11   0 1259.87   37.80
  -1  11   0 1211.18   38.30
  -1  11   0 1269.77   38.50
   2 -11   0  757.92   28.10
  -2 -11   0  820.12   27.40
   2 -11   0  804.52   29.10
  -2 -11   0  816.92   26.40
  -2  11   0  817.12   28.70
  -2  11   0  811.02   28.50
   2  11   0  809.22   36.70
   2  11   0  849.41   27.80
   3 -11   0  491.55   22.40
  -3 -11   0  513.55   20.20
  -3 -11   0  531.25   19.30
   3 -11   0  543.95   22.50
   3  11   0  523.65   20.70
   3  11   0  531.85   20.70
  -4 -11   0   18.10    5.60
  -4 -11   0   17.00    6.00
   4 -11   0    3.90    7.90
   4 -11   0   16.50    8.60
   4  11   0   13.10    6.70
   4  11   0   10.00    6.90
  -4  11   0   21.50    8.00
  -5 -11   0  104.59    9.10
   5 -11   0  111.59   13.70
   5 -11   0  117.29   13.30
   5  11   0  112.79   10.40
   6 -11   0  208.78   17.60
  -6 -11   0  195.88    7.10
  -6 -11   0  189.68    6.50
   6 -11   0  207.68   16.60
   7 -11   0   44.20   11.60
   7 -11   0   33.40   10.90
   8 -11   0   55.89   12.80
   9 -11   0  -10.70    9.20
   9 -11   0   23.30   11.80
  10 -11   0   24.80   11.40
   0 -12   0  223.88   16.40
   0  12   0  217.38   14.90
   0  12   0  194.78   14.10
  -1 -12   0  209.18   13.70
   1 -12   0  208.68   14.40
   1 -12   0  219.28   17.00
   1  12   0  205.08   14.70
   1  12   0  223.58   14.20
  -1  12   0  172.88   14.10
  -1  12   0  196.88   14.80
   2 -12   0  397.76   19.70
  -2 -12   0  401.96   17.90
  -2  12   0  441.96   20.70
   2  12   0  411.26   19.10
   2  12   0  410.46   19.30
  -3 -12   0  622.14   22.90
   3 -12   0  685.73   26.40
  -3  12   0  682.23   26.70
   3  12   0  641.94   25.20
   3  12   0  657.83   24.70
  -4 -12   0  203.58   11.70
   4 -12   0  189.98   15.90
   4  12   0  186.08   13.60
   4  12   0  201.78   14.10
   5 -12   0  280.47   21.80
   5 -12   0  307.37   19.20
  -5 -12   0  364.06   14.10
   5  12   0  361.66   17.50
  -6 -12   0   -2.60    3.50
   6 -12   0    6.70    9.70
  -6 -12   0   -2.10    3.90
   6 -12   0   14.90   10.20
   7 -12   0  205.28   19.00
   7 -12   0  217.18   20.00
   8 -12   0    3.00   10.60
   8 -12   0   -3.20    9.90
   9 -12   0   26.80   11.30
  10 -12   0    3.60   10.80
   0 -13   0   15.30    7.80
   0 -13   0    7.00    8.20
   0  13   0    4.60    7.00
   0  13   0   14.90    8.60
  -1 -13   0 1107.89   37.00
   1 -13   0 1183.58   37.50
   1 -13   0 1107.79   38.20
  -1 -13   0 1157.38   36.60
   1  13   0 1129.59   37.10
   1  13   0 1148.89   37.40
  -1  13   0 1153.98   37.80
  -1  13   0 1165.38   45.30
   2 -13   0   96.19   12.70
   2 -13   0  107.19   13.10
  -2 -13   0  114.69   12.40
  -2 -13   0  101.09   11.20
  -2  13   0   94.59   13.10
   2  13   0  107.69   12.10
  -2  13   0  106.79   12.90
   2  13   0  115.69   12.60
  -3 -13   0  188.88   14.20
  -3 -13   0  160.98   12.90
   3 -13   0  171.98   15.80
   3 -13   0  178.88   16.20
   3  13   0  158.88   13.80
   3  13   0  191.78   15.00
  -4 -13   0    5.90    6.30
  -4 -13   0   24.10    8.10
   4 -13   0   15.80    9.40
   4 -13   0    5.80    9.30
   4  13   0   10.90    8.40
   4  13   0   11.50    8.50
  -5 -13   0  229.08   13.70
   5 -13   0  226.68   19.40
   5 -13   0  217.68   18.40
  -5 -13   0  225.88   12.30
   5  13   0  248.28   15.90
  -6 -13   0    8.80    4.40
   7 -13   0   61.39   13.20
   8 -13   0  116.89   16.20
   9 -13   0   12.50   11.30
   0 -14   0  184.08   15.60
   0  14   0  191.88   16.30
  -1 -14   0   15.70    8.60
   1 -14   0   21.90    9.70
  -1  14   0   30.00   10.60
   1  14   0   19.90    9.60
  -1  14   0   11.70    7.80
   1  14   0   12.70    8.50
  -2 -14   0    2.40    7.70
   2 -14   0   12.60    9.70
   2  14   0   15.90    8.80
   2  14   0   27.40    9.60
  -3 -14   0   13.70    7.80
   3 -14   0    7.90    8.90
   3  14   0    2.30    8.00
   3  14   0   -2.20    8.50
  -4 -14   0   82.69   10.00
   4 -14   0   99.79   14.20
   4  14   0   80.49   11.10
  -5 -14   0  221.88   12.80
   5 -14   0  221.58   19.10
   5  14   0  204.88   15.80
   6 -14   0    0.60   10.20
  -6 -14   0    8.50    4.90
  -6 -14   0   -7.30    5.50
   7 -14   0   91.69   15.10
   8 -14   0   -5.40   11.30
   9 -14   0   38.00   13.40
   0 -15   0   11.40    8.90
   0  15   0   -0.20    9.50
   0  15   0    3.40    8.20
  -1 -15   0  614.74   26.30
   1 -15   0  637.44   27.10
   1  15   0  644.74   28.00
   2 -15   0   -1.40    9.30
  -2 -15   0    2.10    8.00
   2  15   0   -3.60    9.20
   2  15   0   12.50    8.80
  -3 -15   0  468.15   21.10
   3 -15   0  464.45   24.40
   3  15   0  427.36   22.50
   4 -15   0   53.49   13.00
  -4 -15   0   61.99    9.60
   4  15   0   64.29   11.50
   5 -15   0   87.69   14.90
  -5 -15   0   84.99    9.50
   5  15   0  105.49   12.70
  -6 -15   0   96.09    9.50
   6 -15   0   85.69   15.10
   7 -15   0   11.40   11.50
   8 -15   0    0.20   11.60
   0 -16   0   61.59   11.90
  -1 -16   0   20.90   10.10
   1 -16   0   28.60   11.30
   1  16   0   30.80   10.60
   2 -16   0   20.70   11.40
  -2 -16   0   24.00    9.60
   3 -16   0   54.09   12.90
  -3 -16   0   46.40   10.60
   3  16   0   57.99   11.70
  -4 -16   0   40.90    9.50
   4 -16   0   43.10   13.30
   4  16   0   61.69   11.60
  -5 -16   0  361.76   17.70
   5 -16   0  346.67   24.20
   6 -16   0   34.10   13.40
   7 -16   0  115.49   17.10
   0 -17   0   10.50   10.40
   1 -17   0  520.75   26.30
  -1 -17   0  511.55   25.90
   2 -17   0    6.50   11.50
  -2 -17   0   35.60   11.00
   2  17   0   51.99   11.20
  -3 -17   0  280.87   18.60
   3  17   0  284.97   20.50
  -4 -17   0   29.10    9.50
   4 -17   0   20.00   12.20
   4  17   0   39.00   11.10
   5 -17   0   38.30   13.20
  -5 -17   0   45.80    9.20
   6 -17   0    5.00   12.20
   7 -17   0    5.20   12.70
   0 -18   0    1.40   10.70
   1 -18   0    3.30   11.60
  -1 -18   0   10.50   11.20
  -2 -18   0   26.50   11.00
  -3 -18   0   16.50    9.70
   3 -18   0   10.70   12.20
  -4 -18   0    7.80    8.90
   4 -18   0    9.80   12.30
   4  18   0   15.50    9.70
  -5 -18   0   60.19   10.40
   5 -18   0   55.79   14.80
   6 -18   0   -3.50   12.30
   7 -18   0   14.60   13.20
   0 -19   0   -7.30   10.90
  -1 -19   0  129.59   16.80
   1 -19   0   84.29   17.80
  -2 -19   0   23.20   11.40
   2 -19   0    3.20   12.30
  -3 -19   0  263.77   19.50
   3 -19   0  271.27   22.70
  -4 -19   0    7.00    9.20
   4 -19   0    2.50   11.40
   5 -19   0   13.30   13.70
  -5 -19   0   37.30   10.20
   6 -19   0  -19.90   11.60
   0 -20   0   15.80   13.20
  -1 -20   0   48.50   14.00
   1 -20   0   51.69   14.30
   2 -20   0    0.30   12.00
  -2 -20   0   10.70   11.10
   3 -20   0   37.70   14.00
  -3 -20   0   41.80   12.40
  -4 -20   0   20.30   10.50
   4 -20   0   20.60   13.50
   5 -20   0   12.70   15.80
   0 -21   0   24.50   12.90
  -1 -21   0  112.69   16.90
   1 -21   0  123.69   18.40
   2 -21   0   11.70   12.80
  -2 -21   0   34.00   12.40
  -3 -21   0   28.10   12.00
   3 -21   0   24.40   13.50
   0 -22   0   15.80   11.70
   9   0  -1   15.00    3.60
   8   0  -1    2.90    3.60
   8   0  -1    2.30    3.30
   7   0  -1 1051.89   27.10
   7   0  -1 1035.40   27.60
   6   0  -1   -0.60    2.60
   6   0  -1   -1.30    2.60
   5   0  -1 1531.05   37.50
  -4   0   1   -0.30    1.40
   4   0  -1   -1.40    1.80
  -3   0   1   23.30    2.10
   3   0  -1   26.60    2.50
   2   0  -1   -0.30    1.10
  -2   0   1    0.90    1.00
  -2   0  -1    0.60    0.90
   2   0   1    0.30    1.00
   2   0   1    1.20    1.00
   3   0   1 1499.15   35.80
   3   0   1 1506.05   38.00
   4   0   1    0.30    1.80
   4   0   1    0.10    1.70
   5   0   1  140.09    5.90
   5   0   1  132.89    5.60
   6   0   1   -2.30    2.50
   6   0   1    1.10    2.40
   7   0   1   -0.90    2.60
   7   0   1    2.70    2.90
   8   0   1   -3.10    2.50
   8   0   1   -3.20    2.60
  10  -1  -1   36.10    4.60
  10  -1  -1   38.60    4.60
   9  -1  -1  158.18    8.40
   9  -1  -1  151.18    8.90
   8  -1  -1    0.40    3.90
   8  -1  -1   -3.10    4.20
   8   1  -1   -2.60    2.30
   8   1  -1    1.20    2.50
   7  -1  -1   72.09    6.60
   7  -1  -1   70.59    6.80
   7   1  -1   74.39    4.70
   7   1  -1   62.29    4.60
   6  -1  -1   -1.10    3.10
   6  -1  -1   -1.00    3.20
   6   1  -1    4.20    2.30
   6   1  -1    0.90    2.20
   5  -1  -1 1027.70   26.80
   5  -1  -1 1017.30   26.50
  -5   1   1 1007.80   25.50
   5   1  -1  995.10   25.00
   4  -1  -1   -1.40    2.20
  -4   1   1   -0.40    2.00
   4   1  -1    2.30    1.60
  -3  -1   1   80.99    2.60
   3  -1  -1   73.69    4.10
   3   1  -1   91.19    3.30
  -3   1   1   77.99    4.00
  -2  -1   1  643.14   15.70
   2  -1  -1  650.93   16.70
   2   1  -1  643.74   15.90
  -2   1   1  660.53   16.70
   2  -1   1  286.57    8.60
   2  -1   1  287.17    8.50
  -2   1  -1  289.57    8.40
   2   1   1  300.77    7.20
   3  -1   1 1839.02   45.00
   3  -1   1 1900.01   44.90
   3   1   1 1869.01   43.30
   3   1   1 1841.02   43.30
   4  -1   1  444.86   12.70
   4  -1   1  434.46   12.80
   4   1   1  420.36   10.80
   4   1   1  421.76   10.90
   5  -1   1 1532.25   39.20
   5  -1   1 1615.04   39.10
   5   1   1 1536.75   37.10
   5   1   1 1572.64   37.00
   6  -1   1  103.49    6.50
   6   1   1  110.29    4.20
   6   1   1  108.09    4.00
   7  -1   1  995.90   26.00
   7  -1   1  933.11   26.40
   8  -1   1   19.80    4.70
   8  -1   1   18.10    4.70
   9  -1   1   94.89    6.30
   9  -1   1  104.49    6.70
  11  -2  -1    3.80    3.60
  11  -2  -1   -4.40    3.60
  10  -2  -1    1.40    4.50
  10  -2  -1    3.40    4.50
   9  -2  -1  112.19   11.40
   9  -2  -1  133.39    9.10
   8  -2  -1    3.00    4.70
   8  -2  -1    7.40    4.90
   7  -2  -1  981.10   28.00
   7  -2  -1  997.60   27.50
   7   2  -1  968.00   23.00
   7   2  -1  923.01   22.90
   6  -2  -1   19.70    4.80
   6  -2  -1   22.60    4.90
   6   2  -1   26.30    2.50
   6   2  -1   22.40    2.50
   5  -2  -1 4279.87  101.19
   5  -2  -1 4211.08  100.69
   5   2  -1 4181.38   98.09
  -5   2   1 4216.78   99.99
   4  -2  -1   -2.50    2.70
   4  -2  -1    0.70    2.80
  -4   2   1   -6.40    2.30
   4   2  -1    4.00    1.60
   3  -2  -1   26.00    3.30
  -3  -2   1   20.60    1.10
  -3  -2   1   21.70    1.10
   3  -2  -1   27.60    3.40
   3   2  -1   25.10    2.20
  -3   2   1   23.50    3.00
  -2   2   1 3241.88   76.69
   0  -2  -1   77.09    3.50
   0  -2   1   99.69    4.00
   0  -2   1  107.79    4.20
   0  -2  -1   78.79    3.60
   0   2  -1  110.09    4.10
   0   2   1   69.19    3.40
   0   2  -1   96.89    4.10
   3  -2   1 1370.26   34.50
   3  -2   1 1407.56   34.70
  -3   2  -1 1384.26   34.20
  -3   2  -1 1369.96   34.30
   3   2   1 1335.37   31.80
   4  -2   1  185.48    8.10
   4  -2   1  186.68    7.90
   5  -2   1  498.55   15.80
   5  -2   1  487.75   15.50
   6  -2   1   -6.50    3.50
   6  -2   1    1.50    3.80
   7  -2   1   13.20    5.70
   7  -2   1    5.20    4.70
   8  -2   1    7.20    4.60
   9  -2   1  119.89    8.90
   9  -2   1  131.79    8.60
  10  -2   1   -1.10    3.90
  10  -2   1   -0.10    4.10
  11  -3  -1   19.30    5.60
  11  -3  -1    5.20    5.10
  10  -3  -1   27.80    6.40
   9  -3  -1  310.27   14.20
   9  -3  -1  319.57   15.00
   8  -3  -1   11.20    5.50
   8  -3  -1    6.80    5.20
   7  -3  -1  348.67   14.80
   7  -3  -1  358.56   14.40
   6  -3  -1  190.08    9.90
   6  -3  -1  183.28   10.30
  -6   3   1  178.08    8.90
   6   3  -1  193.08    5.50
   5  -3  -1  111.69    7.60
   5  -3  -1   95.39    7.60
  -5   3   1  109.89    7.00
   5   3  -1  105.79    4.40
   4  -3  -1  978.20   26.80
   4  -3  -1  981.60   26.50
  -4   3   1  940.71   26.00
   4   3  -1  948.91   23.80
   3  -3  -1   33.60    4.10
   3  -3  -1   38.70    4.60
  -3  -3   1   35.80    2.10
  -3  -3   1   34.20    2.20
   3   3  -1   36.20    3.10
  -3   3   1   34.80    4.30
  -2  -3   1  474.45   12.70
   2  -3  -1  476.55   14.20
   2  -3  -1  462.15   14.00
  -2  -3   1  514.15   13.30
  -2   3   1  451.15   13.90
   2   3  -1  442.96   12.70
   2   3  -1  468.25   13.00
   1  -3  -1 3230.88   76.19
  -1  -3   1 3159.88   75.49
   0  -3   1  740.73   19.30
   0  -3  -1  720.93   19.00
   0  -3   1  705.13   19.40
   0  -3  -1  691.93   19.10
   0   3  -1  738.43   19.50
   0   3   1  727.13   19.20
   0   3  -1  793.42   19.60
   0   3   1  735.03   19.20
   2  -3   1  574.54   16.20
  -2  -3  -1  565.54   14.30
   2  -3   1  541.35   16.30
   2   3   1  561.14   14.50
  -2   3  -1  547.05   16.10
  -2   3  -1  585.84   16.30
   3  -3   1 6107.39  143.09
  -3   3  -1 6034.70  142.69
   4  -3   1   -4.70    3.30
   4  -3   1    1.90    3.40
  -4   3  -1   -0.60    3.00
   5  -3   1 1087.59   30.30
   5  -3   1 1088.29   29.90
   6  -3   1   -0.70    4.30
   6  -3   1   -1.20    4.40
   7  -3   1  714.43   21.90
   7  -3   1  647.94   22.10
   8  -3   1   -1.40    5.20
   8  -3   1    5.30    5.30
   9  -3   1  269.37   12.90
   9  -3   1  254.87   15.20
  10  -3   1   11.60    5.50
  10  -3   1   14.50    5.70
  11  -3   1    9.20    4.70
  11  -3   1    6.60    4.20
  11  -4  -1    7.10    6.20
  11  -4  -1    6.40    6.20
  10  -4  -1    8.70    6.40
  10  -4  -1    2.70    5.90
   9  -4  -1    8.40    6.60
   9  -4  -1    9.10    6.20
   8  -4  -1    4.90    5.60
   8  -4  -1    0.90    6.00
   7  -4  -1  388.36   16.90
   7  -4  -1  442.76   16.90
  -7   4   1  415.46   15.10
   6  -4  -1    0.80    5.20
   6  -4  -1    1.50    5.10
  -6   4   1    4.10    4.50
   6   4  -1    8.80    1.80
   5  -4  -1 1037.50   29.80
   5  -4  -1 1053.49   30.40
  -5   4   1 1042.90   29.30
   5   4  -1 1064.89   26.10
   4  -4  -1    3.70    4.20
   4  -4  -1    4.80    4.40
  -4   4   1    2.50    4.20
   4   4  -1    3.40    2.50
   3  -4  -1 5915.21  139.29
  -3   4   1 5822.32  138.79
   2  -4  -1  653.13   18.70
   2  -4  -1  666.83   18.50
  -2  -4   1  600.74   16.70
  -2  -4   1  596.04   16.90
   2   4  -1  609.54   17.00
  -2   4   1  633.64   18.30
   2   4  -1  623.04   17.30
   0  -4   1  741.43   20.60
   0  -4  -1  775.72   20.70
   0  -4  -1  751.42   20.30
   0  -4   1  757.62   20.90
   0   4   1  844.92   20.80
   0   4  -1  733.23   20.60
   0   4   1  698.63   20.30
   0   4  -1  749.03   20.80
   1  -4   1 1623.74   40.00
   1  -4   1 1536.95   39.60
  -1  -4  -1 1578.94   38.50
  -1  -4  -1 1562.64   38.70
   1   4   1 1547.05   38.70
  -1   4  -1 1545.55   39.60
  -1   4  -1 1600.84   39.90
   1   4   1 1561.84   38.80
   2  -4   1 1921.71   48.70
  -2  -4  -1 2006.50   46.70
  -2  -4  -1 1877.11   46.80
   2  -4   1 1948.51   49.00
   2   4   1 1942.21   47.00
  -2   4  -1 1940.11   48.70
  -2   4  -1 2009.40   48.90
   2   4   1 1934.71   47.00
  -3  -4  -1  726.63   17.90
  -3  -4  -1  776.42   18.20
   3  -4   1  735.63   21.60
   3  -4   1  776.82   22.20
  -3   4  -1  708.73   21.30
  -3   4  -1  767.92   21.70
   3   4   1  700.23   19.60
   4  -4   1 1282.47   34.40
   4  -4   1 1258.57   33.90
   4   4   1 1203.58   30.10
  -4   4  -1 1266.07   33.60
   5  -4   1  156.28    9.30
   5  -4   1  168.48    9.90
  -5   4  -1  150.08    8.70
   6  -4   1  107.09    9.20
   6  -4   1  101.99    9.10
   7  -4   1   62.59    8.00
   7  -4   1   63.19    8.20
   8  -4   1   85.39    9.40
   8  -4   1   70.39    8.40
   9  -4   1  149.88   12.00
   9  -4   1  145.99   11.50
  10  -4   1   -1.00    6.00
  10  -4   1    4.10    9.50
  11  -4   1    7.10    5.50
  11  -4   1    2.40    5.00
  12  -5  -1  -19.30    5.20
  11  -5  -1    7.60    7.90
  11  -5  -1   10.00    7.90
  10  -5  -1   12.70    7.30
  10  -5  -1   18.80    7.10
   9  -5  -1  253.47   14.90
   9  -5  -1  237.18   15.30
   8  -5  -1   61.49    9.10
   8  -5  -1   68.29    9.30
   7  -5  -1  389.56   16.60
   7  -5  -1  359.36   16.80
  -7   5   1  363.06   15.20
   6  -5  -1  144.59   11.10
   6  -5  -1  167.78   11.30
  -6   5   1  157.88   10.10
   6   5  -1  162.58    6.00
   5  -5  -1   75.09    8.20
  -5   5   1   75.69    7.60
   5   5  -1   67.69    4.90
   4  -5  -1    5.10    4.80
  -4  -5   1    4.30    1.70
  -4  -5   1    2.70    1.70
   4  -5  -1   -4.20    4.40
   4   5  -1    0.70    2.80
  -4   5   1    0.30    4.10
  -3  -5   1  137.99    6.00
  -3  -5   1  112.49    5.80
   3  -5  -1  115.39    8.20
   3  -5  -1  116.99    7.80
  -3   5   1  128.19    8.80
   3   5  -1  113.09    6.10
   3   5  -1  122.89    6.40
   2  -5  -1 4479.45  107.49
   2  -5  -1 4598.54  107.89
  -2  -5   1 4450.35  105.99
  -2  -5   1 4541.95  105.79
  -2   5   1 4505.35  107.39
   2   5  -1 4355.36  106.19
   2   5  -1 4426.66  106.09
  -1  -5   1    3.20    2.70
  -1  -5   1   -1.20    2.70
   1  -5  -1    3.20    3.10
   1  -5  -1    5.90    3.30
   1   5  -1    1.20    2.60
   1   5  -1    4.80    3.10
  -1   5   1    3.20    2.90
  -1   5   1    0.70    3.20
   0  -5  -1  296.07   10.70
   0  -5  -1  302.67   10.90
   0  -5   1  326.27   11.10
   0  -5   1  309.67   11.20
   0   5  -1  293.97   11.00
   0   5   1  309.47   10.90
   0   5  -1  293.57   10.90
   0   5   1  316.47   11.00
   1  -5   1 5636.04  132.19
  -1  -5  -1 5533.15  130.59
   1   5   1 5535.25  130.89
  -1   5  -1 5534.25  131.89
  -2  -5  -1  372.56   11.30
  -2  -5  -1  387.86   11.80
   2  -5   1  366.66   13.30
   2  -5   1  344.37   13.30
  -2   5  -1  361.46   13.20
   2   5   1  386.76   11.90
   2   5   1  366.66   11.80
  -2   5  -1  358.06   13.40
  -3  -5  -1 3912.91   91.29
   3  -5   1 3846.72   94.89
   3  -5   1 3930.21   94.59
   3   5   1 3813.62   91.89
   3   5   1 3999.70   91.99
  -3   5  -1 3825.52   94.19
   4  -5   1  246.08   11.30
   4  -5   1  237.68   11.50
   4   5   1  235.08    8.10
  -4   5  -1  239.08   11.00
  -4   5  -1  230.08   11.10
   5  -5   1 1595.74   44.60
   5  -5   1 1735.73   47.00
  -5   5  -1 1579.34   43.40
   6  -5   1   44.10    7.30
   6  -5   1   40.50    7.20
   7  -5   1  125.99   10.90
   7  -5   1  104.49   10.70
   8  -5   1   96.39   10.70
   8  -5   1   98.89   10.30
   9  -5   1  106.29   10.60
   9  -5   1  109.89   11.40
  10  -5   1   18.10    7.20
  10  -5   1   13.90    7.30
  11  -5   1   -2.20    6.60
  11  -6  -1    6.10    7.50
  10  -6  -1   40.90    9.30
  10  -6  -1   46.80    9.50
   9  -6  -1   -7.20    6.90
   9  -6  -1   -1.50    6.60
   8  -6  -1    9.50    7.50
   8  -6  -1   23.40    8.10
  -8   6   1   19.90    6.50
   7  -6  -1  408.26   17.90
   7  -6  -1  360.76   18.00
   6  -6  -1  551.84   20.70
   6  -6  -1  514.15   20.90
  -6   6   1  536.95   19.80
   6   6  -1  535.75   15.30
   5  -6  -1 1259.77   37.70
   5  -6  -1 1288.97   37.00
   5   6  -1 1311.27   33.20
  -5   6   1 1301.37   36.70
  -4  -6   1   45.20    4.20
  -4  -6   1   44.60    4.00
   4  -6  -1   49.60    7.30
   4  -6  -1   49.80    7.20
   4   6  -1   38.90    4.80
  -4   6   1   48.40    6.60
   3  -6  -1 4975.20  116.39
  -3  -6   1 4608.84  112.79
   3  -6  -1 4838.52  115.49
  -3  -6   1 4715.33  112.59
  -3   6   1 4825.32  115.49
   3   6  -1 4685.03  113.49
   3   6  -1 4767.32  113.39
   2  -6  -1 1816.22   46.00
  -2  -6   1 1752.12   44.10
  -2  -6   1 1753.92   44.50
   2  -6  -1 1794.32   46.30
   2   6  -1 1720.53   44.50
  -2   6   1 1694.03   45.70
   2   6  -1 1732.23   44.70
   1  -6  -1 2360.96   59.69
   1  -6  -1 2383.76   60.29
  -1  -6   1 2433.16   59.19
  -1  -6   1 2304.87   59.39
  -1   6   1 2450.15   60.09
   1   6  -1 2376.26   59.49
   1   6  -1 2372.06   59.39
  -1   6   1 2433.86   59.99
   0  -6   1   53.99    5.70
   0  -6   1   55.69    6.10
   0  -6  -1   51.99    5.60
   0  -6  -1   58.89    5.80
   0   6  -1   48.80    5.60
   0   6  -1   58.79    6.20
   0   6   1   41.60    5.20
   0   6   1   46.40    5.40
   1  -6   1 1349.16   36.70
  -1  -6  -1 1343.17   35.10
  -1  -6  -1 1369.46   35.60
   1  -6   1 1374.86   36.30
   1   6   1 1332.07   35.40
  -1   6  -1 1360.26   36.50
   1   6   1 1366.16   35.60
  -1   6  -1 1350.06   36.50
  -2  -6  -1  777.72   22.30
   2  -6   1  811.12   24.10
   2  -6   1  830.72   24.70
  -2  -6  -1  777.52   21.90
  -2   6  -1  810.22   24.30
  -2   6  -1  811.42   24.40
   2   6   1  838.12   22.80
   2   6   1  786.62   22.50
   3  -6   1  187.98   10.60
  -3  -6  -1  198.38    8.00
  -3  -6  -1  192.78    8.00
   3  -6   1  215.48   11.00
  -3   6  -1  197.88   10.70
   3   6   1  200.58    8.40
  -3   6  -1  191.28   10.10
   3   6   1  202.88    8.50
   4  -6   1  736.23   23.40
  -4  -6  -1  691.83   17.70
   4  -6   1  728.03   23.90
  -4  -6  -1  681.43   18.00
  -4   6  -1  747.43   23.10
  -4   6  -1  704.53   22.90
   4   6   1  737.43   20.00
   5  -6   1   -6.20    5.50
   5  -6   1   -2.40    5.60
   5   6   1    1.10    2.60
  -5   6  -1   -2.80    4.80
   6  -6   1  368.56   16.80
   6  -6   1  373.16   17.30
  -6   6  -1  379.76   16.00
   7  -6   1   38.70    8.40
   7  -6   1   30.60    8.00
   8  -6   1   27.90    8.00
   8  -6   1   29.60    8.70
   9  -6   1   10.50    7.60
   9  -6   1    9.80    7.20
  10  -6   1   11.40    8.30
  10  -6   1   35.40    8.70
  11  -6   1    3.90    7.30
  11  -7  -1   19.20    8.70
  10  -7  -1    0.80    7.70
  10  -7  -1    7.90    8.70
   9  -7  -1   97.19   12.50
   9  -7  -1  127.89   13.30
   8  -7  -1    2.80    7.90
   8  -7  -1   10.20    7.70
   7  -7  -1  134.29   12.50
   7  -7  -1  143.29   13.60
  -7   7   1  163.38   12.00
   6  -7  -1  762.22   26.40
   6  -7  -1  723.03   27.30
   6   7  -1  779.02   21.40
  -6   7   1  762.72   26.10
   5  -7  -1    5.40    6.10
  -5  -7   1    4.80    1.80
  -5  -7   1    4.70    1.90
   5  -7  -1    2.90    6.20
  -5   7   1   -0.10    5.60
   5   7  -1    4.60    3.80
  -4  -7   1  384.06   13.50
   4  -7  -1  369.96   16.40
   4  -7  -1  370.16   15.90
  -4   7   1  363.96   15.50
   4   7  -1  367.26   13.50
   3  -7  -1   62.99    7.60
  -3  -7   1   69.99    5.80
   3  -7  -1   64.49    8.00
   3   7  -1   74.49    6.80
  -3   7   1   89.59    8.40
   3   7  -1   82.09    6.80
   2  -7  -1 2204.08   56.59
  -2  -7   1 2071.89   54.59
   2  -7  -1 2173.68   57.19
   2   7  -1 2213.48   55.59
   2   7  -1 2237.88   55.59
  -2   7   1 2235.48   56.69
  -1  -7   1  187.78    9.40
  -1  -7   1  157.18    8.60
   1  -7  -1  175.38    9.50
   1  -7  -1  168.28    9.60
   1   7  -1  167.28    9.40
  -1   7   1  168.58    9.60
  -1   7   1  168.18    9.40
   1   7  -1  170.88    9.20
   0  -7   1   83.19    7.30
   0  -7   1  100.79    7.40
   0  -7  -1   81.49    6.90
   0  -7  -1   78.29    6.80
   0   7   1   83.89    7.10
   0   7   1   81.59    7.50
   0   7  -1   86.29    7.10
   0   7  -1   93.39    7.60
  -1  -7  -1 1357.06   35.70
   1  -7   1 1324.57   36.10
  -1  -7  -1 1274.97   34.70
   1  -7   1 1301.97   36.50
  -1   7  -1 1305.07   36.20
  -1   7  -1 1289.77   36.20
   1   7   1 1267.97   35.10
   1   7   1 1351.66   35.50
  -2  -7  -1 1174.28   33.60
   2  -7   1 1111.79   33.30
   2  -7   1 1133.49   33.80
  -2  -7  -1 1230.78   31.60
   2   7   1 1181.78   32.00
  -2   7  -1 1187.28   33.70
   2   7   1 1217.98   32.10
  -2   7  -1 1193.48   33.70
  -3  -7  -1 1522.45   38.70
  -3  -7  -1 1620.44   39.80
   3  -7   1 1507.95   42.20
   3  -7   1 1550.64   43.00
   3   7   1 1546.65   39.90
  -3   7  -1 1504.85   41.90
  -3   7  -1 1524.55   42.20
   3   7   1 1502.55   39.80
   4  -7   1    0.60    5.60
  -4  -7  -1    7.00    2.90
  -4  -7  -1    4.70    2.40
   4  -7   1   10.80    5.90
   4   7   1    5.20    3.60
  -4   7  -1    4.20    5.50
  -4   7  -1    5.30    5.70
   5  -7   1  595.34   22.90
   5  -7   1  651.03   22.90
  -5   7  -1  637.04   22.10
   5   7   1  595.14   20.20
   6  -7   1   75.89   10.50
   6  -7   1   76.39   10.00
   7  -7   1  538.25   23.30
   7  -7   1  558.24   22.40
   8  -7   1   80.89   11.30
   8  -7   1   45.80   10.70
   9  -7   1  200.18   17.40
   9  -7   1  200.98   15.80
  10  -7   1   14.90    9.00
  10  -7   1   12.60    7.80
  11  -7   1    7.70    8.00
  11  -8  -1   -5.40    8.20
  10  -8  -1   18.60    9.90
  10  -8  -1   24.20    9.10
   9  -8  -1   38.70    9.80
   9  -8  -1   25.30   10.10
   8  -8  -1  234.28   16.20
   8  -8  -1  166.28   15.50
   7  -8  -1  229.88   15.90
   7  -8  -1  220.48   15.50
   6  -8  -1   37.00    8.70
   6  -8  -1   37.80    9.10
  -6   8   1   50.39    9.10
   5  -8  -1   25.40    7.50
  -5  -8   1   25.20    3.40
  -5  -8   1   32.80    5.70
   5  -8  -1   24.00    7.70
  -5   8   1   24.50    7.10
   5   8  -1   22.10    5.20
  -4  -8   1   22.50    4.10
   4  -8  -1   15.20    6.60
   4  -8  -1   21.40    6.90
  -4  -8   1   12.00    4.00
  -4   8   1   25.80    6.40
   4   8  -1   14.30    5.00
   4   8  -1   25.90    5.30
  -3  -8   1 1525.95   40.80
  -3  -8   1 1475.45   40.20
   3  -8  -1 1658.73   44.50
   3   8  -1 1492.45   41.20
   3   8  -1 1563.54   41.50
  -3   8   1 1574.64   43.30
   2  -8  -1  232.08   12.30
  -2  -8   1  249.48   11.10
  -2  -8   1  241.38   11.30
   2  -8  -1  234.28   12.50
  -2   8   1  249.38   12.40
   2   8  -1  223.88   11.60
   2   8  -1  234.18   11.50
   1  -8  -1 3744.33   90.19
   1  -8  -1 3638.84   90.49
  -1  -8   1 3566.84   89.09
  -1  -8   1 3612.64   89.69
   1   8  -1 3531.85   89.49
  -1   8   1 3523.35   90.19
   1   8  -1 3630.94   89.79
  -1   8   1 3809.62   90.39
   0  -8   1  156.48    9.80
   0  -8  -1  141.99    9.50
   0  -8   1  143.39    9.40
   0  -8  -1  161.08    9.70
   0   8   1  143.79    9.90
   0   8  -1  130.19    9.60
   0   8   1  139.59    9.20
   0   8  -1  146.69    9.50
  -1  -8  -1 1160.68   32.60
  -1  -8  -1 1202.48   33.40
   1  -8   1 1236.68   34.10
   1  -8   1 1136.09   34.30
  -1   8  -1 1172.38   34.10
   1   8   1 1181.68   33.20
   1   8   1 1189.88   33.30
  -1   8  -1 1168.18   34.10
  -2  -8  -1  698.13   21.30
   2  -8   1  658.23   22.60
   2  -8   1  685.03   23.40
  -2  -8  -1  647.44   20.40
  -2   8  -1  709.43   23.10
   2   8   1  635.24   21.10
  -2   8  -1  681.13   22.90
   2   8   1  692.43   21.50
   3  -8   1   28.70    7.10
   3  -8   1   10.50    6.00
  -3  -8  -1   17.60    4.10
  -3  -8  -1   18.00    4.60
  -3   8  -1   16.50    6.00
  -3   8  -1   23.20    6.70
   3   8   1   14.30    4.60
   3   8   1   15.20    4.90
   4  -8   1  169.08   11.90
   4  -8   1  158.88   12.20
   4   8   1  155.58    9.10
  -4   8  -1  166.58   11.60
  -4   8  -1  166.28   12.20
  -5  -8  -1  153.08    4.50
  -5  -8  -1  138.99    4.30
   5  -8   1  156.38   12.80
   5  -8   1  151.28   13.00
  -5   8  -1  165.88   12.20
   6  -8   1  691.53   25.60
   6  -8   1  602.14   25.60
  -6   8  -1  683.63   24.70
   7  -8   1   19.40    8.80
   7  -8   1   22.20    9.00
   8  -8   1  173.78   16.00
   8  -8   1  194.18   16.10
   9  -8   1   38.50   10.50
  10  -8   1   29.70   10.40
  11  -8   1    8.50    8.60
  11  -9  -1   33.80   10.60
  10  -9  -1   17.30   10.50
   9  -9  -1   43.80   10.90
   9  -9  -1   37.30   11.00
   8  -9  -1   31.70    9.90
   8  -9  -1   46.10   11.10
   7  -9  -1   68.79   10.90
   7  -9  -1   73.09   11.60
   6  -9  -1   86.99   11.50
   6  -9  -1   73.99   11.40
   6   9  -1   95.49    8.50
  -6   9   1   79.69   10.40
   5  -9  -1   42.80    9.10
  -5  -9   1   54.29    5.50
  -5  -9   1   56.59    5.40
   5  -9  -1   47.40    9.30
   5   9  -1   56.79    7.30
  -5   9   1   69.29   10.00
   4  -9  -1  550.54   22.50
  -4  -9   1  581.74   18.80
   4  -9  -1  558.84   22.00
  -4  -9   1  581.24   18.10
   4   9  -1  575.14   19.70
  -4   9   1  561.84   21.70
   4   9  -1  569.74   19.80
   3  -9  -1  103.99   11.00
  -3  -9   1   88.09    7.80
   3  -9  -1  106.89   10.40
  -3  -9   1   64.89    7.40
   3   9  -1   93.59   13.40
  -3   9   1   84.39    9.60
   3   9  -1   87.99    8.60
   2  -9  -1 1268.77   37.40
  -2  -9   1 1306.17   36.60
  -2  -9   1 1296.27   35.90
   2  -9  -1 1291.57   38.50
   2   9  -1 1260.07   36.60
  -2   9   1 1335.27   38.00
   2   9  -1 1282.07   37.10
  -1  -9   1 1892.61   49.70
   1  -9  -1 1814.92   50.89
  -1  -9   1 1897.21   50.49
   1  -9  -1 1886.11   50.39
   1   9  -1 1891.91   50.39
   1   9  -1 1858.11   50.29
  -1   9   1 1857.81   50.49
  -1   9   1 1874.11   50.69
   0  -9   1  349.07   14.80
   0  -9  -1  324.37   14.60
   0  -9   1  342.07   15.20
   0  -9  -1  337.67   14.40
   0   9  -1  335.67   15.00
   0   9  -1  335.17   15.10
   0   9   1  323.97   14.60
  -1  -9  -1  456.45   17.10
  -1  -9  -1  423.86   16.20
   1  -9   1  456.05   18.10
   1  -9   1  422.36   17.30
  -1   9  -1  439.46   17.70
   1   9   1  413.26   16.60
   1   9   1  432.26   17.00
  -1   9  -1  416.66   17.70
  -2  -9  -1 1134.09   32.80
  -2  -9  -1 1189.98   33.80
   2  -9   1 1213.58   38.10
   2  -9   1 1196.78   36.10
   2   9   1 1170.38   33.70
   2   9   1 1216.68   34.30
  -2   9  -1 1115.09   35.10
  -2   9  -1 1197.48   35.50
  -3  -9  -1  334.97   13.00
   3  -9   1  319.67   16.40
  -3  -9  -1  348.07   14.00
   3  -9   1  331.27   16.30
   3   9   1  349.07   14.40
  -3   9  -1  332.17   16.40
  -3   9  -1  368.26   16.40
   4  -9   1  336.17   16.90
  -4  -9  -1  316.57   11.50
  -4  -9  -1  305.77   12.40
   4  -9   1  288.47   15.80
   4   9   1  323.07   13.60
  -4   9  -1  297.67   16.50
  -4   9  -1  282.07   15.60
   5  -9   1  289.07   16.30
  -5  -9  -1  291.17    9.50
   5  -9   1  288.97   16.90
  -5  -9  -1  285.87   10.00
  -5   9  -1  293.77   16.10
   5   9   1  295.17   12.90
   6  -9   1    6.50    8.20
   6  -9   1    8.50    8.10
  -6   9  -1   12.30    7.60
   7  -9   1  183.58   16.70
   7  -9   1  196.18   16.30
   8  -9   1   80.99   13.20
   8  -9   1   89.69   12.90
   9  -9   1   23.30   15.70
   9  -9   1   54.29   11.10
  10  -9   1   19.10   10.10
  11  -9   1   10.90    9.20
  11 -10  -1   -3.60    9.80
  10 -10  -1   40.10   11.80
   9 -10  -1   -6.30    9.40
   9 -10  -1   -4.50    9.40
   8 -10  -1  110.29   15.00
   7 -10  -1  164.38   15.40
   7 -10  -1  165.38   16.30
  -6 -10   1  163.38    5.90
   6 -10  -1  163.38   14.80
   6 -10  -1  182.28   15.20
   6  10  -1  176.88   11.40
  -5 -10   1  461.85   15.80
   5 -10  -1  458.05   21.10
   5 -10  -1  453.45   21.50
   5  10  -1  448.06   17.80
  -5  10   1  454.25   20.60
   4 -10  -1   53.09    9.60
  -4 -10   1   65.39    7.80
   4 -10  -1   59.29    9.90
  -4 -10   1   60.99    7.00
   4  10  -1   51.09    7.80
   4  10  -1   63.09    8.50
   3 -10  -1   73.49   10.00
   3 -10  -1   61.29    9.60
  -3 -10   1   61.79    8.10
  -3 -10   1   70.39    7.70
   3  10  -1   70.99    8.70
  -3  10   1   64.19    9.00
   3  10  -1   76.39    8.90
   2 -10  -1   52.99    8.70
   2 -10  -1   73.09   10.00
  -2 -10   1   59.29    7.90
  -2 -10   1   51.79    7.80
   2  10  -1   54.09    7.90
  -2  10   1   68.59    9.30
   2  10  -1   48.00    8.10
   1 -10  -1 1532.55   42.10
   1 -10  -1 1451.75   42.40
  -1 -10   1 1490.85   41.90
  -1 -10   1 1430.96   40.80
   1  10  -1 1393.06   41.70
  -1  10   1 1436.66   41.90
   1  10  -1 1432.16   41.60
  -1  10   1 1447.56   42.00
   0 -10  -1 1111.69   33.70
   0 -10   1 1167.28   35.20
   0 -10   1 1127.49   34.00
   0 -10  -1 1198.18   35.00
   0  10   1 1109.89   34.10
   0  10  -1 1093.99   34.50
   0  10   1 1104.89   34.10
   0  10  -1 1160.68   34.70
   1 -10   1 2606.84   68.49
   1 -10   1 2545.65   67.39
  -1 -10  -1 2628.54   67.09
  -1 -10  -1 2588.24   65.99
   1  10   1 2483.75   66.39
  -1  10  -1 2605.24   67.89
  -1  10  -1 2459.45   67.39
   1  10   1 2559.54   69.59
   2 -10   1 1163.58   36.10
   2 -10   1 1139.59   35.10
  -2 -10  -1 1087.09   32.50
  -2 -10  -1 1153.18   33.70
   2  10   1 1156.58   33.90
  -2  10  -1 1163.68   35.40
  -2  10  -1 1109.09   38.20
   2  10   1 1084.59   33.40
   3 -10   1  432.16   20.20
  -3 -10  -1  438.36   16.30
   3 -10   1  447.26   19.80
  -3 -10  -1  458.25   17.50
  -3  10  -1  458.55   19.80
   3  10   1  494.75   18.30
   3  10   1  397.66   17.20
   4 -10   1   74.09   11.20
  -4 -10  -1   68.69    6.70
  -4 -10  -1   72.79    7.70
   4 -10   1   80.79   11.00
  -4  10  -1   67.49   12.20
   4  10   1   84.09    8.70
  -4  10  -1   85.39   10.80
   5 -10   1    3.80    7.70
  -5 -10  -1   16.90    3.80
  -5 -10  -1   14.30    4.50
   5 -10   1   12.90    7.80
   5  10   1    6.90    5.40
  -5  10  -1   17.20    7.70
   6 -10   1  416.66   22.30
   6 -10   1  393.56   20.90
   7 -10   1    8.20    9.10
   7 -10   1    6.40    9.20
   8 -10   1   92.89   13.60
   8 -10   1  100.59   15.90
   9 -10   1   -6.30    9.30
   9 -10   1    1.90    9.10
  10 -10   1   36.30   12.00
  10 -11  -1   17.60   11.50
   9 -11  -1    6.90   10.50
   9 -11  -1   -2.80    9.00
   8 -11  -1   37.00   11.50
   7 -11  -1  120.19   14.20
   7 -11  -1  160.88   18.40
  -6 -11   1  342.17   11.20
   6 -11  -1  316.47   19.90
   6 -11  -1  340.97   20.30
  -6 -11   1  348.37   11.60
   6  11  -1  361.26   16.20
  -5 -11   1   67.79    7.60
   5 -11  -1   61.79   11.50
  -5 -11   1   60.89    6.80
   5 -11  -1   56.89   10.80
   5  11  -1   72.59    9.40
   4 -11  -1  552.24   23.30
  -4 -11   1  548.15   19.20
  -4 -11   1  540.15   19.90
   4 -11  -1  515.05   23.70
   4  11  -1  520.45   20.90
  -4  11   1  533.75   22.90
   4  11  -1  550.24   21.00
  -3 -11   1   91.59    9.70
   3 -11  -1   97.09   11.50
  -3 -11   1   81.89    8.90
   3 -11  -1  100.39   11.90
   3  11  -1   99.49   10.50
   3  11  -1  100.19   10.60
  -2 -11   1 1582.04   45.30
  -2 -11   1 1650.13   46.60
   2 -11  -1 1685.63   48.80
   2 -11  -1 1590.44   47.20
  -2  11   1 1720.23   48.40
   2  11  -1 1635.54   46.80
   2  11  -1 1630.54   48.10
   1 -11  -1   68.69    9.70
   1 -11  -1   75.59   10.20
  -1 -11   1   69.79    9.40
  -1 -11   1   55.89    8.80
   1  11  -1   66.79    9.70
   1  11  -1   56.19    8.70
  -1  11   1   76.49   10.10
  -1  11   1   67.99    9.70
   0 -11  -1  851.11   27.90
   0 -11  -1  790.02   26.50
   0 -11   1  788.52   27.70
   0 -11   1  820.02   27.20
   0  11  -1  749.13   27.30
   0  11  -1  753.42   27.20
   0  11   1  762.82   27.00
   0  11   1  803.42   27.30
   1 -11   1   46.80    8.90
   1 -11   1   18.90    7.50
  -1 -11  -1   39.40    7.50
  -1 -11  -1   40.70    8.10
  -1  11  -1   42.40    8.50
   1  11   1   45.10    8.40
   1  11   1   36.10    7.60
  -1  11  -1   36.40    8.10
   2 -11   1  334.17   17.30
   2 -11   1  306.47   17.50
  -2 -11  -1  345.47   15.50
  -2 -11  -1  330.47   16.30
   2  11   1  341.77   16.30
  -2  11  -1  324.37   17.70
  -2  11  -1  327.67   17.00
   2  11   1  348.27   16.50
   3 -11   1 1161.28   39.60
   3 -11   1 1286.27   39.30
  -3 -11  -1 1261.17   35.50
  -3 -11  -1 1267.67   36.60
  -3  11  -1 1214.38   38.90
   3  11   1 1234.58   37.00
  -4 -11  -1  118.69    9.10
  -4 -11  -1  113.09   10.50
   4 -11   1  132.19   14.00
   4 -11   1  124.79   13.20
   4  11   1   98.39    9.90
  -4  11  -1  130.09   13.00
   5 -11   1   16.10    9.00
  -5 -11  -1   12.60    5.20
   5 -11   1   10.60    9.20
   5  11   1   25.60    6.80
   6 -11   1   -6.50    8.70
   6 -11   1    0.00    8.50
   7 -11   1  186.98   17.20
   7 -11   1  171.78   17.90
   8 -11   1   -2.50   10.40
   9 -11   1   16.70   11.20
  10 -11   1    8.40   10.80
  10 -12  -1   13.60   11.30
   9 -12  -1   27.00   12.30
   8 -12  -1   -0.10    9.50
   8 -12  -1   15.60   10.90
   7 -12  -1   10.40   11.60
   7 -12  -1   26.40   11.70
  -6 -12   1  118.69    7.60
   6 -12  -1  139.59   15.50
   6 -12  -1  129.79   15.80
  -6 -12   1  109.79    8.50
   5 -12  -1  193.68   16.30
   5 -12  -1  193.78   16.40
  -5 -12   1  212.18   11.60
   5  12  -1  211.88   14.30
   4 -12  -1  601.04   25.20
  -4 -12   1  599.84   21.10
   4  12  -1  534.95   22.80
   4  12  -1  610.04   23.40
   3 -12  -1   34.00    9.50
  -3 -12   1   31.30    7.70
  -3  12   1   17.70    8.40
   3  12  -1   25.00    9.20
   3  12  -1   31.90    8.30
   2 -12  -1  263.97   16.20
  -2 -12   1  261.77   14.40
  -2  12   1  267.67   18.20
   2  12  -1  256.67   15.30
   2  12  -1  289.77   16.50
   1 -12  -1  270.57   15.80
  -1 -12   1  271.17   15.50
  -1  12   1  261.37   15.50
   1  12  -1  273.47   15.60
   1  12  -1  282.97   16.40
   0 -12  -1  584.54   30.80
   0 -12   1  588.04   23.20
   0  12  -1  616.54   24.30
   0  12   1  560.64   23.10
   0  12  -1  590.74   23.80
   0  12   1  623.54   24.00
   1 -12   1   18.40    9.20
   1 -12   1   32.60    8.70
  -1 -12  -1   23.60    7.80
  -1  12  -1   32.30    8.70
  -1  12  -1   29.70    9.00
   1  12   1   19.60    7.50
   1  12   1   34.10    8.50
   2 -12   1  334.07   23.60
  -2 -12  -1  318.57   15.90
   2 -12   1  325.77   18.00
   2  12   1  352.16   17.70
  -2  12  -1  357.36   19.10
   2  12   1  341.87   17.50
  -3 -12  -1  292.77   14.60
   3 -12   1  265.37   17.60
   3  12   1  308.57   16.40
  -3  12  -1  295.17   17.70
  -3  12  -1  310.67   18.80
   4 -12   1  570.54   25.30
  -4 -12  -1  585.54   20.20
   4  12   1  566.54   22.60
  -5 -12  -1   39.10    6.90
   5 -12   1   45.70   11.00
   5 -12   1   50.39   11.40
   5  12   1   44.10    8.60
   6 -12   1  485.35   26.20
  -6 -12  -1  460.95   13.40
   6 -12   1  528.95   25.30
  -6 -12  -1  479.55   13.20
   7 -12   1   16.70   10.90
   7 -12   1   11.10   10.50
   8 -12   1   95.09   14.70
   8 -12   1   71.59   13.80
   9 -12   1   12.20   11.40
  10 -12   1    0.70   11.00
   9 -13  -1   13.20   11.40
   8 -13  -1   87.19   14.80
   7 -13  -1    0.40   10.10
   6 -13  -1  106.79   14.90
  -6 -13   1  117.19    8.30
  -5 -13   1  102.09   10.20
   5 -13  -1  125.99   14.90
  -5 -13   1  129.79   10.50
   5 -13  -1  106.69   14.60
   5  13  -1  121.99   12.50
  -4 -13   1  675.43   24.30
  -4 -13   1  678.13   25.70
   4 -13  -1  708.43   29.00
   4 -13  -1  678.33   29.90
   4  13  -1  734.23   27.10
  -3 -13   1    6.30    7.10
   3 -13  -1   19.30    9.20
   3 -13  -1    3.70    8.80
  -3 -13   1   26.00    8.50
   3  13  -1   11.00    8.40
   3  13  -1   12.10    7.80
   2 -13  -1  524.75   23.20
  -2 -13   1  505.55   21.30
  -2 -13   1  495.15   22.10
   2 -13  -1  517.85   23.70
   2  13  -1  545.35   22.80
  -2  13   1  503.65   23.20
   2  13  -1  463.45   21.80
   1 -13  -1   67.79   11.00
  -1 -13   1   54.59   10.10
   1 -13  -1   66.39   10.80
  -1  13   1   48.90   10.00
   1  13  -1   56.29   10.30
   1  13  -1   39.60   10.00
   0 -13   1 1505.45   46.10
   0 -13  -1 1518.45   44.70
   0 -13   1 1485.15   44.60
   0 -13  -1 1430.86   45.30
   0  13  -1 1445.96   45.30
   0  13   1 1498.65   45.40
   0  13  -1 1462.85   45.50
   1 -13   1   70.99   11.10
   1 -13   1   61.29   11.10
  -1 -13  -1   79.39   10.60
  -1 -13  -1   57.29    9.90
  -1  13  -1   73.89   11.90
   1  13   1   57.99   10.10
   2 -13   1    7.40    8.90
  -2 -13  -1   -8.10    6.70
  -2 -13  -1    9.60    7.50
   2 -13   1    3.80    7.90
  -2  13  -1   -0.20    7.10
  -2  13  -1    4.30    8.80
   2  13   1    3.40    7.40
   3 -13   1  591.74   26.60
  -3 -13  -1  585.94   22.10
  -3 -13  -1  586.14   23.40
   3 -13   1  597.64   26.10
  -3  13  -1  588.14   26.40
   3  13   1  533.95   23.30
  -4 -13  -1  162.48   13.40
  -4 -13  -1  145.89   11.50
   4 -13   1  147.99   16.10
   4 -13   1  158.88   16.00
   4  13   1  152.88   14.10
   5 -13   1   10.70   10.50
  -5 -13  -1   10.40    5.60
  -5 -13  -1    7.30    6.60
   5 -13   1    3.40   10.10
   5  13   1   19.60    8.20
  -6 -13  -1   -2.90    4.10
  -6 -13  -1   -3.70    3.50
   7 -13   1    5.20   10.80
   8 -13   1   20.50   11.80
   9 -13   1   21.90   12.60
   9 -14  -1   -1.30   11.30
   8 -14  -1   28.50   12.50
   7 -14  -1    6.80   11.40
  -6 -14   1   19.90    8.40
   6 -14  -1   34.90   11.80
  -5 -14   1  229.78   13.50
   5 -14  -1  207.88   18.70
   5  14  -1  239.48   16.70
   4 -14  -1   34.40   11.60
  -4 -14   1   48.50    9.00
   4  14  -1   43.50   10.10
   4  14  -1   40.60   10.70
  -3 -14   1   15.80    8.20
   3 -14  -1   18.90   10.10
   3  14  -1   24.80    9.60
   3  14  -1    9.80    7.90
   2 -14  -1    9.50    9.30
  -2 -14   1    4.00    7.80
   2  14  -1   -8.20    8.50
   2  14  -1    4.90    7.80
  -1 -14   1    0.90    8.00
   1 -14  -1   -2.80    7.60
   1  14  -1    7.50    9.20
   1  14  -1    6.60    7.90
  -1  14   1   -6.30    6.90
   0 -14   1  373.46   19.90
   0 -14  -1  376.76   19.60
   0  14  -1  389.26   21.50
   0  14   1  390.86   22.90
   1 -14   1    8.70    9.30
  -1 -14  -1   11.20    8.30
  -1  14  -1   21.50    9.10
  -1  14  -1   15.00   10.00
   1  14   1    6.50    8.20
  -2 -14  -1  311.77   16.90
   2 -14   1  308.37   19.30
  -2  14  -1  344.97   21.00
   2  14   1  305.67   18.60
  -3 -14  -1  105.99   11.50
   3 -14   1  108.19   14.10
   3  14   1   93.39   12.30
  -3  14  -1  111.29   15.10
  -4 -14  -1  760.52   25.70
   4 -14   1  728.73   30.60
   4  14   1  709.63   28.30
  -5 -14  -1   14.40    6.10
   5 -14   1   27.60   11.30
   5  14   1   17.70    8.20
  -6 -14  -1   77.79   10.00
   6 -14   1   77.29   14.40
  -6 -14  -1   63.59    6.20
   7 -14   1   48.50   13.40
   8 -14   1   77.79   14.90
   9 -14   1    1.20   12.40
   9 -15  -1  -11.40   10.90
   8 -15  -1   -2.50   11.60
   7 -15  -1   13.20   11.90
   6 -15  -1  266.17   21.10
  -5 -15   1   14.80    7.00
   5 -15  -1   14.10   11.00
  -4 -15   1  611.64   23.80
   4 -15  -1  577.64   27.70
   4  15  -1  614.54   26.40
   4  15  -1  532.05   25.80
  -3 -15   1  127.69   13.20
   3 -15  -1  142.49   15.80
   3  15  -1  153.58   15.70
   3  15  -1  129.39   14.20
   2 -15  -1  129.09   15.10
  -2 -15   1  150.08   14.70
   2  15  -1  161.18   15.50
   2  15  -1  138.99   15.50
   1 -15  -1   39.20   10.60
  -1 -15   1   31.40   10.10
   1  15  -1   26.10   10.50
   0 -15  -1  511.55   23.50
   0 -15   1  480.55   23.30
   0  15   1  448.46   23.10
   0  15  -1  485.65   24.30
   0  15  -1  529.85   25.40
   1 -15   1   13.90   10.20
  -1 -15  -1   -2.90    8.40
   1  15   1    8.00   13.90
  -1  15  -1   17.40   10.60
   2 -15   1  519.85   25.40
  -2 -15  -1  623.84   34.00
   2  15   1  492.45   24.40
  -2  15  -1  565.74   27.30
  -3 -15  -1  126.89   12.70
   3 -15   1  115.09   15.20
   3  15   1  111.39   13.70
  -4 -15  -1   -2.20    6.70
   4 -15   1    5.10   11.00
   4  15   1   10.80    8.60
   5 -15   1   -6.80   10.80
  -5 -15  -1   -2.20    6.00
   5  15   1   13.40    8.60
  -6 -15  -1    8.00    5.30
   6 -15   1   10.70   11.50
   7 -15   1   36.70   13.40
   8 -15   1   15.50   12.90
   8 -16  -1   66.79   20.80
   7 -16  -1   29.90   13.10
   6 -16  -1   -1.90   11.40
  -5 -16   1   14.30    7.60
   5 -16  -1   37.50   12.80
  -4 -16   1   49.30    9.70
   4 -16  -1   53.19   18.50
   4  16  -1   71.89   12.60
   3 -16  -1    4.80   11.10
   3  16  -1   22.20    9.40
   3  16  -1   -1.20    9.90
   2 -16  -1    1.00   10.30
  -2 -16   1   14.30    9.50
   2  16  -1    1.30   10.10
   2  16  -1   25.40   10.00
   1 -16  -1   37.50   11.40
  -1 -16   1   43.10   11.20
   1  16  -1   52.49   12.30
   1  16  -1   46.90   11.50
   0 -16   1  263.07   19.40
   0 -16  -1  248.28   18.70
   0  16  -1  267.47   20.40
   1 -16   1   -4.10    9.80
  -1 -16  -1   -5.50    8.60
  -1  16  -1    4.60   10.30
   1  16   1   11.10    9.00
   2 -16   1  273.87   20.40
  -2 -16  -1  294.27   18.70
  -3 -16  -1   -2.20    8.00
   3 -16   1    0.20   10.60
   3  16   1    9.50    9.10
  -4 -16  -1  388.06   19.30
   4 -16   1  386.26   24.00
   4  16   1  415.56   22.70
   5 -16   1    0.50   11.90
  -5 -16  -1   12.10    7.00
   5  16   1   22.90    9.80
  -6 -16  -1  166.38   11.00
   6 -16   1  181.28   19.30
   7 -16   1   14.10   12.50
   8 -16   1   37.90   17.20
   7 -17  -1   11.60   12.90
  -6 -17   1   44.50   10.00
   6 -17  -1   54.59   14.80
  -5 -17   1    8.10    7.70
   5 -17  -1   17.70   12.60
  -4 -17   1  646.54   26.20
   4 -17  -1  595.74   30.50
  -3 -17   1   37.40   10.50
   3  17  -1   59.09   12.30
   2 -17  -1  128.39   16.30
  -2 -17   1  133.09   15.40
   2  17  -1  150.28   17.50
   2  17  -1  155.08   18.20
  -1 -17   1    9.90   10.00
   1 -17  -1   27.70   11.30
   1  17  -1   12.10   15.40
   0 -17  -1  390.26   23.40
   0 -17   1  438.56   24.40
  -1 -17  -1   77.99   12.70
   1 -17   1   56.59   13.00
  -2 -17  -1   59.89   11.70
   2 -17   1   43.90   13.20
   2  17   1   64.49   11.70
   3 -17   1   71.39   14.80
  -3 -17  -1   60.29   11.40
   3  17   1   98.69   20.50
  -4 -17  -1   61.79   10.60
   4 -17   1   69.49   14.80
   4  17   1   73.29   12.50
  -5 -17  -1   -2.40    7.00
   5 -17   1  -13.50   11.30
   5  17   1   22.60    9.80
   6 -17   1   37.80   14.10
   7 -17   1   17.60   14.20
   7 -18  -1    3.10   11.60
   6 -18  -1    1.90   12.70
   5 -18  -1   11.50   12.80
  -5 -18   1   17.50    9.00
   4 -18  -1    5.00   12.10
  -3 -18   1    4.70   10.20
   3 -18  -1   11.40   11.70
  -2 -18   1    3.20   10.50
   1 -18  -1   -3.20   10.90
  -1 -18   1    7.90   10.80
   0 -18  -1  114.89   16.00
   0 -18   1  159.18   17.70
   1 -18   1   36.40   13.40
  -1 -18  -1   56.29   13.00
  -2 -18  -1  158.38   16.30
   2 -18   1  128.59   17.50
   3 -18   1   15.40   12.60
  -3 -18  -1   24.90    9.90
   3  18   1   27.80   10.90
  -4 -18  -1  276.27   18.10
   4 -18   1  287.07   23.20
  -5 -18  -1   -4.40    7.50
   5 -18   1   11.50   13.30
   6 -18   1   20.70   14.20
   6 -19  -1    7.30   18.00
  -5 -19   1  -15.80    8.20
   5 -19  -1   -1.20   12.00
  -4 -19   1  112.09   14.00
   4 -19  -1   93.89   17.40
   3 -19  -1   11.30   11.90
  -3 -19   1   -5.00   10.00
   2 -19  -1  301.17   23.50
  -2 -19   1  263.67   21.10
  -1 -19   1    2.10   11.20
   0 -19   1   75.99   15.00
  -1 -19  -1    7.40   10.90
   1 -19   1  -14.70   11.40
  -2 -19  -1   55.19   12.70
   2 -19   1   69.79   15.20
  -3 -19  -1   58.69   11.90
   3 -19   1   38.60   13.80
  -4 -19  -1   27.80   13.30
   4 -19   1   13.30   13.50
   5 -19   1   -0.30   12.60
   6 -19   1   16.80   14.10
  -4 -20   1    6.30    9.90
   4 -20  -1   -0.50   12.00
   3 -20  -1    8.30   12.00
  -3 -20   1    5.70   11.00
  -2 -20   1   18.30   11.40
   2 -20  -1   24.10   13.30
  -1 -20   1   12.60   12.60
   1 -20  -1    8.50   12.30
   0 -20  -1    8.30   19.70
   0 -20   1   21.80   12.90
  -1 -20  -1    9.80   11.70
   1 -20   1   -7.20   11.70
   2 -20   1   62.09   16.20
  -2 -20  -1   65.29   14.10
  -3 -20  -1   27.90   11.20
   3 -20   1   40.70   14.40
  -4 -20  -1   64.49   12.60
   4 -20   1   45.00   14.70
   3 -21  -1   22.20   13.00
  -3 -21   1   30.60   11.70
  -2 -21   1  129.09   16.80
   2 -21  -1  134.39   18.30
  -1 -21   1   31.20   12.90
   1 -21  -1   27.30   12.90
   0 -21   1  121.89   17.90
   0 -21  -1  125.79   17.90
  -1 -21  -1    2.50   12.00
   1 -21   1   -8.10   11.70
   2 -21   1   14.10   14.00
  -2 -21  -1    5.00   10.60
  -3 -21  -1   -4.70   10.70
   3 -21   1    6.30   12.40
  10   0  -2   31.70    3.90
  10   0  -2   23.10    3.20
   9   0  -2    2.50    3.70
   9   0  -2    1.90    3.70
   8   0  -2  339.47   12.50
   7   0  -2    3.70    3.50
   7   0  -2    4.50    4.60
   6   0  -2 2102.89   51.49
   5   0  -2    3.70    2.70
  -5   0   2   -1.80    1.90
  -4   0   2 3622.14   84.99
   3   0  -2    8.00    2.00
  -3   0   2   -0.30    1.50
   2   0  -2 1026.90   25.50
  -2   0   2 1037.60   25.40
  -1   0   2    2.70    1.30
   1   0  -2    2.90    1.30
   1   0   2    1.30    1.40
  -1   0  -2    0.70    1.40
   2   0   2  931.41   23.10
  -3   0  -2    0.60    1.20
   3   0   2   -2.60    1.50
   3   0   2    0.00    1.60
   4   0   2  277.97    8.70
   5   0   2   -2.10    2.30
   5   0   2   -1.30    2.40
   6   0   2 1234.98   30.20
   6   0   2 1152.68   30.20
   7   0   2   -1.30    2.80
   7   0   2   -0.50    2.80
   8   0   2    2.60    2.50
   8   0   2    2.90    2.50
  10  -1  -2    8.30    4.40
  10  -1  -2   10.70    4.40
   9  -1  -2   47.60    6.00
   9  -1  -2   47.30    6.00
   9   1  -2   47.30    4.30
   9   1  -2   70.99    5.70
   8  -1  -2  133.99   13.40
   8  -1  -2  148.79    8.80
   8   1  -2  133.89    7.00
   8   1  -2  139.09    6.90
   7  -1  -2   41.30    5.50
   7  -1  -2   50.59    5.80
   7   1  -2   52.49    4.80
   7   1  -2   42.80    4.50
   6  -1  -2   22.40    4.30
   6  -1  -2   18.00    4.20
  -6   1   2   16.20    3.20
   6   1  -2   27.40    3.70
   5  -1  -2   47.70    4.70
  -5  -1   2   36.00    2.00
   5   1  -2   44.20    3.80
  -5   1   2   41.60    4.00
  -4  -1   2 1666.33   39.50
   4  -1  -2 1680.53   41.10
   4   1  -2 1672.23   40.30
  -4   1   2 1619.94   40.70
   3  -1  -2   -3.00    1.80
  -3  -1   2   -0.90    1.30
   3   1  -2    0.40    1.60
  -3   1   2    1.80    1.90
  -1  -1   2  583.34   15.20
   1  -1  -2  584.64   15.40
  -1   1   2  605.94   15.40
   1   1  -2  586.74   15.30
  -1  -1  -2 1100.09   26.20
   1  -1   2 1077.99   27.00
   1   1   2 1105.39   26.20
  -1   1  -2 1061.59   26.90
   2  -1   2 3331.77   78.49
   2   1   2 3314.77   77.39
  -2   1  -2 3328.27   78.19
   3  -1   2   77.09    4.80
   3  -1   2   90.29    4.80
   3   1   2   89.89    3.60
   4  -1   2 1343.67   33.90
   4  -1   2 1297.87   33.50
   4   1   2 1329.77   32.10
   4   1   2 1373.26   32.10
   5  -1   2  201.18    8.70
   5  -1   2  220.98    8.60
   5   1   2  219.68    6.80
   5   1   2  225.98    6.90
   6  -1   2  391.26   12.90
   6   1   2  378.76   10.40
   6   1   2  394.26   10.50
   7  -1   2    7.30    4.00
   7  -1   2    7.70    4.20
   8  -1   2  323.17   12.20
   8  -1   2  339.27   11.90
   9  -1   2    0.60    3.40
   9  -1   2    1.10    3.40
  11  -2  -2   -0.40    4.60
  11  -2  -2   13.00    4.90
  10  -2  -2   85.79    7.70
  10  -2  -2   76.49    7.90
   9  -2  -2    3.40    4.80
   9  -2  -2    7.60    5.20
   8  -2  -2  493.65   18.00
   8  -2  -2  512.25   17.40
   8   2  -2  493.25   13.50
   8   2  -2  493.35   13.30
   7  -2  -2   28.10    5.50
   7  -2  -2   30.30    5.90
  -7   2   2   28.50    4.20
   7   2  -2   38.60    3.90
   6  -2  -2 1218.38   33.10
   6  -2  -2 1227.38   32.60
   6   2  -2 1180.68   30.20
  -6   2   2 1212.98   31.60
   5  -2  -2    8.60    3.80
   5  -2  -2   10.40    3.90
   5   2  -2   13.50    2.80
  -5   2   2   11.10    3.50
  -4  -2   2 3353.76   78.09
   4  -2  -2 3483.05   80.89
  -4  -2   2 3372.56   78.19
   4   2  -2 3281.67   79.19
  -4   2   2 3333.87   80.49
   3  -2  -2  138.19    6.60
  -3  -2   2  156.18    5.20
  -3   2   2  153.58    6.60
   3   2  -2  159.38    5.90
   2  -2  -2 3256.07   75.89
  -2   2   2 3131.49   75.79
   0  -2   2 2524.35   60.29
   0   2  -2 2530.35   60.39
   2  -2   2   26.80    3.30
  -2  -2  -2   30.10    2.30
   2  -2   2   33.30    3.70
  -2   2  -2   27.90    3.20
   2   2   2   23.50    2.10
   3  -2   2   13.10    3.20
   3  -2   2   10.70    3.00
  -3   2  -2   16.40    3.00
   4  -2   2 1350.56   34.80
   4  -2   2 1317.17   34.40
  -4   2  -2 1368.86   33.80
   4   2   2 1321.57   31.50
   5  -2   2  562.04   17.90
   5  -2   2  592.44   17.70
   6  -2   2  450.15   15.70
   6  -2   2  459.55   15.30
   7  -2   2  192.58   10.00
   7  -2   2  179.48   10.30
   8  -2   2  840.02   24.50
   9  -2   2   58.39    6.20
   9  -2   2   55.89    6.60
  10  -2   2   55.19    5.50
  10  -2   2   52.09    5.10
  12  -3  -2    0.30    3.90
  11  -3  -2    6.30    5.40
  11  -3  -2    3.20    5.40
  10  -3  -2   28.20    6.60
  10  -3  -2   25.10    6.70
   9  -3  -2   16.70    6.40
   9  -3  -2   15.60    6.30
   8  -3  -2   71.29    8.00
   8  -3  -2   69.69    8.20
   7  -3  -2  147.69    9.80
   7  -3  -2  125.89    9.90
   7   3  -2  118.79    5.60
  -7   3   2  129.29    8.20
   6  -3  -2  522.65   18.10
   6  -3  -2  489.75   18.80
   6   3  -2  531.05   14.60
  -6   3   2  521.15   16.90
   5  -3  -2   18.70    4.60
   5  -3  -2   19.10    4.80
  -5   3   2   19.20    4.40
   5   3  -2   18.60    3.20
  -4  -3   2 1061.69   26.30
  -4  -3   2 1092.49   26.40
   4  -3  -2 1110.59   29.70
   4  -3  -2 1145.39   30.10
  -4   3   2 1079.89   29.40
   4   3  -2 1100.59   27.80
   3  -3  -2  695.53   20.00
  -3  -3   2  681.13   17.90
  -3   3   2  704.83   20.00
   3   3  -2  725.93   18.90
   2  -3  -2   89.29    5.60
  -2  -3   2  120.09    5.00
  -2  -3   2  106.69    4.90
  -2   3   2   85.89    5.50
  -1  -3   2 1540.55   38.20
  -1  -3   2 1534.75   38.30
   1  -3  -2 1580.14   38.50
   1   3  -2 1573.54   38.60
  -1   3   2 1532.85   38.50
   1  -3   2 1671.13   41.40
   1  -3   2 1589.94   41.00
  -1  -3  -2 1648.54   39.80
  -1   3  -2 1673.13   41.20
   1   3   2 1611.74   40.00
  -1   3  -2 1713.33   41.30
   3  -3   2 2023.30   49.70
   3  -3   2 2024.70   49.99
  -3   3  -2 1954.90   49.30
   3   3   2 1943.01   46.90
   4  -3   2 3353.36   81.89
   4  -3   2 3480.95   82.59
   4   3   2 3308.27   78.39
   5  -3   2    1.50    4.30
   5  -3   2    5.70    4.20
   6  -3   2  360.96   14.50
   7  -3   2  107.49    9.50
   7  -3   2  104.19    9.10
   8  -3   2  128.69   10.10
   8  -3   2  108.79   10.10
   9  -3   2   29.80    6.40
  10  -3   2   12.10    5.30
  10  -3   2    1.70    4.90
  11  -3   2   -1.60    3.80
  11  -3   2   -1.30    3.80
  12  -4  -2   -2.00    5.40
  11  -4  -2   -4.90    5.80
  10  -4  -2   19.70    6.70
  10  -4  -2   29.80    7.60
   9  -4  -2   15.20    6.90
   9  -4  -2   10.60    6.40
   8  -4  -2  367.16   16.70
   8  -4  -2  376.36   16.10
  -8   4   2  360.76   14.10
   7  -4  -2  146.29   11.10
   7  -4  -2  168.68   11.10
  -7   4   2  153.08    9.80
   7   4  -2  154.48    5.80
   6  -4  -2  978.40   29.70
   6  -4  -2  959.50   29.00
   6   4  -2 1008.80   25.40
  -6   4   2  997.60   28.50
   5  -4  -2  477.55   17.20
   5  -4  -2  496.95   17.00
   5   4  -2  477.55   14.20
  -5   4   2  474.85   16.40
   4  -4  -2 2134.99   52.29
  -4  -4   2 1971.20   48.10
   4  -4  -2 2039.70   51.69
  -4  -4   2 1936.91   47.90
  -4   4   2 2031.80   51.49
   4   4  -2 2047.50   49.60
  -3  -4   2  350.96   10.60
  -3  -4   2  355.56   10.60
   3  -4  -2  335.17   12.70
   3  -4  -2  328.67   12.60
   3   4  -2  352.96   11.40
  -3   4   2  350.16   12.50
   2  -4  -2   86.29    5.90
   2  -4  -2   82.59    5.80
  -2  -4   2   85.99    5.00
  -2  -4   2   80.39    5.00
   2   4  -2   76.69    5.20
  -2   4   2   76.79    5.70
   1  -4  -2  435.86   13.80
  -1  -4   2  414.26   13.20
   1  -4  -2  468.65   13.80
  -1  -4   2  427.76   13.50
   1   4  -2  438.06   13.70
  -1   4   2  441.96   13.70
   1   4  -2  437.66   13.40
   0  -4  -2 2191.88   54.99
   0  -4   2 2217.28   55.49
   0  -4   2 2385.66   55.99
   0  -4  -2 2279.37   55.29
   0   4  -2 2307.17   55.69
   0   4   2 2239.58   55.09
   0   4  -2 2235.88   55.79
  -1  -4  -2 2745.63   66.09
   1  -4   2 2812.52   67.59
  -1  -4  -2 2660.63   65.69
   1  -4   2 2746.53   67.19
   1   4   2 2737.23   65.99
  -1   4  -2 2828.62   67.39
  -1   4  -2 2778.02   67.19
   2  -4   2  118.99    7.20
   2  -4   2  112.59    7.00
  -2  -4  -2  113.09    4.80
  -2  -4  -2  116.99    5.20
  -2   4  -2  113.89    6.70
   2   4   2  112.79    5.20
  -2   4  -2  118.09    7.20
  -3  -4  -2 1755.22   41.60
  -3  -4  -2 1777.52   41.80
   3  -4   2 1765.52   45.70
   3  -4   2 1758.62   45.30
  -3   4  -2 1814.72   45.30
   3   4   2 1747.43   42.60
  -3   4  -2 1736.23   45.00
   4  -4   2  153.18    9.30
   4  -4   2  131.59    8.60
   4   4   2  141.89    5.20
  -4   4  -2  140.09    8.30
   5  -4   2  303.07   13.60
   5  -4   2  321.77   13.30
   6  -4   2  405.26   16.90
   6  -4   2  455.45   16.80
   7  -4   2  184.48   11.70
   7  -4   2  181.28   12.00
   8  -4   2   54.19    8.20
   8  -4   2   69.79    8.30
   9  -4   2    3.30    6.20
   9  -4   2    6.70    6.30
  10  -4   2  138.39   11.00
  11  -4   2    7.10    5.30
  11  -4   2    2.90    5.00
  12  -5  -2   -8.30    5.90
  11  -5  -2    6.90    7.10
  11  -5  -2   10.50    7.20
  10  -5  -2  100.89   10.70
  10  -5  -2   62.19    9.40
   9  -5  -2   78.29    9.80
   9  -5  -2   84.29   10.40
   8  -5  -2   61.79    9.40
   8  -5  -2   67.89    9.30
   7  -5  -2    7.00    6.60
   7  -5  -2    4.40    6.00
  -7   5   2    1.90    5.10
   7   5  -2    1.30    2.60
   6  -5  -2  233.38   13.30
   6  -5  -2  278.27   13.40
  -6   5   2  258.27   12.60
   6   5  -2  252.67    9.40
   5  -5  -2  261.57   12.90
   5   5  -2  253.97    9.80
  -5   5   2  260.87   12.20
   4  -5  -2 1528.65   41.00
   4  -5  -2 1524.25   41.40
  -4  -5   2 1512.35   37.30
   4   5  -2 1518.05   38.80
  -4   5   2 1553.14   40.90
   3  -5  -2  253.57   11.00
   3  -5  -2  231.38   10.50
  -3  -5   2  231.68    8.60
  -3  -5   2  218.48    8.50
   3   5  -2  209.98    9.20
  -2  -5   2   32.20    4.50
   2  -5  -2   34.90    5.20
  -2  -5   2   31.50    4.10
   2  -5  -2   31.20    5.10
   2   5  -2   26.50    4.20
  -2   5   2   35.20    5.10
   2   5  -2   37.00    4.80
  -1  -5   2   49.10    5.00
   1  -5  -2   47.50    5.20
  -1  -5   2   45.80    5.00
   1  -5  -2   55.29    5.50
   1   5  -2   62.89    5.50
   1   5  -2   52.29    5.30
  -1   5   2   46.50    5.10
   0  -5   2 3251.67   79.89
   0  -5  -2 3187.68   79.09
   0  -5  -2 3186.98   79.29
   0  -5   2 3446.56   79.89
   0   5  -2 3352.86   79.89
   0   5   2 3340.27   79.39
   0   5  -2 3250.57   79.89
  -1  -5  -2 1197.38   29.80
   1  -5   2 1117.09   30.90
  -1  -5  -2 1148.99   30.00
   1  -5   2 1150.48   31.40
   1   5   2 1151.58   30.00
  -1   5  -2 1138.29   31.20
  -1   5  -2 1126.79   31.10
   2  -5   2 9250.58  217.48
   3  -5   2    7.60    4.50
   3  -5   2   19.10    5.20
  -3  -5  -2   11.10    2.70
   3   5   2   16.70    3.10
  -3   5  -2   12.60    4.60
  -3   5  -2   21.00    4.90
   4  -5   2 2087.59   54.29
   4  -5   2 2137.69   53.69
  -4   5  -2 2131.09   53.49
  -4   5  -2 1930.91   52.69
   4   5   2 2054.69   49.90
   5  -5   2   29.40    6.50
   5  -5   2   23.60    6.20
   5   5   2   28.70    2.80
   6  -5   2  122.29   11.10
   6  -5   2  130.99   10.50
   7  -5   2  236.08   13.70
   7  -5   2  249.88   14.20
   8  -5   2   12.00    7.20
   8  -5   2    7.70    7.00
   9  -5   2   -1.60    6.80
   9  -5   2   -1.80    6.10
  10  -5   2    7.80    7.10
  10  -5   2    3.70    6.90
  11  -5   2    3.70    6.10
  11  -6  -2    5.70    7.40
  10  -6  -2    5.70    7.50
  10  -6  -2    6.00    8.10
   9  -6  -2   83.79   10.90
   9  -6  -2   69.89   10.30
   8  -6  -2  463.75   20.80
   8  -6  -2  443.86   19.80
  -8   6   2  419.96   17.80
   7  -6  -2   44.40    8.50
   7  -6  -2   42.10    8.40
   7   6  -2   47.40    4.40
   6  -6  -2 1369.16   41.40
   6  -6  -2 1464.75   40.90
   6   6  -2 1427.36   36.40
  -6   6   2 1421.46   40.30
  -5  -6   2  275.97    8.20
   5  -6  -2  295.37   14.10
   5  -6  -2  272.87   14.30
  -5  -6   2  282.17    8.30
   5   6  -2  283.97   11.10
  -5   6   2  295.07   13.50
   4  -6  -2  697.73   23.00
  -4  -6   2  688.83   19.00
   4  -6  -2  680.13   22.50
  -4   6   2  675.93   22.20
   4   6  -2  703.03   20.50
  -3  -6   2   68.69    5.70
   3  -6  -2   62.89    7.10
   3  -6  -2   65.59    7.40
  -3  -6   2   64.99    5.70
   3   6  -2   51.79    5.80
  -3   6   2   64.69    7.20
  -2  -6   2 2678.23   66.39
   2  -6  -2 2739.63   67.99
   2  -6  -2 2646.54   67.29
  -2  -6   2 2643.84   65.99
   2   6  -2 2712.73   66.79
  -2   6   2 2768.52   67.59
   2   6  -2 2683.23   66.49
   1  -6  -2 4475.65  109.09
   1  -6  -2 4612.34  109.59
  -1  -6   2 4550.94  109.09
  -1  -6   2 4504.45  108.59
   1   6  -2 4525.25  109.19
   1   6  -2 4646.14  109.09
  -1   6   2 4444.86  109.09
   0  -6   2 1517.35   41.00
   0  -6   2 1573.74   40.80
   0  -6  -2 1596.44   40.70
   0  -6  -2 1611.04   40.40
   0   6  -2 1477.65   40.80
   0   6   2 1520.95   40.40
   0   6  -2 1577.24   40.90
  -1  -6  -2  672.03   19.80
   1  -6   2  711.53   21.80
   1  -6   2  680.03   21.20
  -1  -6  -2  710.93   20.40
  -1   6  -2  693.83   21.40
   1   6   2  690.73   20.30
  -1   6  -2  658.43   21.20
  -2  -6  -2  540.55   16.30
  -2  -6  -2  574.14   16.90
   2  -6   2  538.85   18.50
   2  -6   2  562.84   19.10
   2   6   2  568.44   17.00
  -2   6  -2  579.74   20.50
  -2   6  -2  545.15   18.80
   3  -6   2 1019.90   29.40
   3  -6   2 1019.80   29.90
  -3  -6  -2  976.10   25.90
   3   6   2 1003.70   26.60
  -3   6  -2  949.60   28.90
  -3   6  -2  968.80   28.80
  -4  -6  -2 1278.87   30.90
  -4  -6  -2 1296.67   31.20
   4  -6   2 1274.17   37.30
  -4   6  -2 1366.16   36.90
   4   6   2 1302.27   33.10
  -4   6  -2 1252.87   36.00
   5  -6   2    0.50    6.00
   5  -6   2   -3.70    5.50
   5   6   2    3.40    2.90
   6  -6   2   29.30    7.60
   6  -6   2   20.80    7.10
   7  -6   2  101.79   11.20
   7  -6   2   94.59   10.70
   8  -6   2  245.98   15.60
   8  -6   2  254.17   16.50
   9  -6   2    6.90    7.80
   9  -6   2    8.90    7.90
  10  -6   2   52.59    9.20
  11  -6   2    7.20    7.00
  11  -7  -2    1.40    8.50
  10  -7  -2    1.30    8.80
  10  -7  -2    6.50    8.80
   9  -7  -2   -0.50    7.90
   8  -7  -2    0.30    7.50
   7  -7  -2  420.16   19.60
   7   7  -2  434.06   13.70
  -7   7   2  429.16   18.50
   6  -7  -2    8.60    6.80
  -6   7   2   -5.80    6.00
   6   7  -2    3.70    4.10
  -5  -7   2  783.52   25.30
  -5  -7   2  880.81   22.70
   5  -7  -2  899.91   28.60
   5   7  -2  931.41   25.50
  -5   7   2  898.31   28.30
   4  -7  -2  648.54   25.40
   4  -7  -2  669.13   22.70
  -4  -7   2  659.63   19.10
  -4   7   2  689.83   22.60
   4   7  -2  661.03   20.60
  -3  -7   2  306.67   12.10
   3  -7  -2  347.37   14.80
  -3  -7   2  305.67   11.80
   3  -7  -2  324.97   13.90
   3   7  -2  310.77   12.90
   3   7  -2  327.37   12.60
  -3   7   2  311.97   13.80
   2  -7  -2  165.08   10.20
  -2  -7   2  177.48    9.30
  -2  -7   2  177.68    9.10
   2  -7  -2  185.38   10.40
   2   7  -2  188.38    9.70
   2   7  -2  180.38    9.70
  -2   7   2  175.38   10.00
   1  -7  -2  154.88    9.00
  -1  -7   2  132.89    8.50
   1  -7  -2  147.59   10.30
   1   7  -2  135.99    8.70
  -1   7   2  148.19    9.00
   1   7  -2  132.99    9.00
   0  -7   2  246.58   12.70
   0  -7   2  233.88   11.00
   0  -7  -2  242.98   10.70
   0   7  -2  232.18   11.10
   0   7  -2  241.98   11.50
   0   7   2  230.68   10.70
  -1  -7  -2  778.22   23.20
   1  -7   2  781.82   24.90
   1  -7   2  805.82   24.70
   1   7   2  815.42   23.70
  -1   7  -2  832.52   25.20
   2  -7   2 3351.06   86.69
  -2  -7  -2 3546.15   84.49
   2  -7   2 3481.55   87.69
  -2   7  -2 3539.25   87.29
  -2   7  -2 3476.65   87.09
   2   7   2 3615.94   85.39
   3  -7   2  548.65   20.40
  -3  -7  -2  517.75   16.10
   3  -7   2  529.65   19.50
  -3   7  -2  583.34   19.90
  -3   7  -2  586.04   20.20
   3   7   2  573.94   17.60
   4  -7   2 1462.75   43.20
  -4  -7  -2 1483.55   36.90
   4  -7   2 1521.15   42.60
  -4  -7  -2 1525.85   37.50
  -4   7  -2 1502.35   42.10
  -4   7  -2 1512.95   42.40
   4   7   2 1564.54   39.10
   5  -7   2  176.88   13.40
   5  -7   2  193.88   12.90
  -5   7  -2  194.28   12.10
   5   7   2  178.58    8.40
   6  -7   2  178.08   13.60
   6  -7   2  178.28   13.90
   7  -7   2  123.69   13.20
   7  -7   2  115.49   12.40
   8  -7   2   77.99   10.80
   8  -7   2   82.59   11.70
   9  -7   2   12.00    8.60
   9  -7   2   16.70   16.00
  10  -7   2    7.90    8.70
  10  -7   2    4.80    8.60
  11  -7   2   18.00    8.30
  11  -8  -2    7.30    9.00
  10  -8  -2   27.30    9.90
  10  -8  -2   32.00    9.40
   9  -8  -2    6.90    8.50
   9  -8  -2   -0.40    8.70
   8  -8  -2  184.88   15.30
   8  -8  -2  150.98   15.00
   7  -8  -2    5.80    7.90
   7  -8  -2   11.10    7.80
   7   8  -2    7.10    4.30
   6  -8  -2  230.48   15.00
   6  -8  -2  225.08   15.10
  -6   8   2  204.38   13.50
   6   8  -2  215.58   10.90
   5  -8  -2   72.99    9.90
  -5  -8   2   72.69    7.20
  -5  -8   2   71.59    6.00
   5  -8  -2   88.89   10.70
  -5   8   2   95.99   10.20
  -4  -8   2  113.39    7.90
  -4  -8   2  116.59    7.50
   4  -8  -2  140.49   11.20
   4  -8  -2  124.19   11.20
   4   8  -2  111.89    8.90
  -4   8   2  120.59   10.10
  -3  -8   2  159.78    9.40
   3  -8  -2  172.78   11.50
  -3  -8   2  157.78    9.00
  -3   8   2  159.78   10.70
   3   8  -2  141.79    9.60
   3   8  -2  150.68   10.10
   2  -8  -2  528.05   19.30
  -2  -8   2  507.05   17.80
   2  -8  -2  465.85   18.30
  -2  -8   2  519.65   17.50
   2   8  -2  507.75   18.30
  -2   8   2  496.95   18.70
   2   8  -2  502.95   17.80
  -1  -8   2  132.79    9.20
   1  -8  -2  139.79    9.60
   1  -8  -2  142.99    9.90
  -1  -8   2  153.78    9.70
   1   8  -2  122.19    9.00
  -1   8   2  157.18    9.90
   1   8  -2  145.09   10.10
   0  -8  -2 1187.98   33.10
   0  -8   2 1179.68   33.50
   0  -8   2 1217.68   34.20
   0  -8  -2 1130.69   33.30
   0   8   2 1202.88   33.50
   0   8  -2 1205.98   34.10
   0   8  -2 1081.89   33.50
  -1  -8  -2 3062.09   74.99
  -1  -8  -2 3010.80   74.19
   1  -8   2 3006.40   75.79
   1  -8   2 2891.81   76.09
  -1   8  -2 2938.21   75.89
   1   8   2 3097.19   74.99
  -1   8  -2 2937.81   75.79
  -2  -8  -2    1.80    4.20
   2  -8   2   -2.30    5.40
  -2  -8  -2    2.30    3.80
   2  -8   2   -2.40    5.50
   2   8   2    0.60    4.10
  -2   8  -2    3.00    5.60
  -2   8  -2    8.40    5.20
  -3  -8  -2  703.13   20.80
  -3  -8  -2  732.33   21.80
   3  -8   2  710.43   25.10
   3  -8   2  710.03   24.50
   3   8   2  720.83   22.10
  -3   8  -2  698.13   24.40
  -3   8  -2  755.52   24.80
   4  -8   2   29.30    7.50
  -4  -8  -2   40.10    4.80
   4  -8   2   38.30    8.20
   4   8   2   33.30    5.30
  -4   8  -2   30.80    7.60
  -4   8  -2   39.60    7.30
   5  -8   2  385.36   19.00
   5  -8   2  373.86   18.30
   5   8   2  386.56   13.90
   6  -8   2  265.17   15.90
   6  -8   2  224.28   15.90
   7  -8   2    2.00    7.90
   7  -8   2   10.40    8.30
   8  -8   2   27.50    9.20
   8  -8   2   45.50   10.70
   9  -8   2    6.00   10.80
   9  -8   2   31.20   10.40
  10  -8   2   61.59   11.20
  11  -8   2    3.50    8.70
  11  -9  -2   12.90   10.00
  10  -9  -2   25.10   10.70
   9  -9  -2   80.69   13.20
   9  -9  -2   75.09   12.40
   8  -9  -2   20.10    8.90
   8  -9  -2    6.80    9.10
   7  -9  -2  175.98   15.60
   7  -9  -2  170.98   15.30
   7   9  -2  182.98   10.20
  -6  -9   2   18.80    2.80
   6  -9  -2   22.30    9.00
   6  -9  -2   22.40    8.80
  -6   9   2   23.00    7.80
   6   9  -2   24.10    6.10
  -5  -9   2   60.09    6.30
   5  -9  -2   51.89    9.40
   5  -9  -2   74.99   10.50
   5   9  -2   50.89    7.40
  -5   9   2   57.59    9.10
  -4  -9   2   61.79    6.60
   4  -9  -2   60.89    9.50
  -4  -9   2   69.69    7.40
   4  -9  -2   78.49    9.90
  -4   9   2   77.29    9.70
   4   9  -2   61.69    7.90
   3  -9  -2 1330.57   38.70
  -3  -9   2 1310.27   36.10
   3  -9  -2 1318.67   39.60
   3   9  -2 1213.58   36.70
   3   9  -2 1352.16   37.70
  -3   9   2 1344.37   39.10
  -2  -9   2 2785.52   70.69
   2  -9  -2 2810.12   73.09
   2  -9  -2 2753.72   71.99
  -2  -9   2 2787.12   71.29
  -2   9   2 2873.51   72.59
   2   9  -2 2764.12   71.49
   1  -9  -2  518.35   18.90
  -1  -9   2  474.05   18.70
  -1  -9   2  485.75   18.10
   1  -9  -2  514.65   19.40
   1   9  -2  480.85   19.00
   1   9  -2  493.55   18.60
  -1   9   2  504.85   19.00
   0  -9   2 1338.57   37.00
   0  -9  -2 1235.28   36.50
   0  -9  -2 1222.28   35.80
   0  -9   2 1236.38   37.00
   0   9  -2 1296.07   37.30
   0   9  -2 1297.97   37.30
  -1  -9  -2   -1.20    4.60
   1  -9   2   -1.40    5.50
   1  -9   2   -8.60    5.30
  -1  -9  -2   -4.20    4.40
   1   9   2    1.60    4.80
  -1   9  -2   -3.60    5.20
  -1   9  -2   -4.30    5.10
  -2  -9  -2 2251.17   57.19
  -2  -9  -2 2282.87   58.09
   2  -9   2 2217.28   60.69
   2  -9   2 2252.07   60.99
  -2   9  -2 2181.38   59.89
   2   9   2 2185.88   57.99
  -2   9  -2 2307.77   60.29
   3  -9   2   64.89    9.40
  -3  -9  -2   55.29    6.10
   3  -9   2   43.70    8.60
  -3  -9  -2   80.79    7.80
  -3   9  -2   63.39    8.90
  -3   9  -2   56.39    9.20
   3   9   2   47.40    6.80
   4  -9   2   69.19   10.30
   4  -9   2   81.19   10.30
  -4  -9  -2   66.89    6.10
  -4  -9  -2   62.29    6.40
   4   9   2   68.69    7.70
  -4   9  -2   58.69    9.40
  -4   9  -2   63.49    9.30
   5  -9   2   -1.20    7.30
   5  -9   2    6.00    7.70
  -5  -9  -2    6.90    2.60
  -5   9  -2    0.30    6.30
   5   9   2    6.40    4.90
   6  -9   2  299.87   18.20
   6  -9   2  322.57   18.50
   7  -9   2  228.48   16.80
   7  -9   2  177.58   16.60
   8  -9   2   11.20    9.40
   8  -9   2   28.80    9.80
   9  -9   2  129.59   14.90
   9  -9   2  116.59   14.40
  10  -9   2   21.10   10.30
  11 -10  -2  -11.40    9.10
  10 -10  -2    8.30   10.80
   9 -10  -2    4.70    9.50
   9 -10  -2   10.70   10.20
   8 -10  -2   45.30   11.00
   7 -10  -2    7.30    8.10
   7 -10  -2    8.10    9.30
   7  10  -2    5.10    5.40
  -6 -10   2  892.01   24.00
  -6 -10   2  895.41   23.80
   6 -10  -2  883.91   33.50
   6 -10  -2  883.31   32.40
   6  10  -2  985.80   28.60
  -5 -10   2   26.90    5.70
   5 -10  -2   32.40    9.20
   5 -10  -2   42.80    9.90
  -5 -10   2   28.60    5.30
  -5  10   2   25.30    7.80
   5  10  -2   31.70    7.50
  -4 -10   2   44.00    6.90
   4 -10  -2   48.60    9.30
  -4 -10   2   39.50    6.40
   4 -10  -2   54.39    9.80
   4  10  -2   38.10    7.80
   3 -10  -2  156.38   12.70
   3 -10  -2  169.38   12.80
  -3 -10   2  175.18   10.70
  -3 -10   2  192.88   11.70
   3  10  -2  147.39   11.90
  -3  10   2  168.78   12.70
   3  10  -2  160.18   11.40
   2 -10  -2  333.87   16.60
  -2 -10   2  303.07   15.00
  -2 -10   2  326.87   14.60
   2 -10  -2  376.16   16.90
   2  10  -2  342.47   16.30
   2  10  -2  282.57   15.10
  -2  10   2  329.27   16.10
  -1 -10   2 2089.19   53.69
   1 -10  -2 2007.90   53.69
  -1 -10   2 1954.90   53.89
   1 -10  -2 1942.51   54.29
   1  10  -2 1877.81   53.39
   1  10  -2 1949.10   53.79
  -1  10   2 1984.40   54.09
   0 -10   2  138.29   11.60
   0 -10   2  148.59   11.30
   0 -10  -2  132.89   10.50
   0 -10  -2  125.79   10.50
   0  10  -2  145.09   11.90
   0  10  -2  135.09   11.30
   0  10   2  122.09   10.20
   1 -10   2 2301.57   63.89
  -1 -10  -2 2406.16   61.59
  -1 -10  -2 2384.16   62.49
  -1  10  -2 2474.55   64.09
  -1  10  -2 2381.96   63.49
   1  10   2 2251.27   63.89
  -2 -10  -2   31.50    7.10
   2 -10   2   31.60    8.40
  -2 -10  -2   33.50    6.40
   2 -10   2   28.20    8.20
  -2  10  -2   37.90    8.50
   2  10   2   15.80    6.20
  -2  10  -2   32.50    7.80
   3 -10   2  763.72   28.90
  -3 -10  -2  809.82   24.50
  -3 -10  -2  825.02   25.70
   3 -10   2  802.52   28.10
  -3  10  -2  822.92   28.50
   3  10   2  808.72   26.10
  -4 -10  -2  557.84   17.70
   4 -10   2  551.04   24.10
  -4 -10  -2  557.54   19.00
   4 -10   2  570.74   23.40
  -4  10  -2  522.25   22.30
   4  10   2  544.45   20.00
   5 -10   2  525.55   24.40
  -5 -10  -2  535.35   15.80
   5 -10   2  512.75   23.00
  -5 -10  -2  564.84   16.80
  -5  10  -2  591.94   33.60
   6 -10   2    9.90    9.00
   6 -10   2    2.00    8.90
   6  10   2   15.70    5.80
   7 -10   2    9.70    9.10
   7 -10   2    6.00    9.40
   8 -10   2   32.10   11.50
   8 -10   2   31.10   11.10
   9 -10   2    7.20   10.60
   9 -10   2   22.00   10.90
  10 -10   2   28.40   10.70
  10 -11  -2   14.50   10.60
   9 -11  -2   25.30   11.90
   9 -11  -2    9.00    9.60
   8 -11  -2    1.50   11.00
   8 -11  -2   13.50   10.40
   7 -11  -2  326.37   20.00
   7  11  -2  297.07   14.50
   6 -11  -2    7.70    9.40
  -6 -11   2    6.00    4.10
   6 -11  -2    7.00    8.50
  -6 -11   2    2.70    4.40
   6  11  -2    0.60    6.10
   5 -11  -2 1090.69   38.60
  -5 -11   2 1097.19   31.50
   5 -11  -2 1103.79   37.00
   5  11  -2 1157.28   34.40
   4 -11  -2    9.10    7.80
  -4 -11   2    0.20    5.40
   4 -11  -2    3.10    7.90
  -4 -11   2   -3.00    5.60
  -4  11   2    5.00    6.90
   4  11  -2   -1.80    6.40
   3 -11  -2  407.16   20.50
   3 -11  -2  426.06   20.20
  -3 -11   2  447.06   18.70
  -3 -11   2  465.35   18.20
   3  11  -2  439.86   19.40
   3  11  -2  426.36   19.00
  -2 -11   2  868.31   28.50
   2 -11  -2  834.72   28.80
  -2 -11   2  822.82   27.50
   2 -11  -2  864.91   30.00
   2  11  -2  836.22   28.60
   2  11  -2  778.32   28.00
  -2  11   2  854.61   29.30
   1 -11  -2  581.24   22.70
  -1 -11   2  557.14   21.40
   1 -11  -2  549.35   24.40
  -1 -11   2  525.65   21.60
   1  11  -2  594.14   22.70
   1  11  -2  559.74   22.00
  -1  11   2  515.15   21.60
   0 -11  -2  644.84   23.80
   0 -11   2  635.04   24.80
   0 -11   2  696.73   24.80
   0 -11  -2  698.03   24.80
   0  11  -2  715.03   25.60
   0  11  -2  657.83   24.70
   0  11   2  640.94   24.00
  -1 -11  -2   59.79    8.50
  -1 -11  -2   58.89    8.50
   1 -11   2   63.69    9.90
   1 -11   2   71.29   10.30
  -1  11  -2   69.19   10.40
  -1  11  -2   61.39    9.40
   1  11   2   57.89    8.70
  -2 -11  -2   42.10    7.40
  -2 -11  -2   52.39    8.50
   2 -11   2   51.29    9.50
   2 -11   2   38.90    9.30
   2  11   2   42.70    8.40
  -2  11  -2   55.99   10.30
  -2  11  -2   46.80    9.40
  -3 -11  -2  206.88   11.60
   3 -11   2  202.08   14.90
   3 -11   2  204.38   15.30
  -3 -11  -2  198.88   12.70
  -3  11  -2  201.28   15.50
  -3  11  -2  204.88   14.40
   3  11   2  203.58   12.60
   4 -11   2   70.09   11.20
  -4 -11  -2   87.09    8.90
  -4 -11  -2   72.79    7.50
   4 -11   2   51.19   10.90
  -4  11  -2   58.09   10.10
  -4  11  -2   82.19   12.00
   4  11   2   68.39    8.70
   5 -11   2   90.89   12.70
  -5 -11  -2   70.79    7.10
  -5 -11  -2   83.19    7.50
   5 -11   2   83.19   13.00
   5  11   2   78.59    9.00
   6 -11   2  208.68   18.40
   6 -11   2  242.98   17.70
   6  11   2  207.08   12.50
   7 -11   2   39.10   15.20
   7 -11   2   34.70   12.30
   8 -11   2    1.60   10.70
   9 -11   2   86.59   13.90
  10 -11   2    1.50   10.10
  10 -12  -2   17.40   11.10
   9 -12  -2    7.00   11.20
   8 -12  -2    6.60   10.40
   7 -12  -2   -2.30   11.40
   7 -12  -2  -10.70    8.80
   6 -12  -2   70.19   12.50
   6 -12  -2   81.09   13.10
  -6 -12   2   54.09    6.30
  -6 -12   2   52.69    7.00
   6  12  -2   74.19   10.10
  -5 -12   2    4.20    5.60
  -5 -12   2   14.80    7.40
   5 -12  -2   -3.20    8.80
   5 -12  -2   13.30    9.00
   5  12  -2   -2.70    7.20
   4 -12  -2   74.39   13.90
   4 -12  -2   91.99   12.50
  -4 -12   2   94.49   10.40
  -4 -12   2   85.89    9.70
   4  12  -2   81.39   10.90
  -3 -12   2  362.06   18.30
  -3 -12   2  362.66   17.00
   3 -12  -2  391.46   19.80
  -3  12   2  379.16   19.10
   3  12  -2  376.46   18.30
   3  12  -2  344.37   18.10
  -2 -12   2  129.09   11.60
   2 -12  -2  133.29   13.30
  -2  12   2  137.69   14.80
   2  12  -2  124.99   12.50
   2  12  -2  134.19   12.30
  -1 -12   2  648.84   24.10
   1 -12  -2  620.24   24.00
  -1  12   2  634.44   24.60
   1  12  -2  601.74   24.10
   1  12  -2  577.44   24.30
   0 -12   2    9.70    8.00
   0 -12  -2    6.00    8.00
   0  12  -2   16.60    7.60
   0  12  -2    9.00    8.40
   0  12   2   16.70    7.20
  -1 -12  -2  993.40   31.90
   1 -12   2 1022.90   33.70
   1  12   2  961.60   32.70
  -1  12  -2 1066.99   34.80
  -1  12  -2 1006.30   34.00
  -2 -12  -2    3.70    6.30
   2 -12   2   -0.10    7.30
  -2  12  -2   -1.60    8.40
  -2  12  -2   -1.40    7.30
   2  12   2    1.90    6.60
  -3 -12  -2  452.15   18.20
   3 -12   2  463.45   22.00
   3  12   2  418.86   19.60
  -3  12  -2  468.65   21.60
  -3  12  -2  484.35   23.00
  -4 -12  -2    1.60    5.20
   4 -12   2    3.00    8.40
   4  12   2   11.00    7.00
  -4  12  -2    8.50    9.20
   5 -12   2  310.07   20.50
   5 -12   2  302.17   19.30
  -5 -12  -2  301.97   13.90
   5  12   2  298.37   15.90
   6 -12   2   33.00   11.10
   6 -12   2   33.20   11.50
   6  12   2   38.30    7.70
   7 -12   2   85.29   14.00
   7 -12   2   74.19   14.10
   8 -12   2   34.60   12.50
   8 -12   2   21.90   11.40
   9 -12   2    5.70   10.90
   9 -13  -2    9.10   11.40
   8 -13  -2   72.69   14.10
   7 -13  -2  101.69   15.10
   6 -13  -2   47.50   12.20
  -6 -13   2   37.50    7.10
   6  13  -2   36.00    9.10
   5 -13  -2  444.76   23.30
  -5 -13   2  425.46   17.70
  -5 -13   2  410.76   18.60
   5  13  -2  436.46   20.70
  -4 -13   2  211.48   14.00
   4 -13  -2  239.58   18.40
  -4 -13   2  234.68   15.60
   4 -13  -2  231.88   17.40
   4  13  -2  232.98   16.40
  -3 -13   2  923.21   30.70
   3 -13  -2  928.91   33.60
   3 -13  -2  948.51   34.90
  -3 -13   2  902.51   32.20
   3  13  -2  915.01   32.40
   3  13  -2  981.90   33.20
  -2 -13   2   58.59   10.50
   2 -13  -2   61.49   10.30
   2 -13  -2   44.00   10.30
  -2 -13   2   50.89    9.60
   2  13  -2   44.30   10.00
  -2  13   2   46.40   10.10
   2  13  -2   48.70    9.60
  -1 -13   2   13.00    8.40
   1 -13  -2   26.10    9.40
  -1 -13   2   18.00    8.60
   1 -13  -2   20.30    8.70
  -1  13   2   25.50    8.60
   1  13  -2   27.60    9.40
   1  13  -2   19.40    8.40
   0 -13   2   76.49   11.10
   0 -13   2   59.39   11.00
   0 -13  -2   83.19   11.20
   0 -13  -2   78.39   11.10
   0  13  -2   81.19   11.10
   0  13  -2   74.09   11.90
   0  13   2   76.69   11.00
  -1 -13  -2    0.80    7.60
   1 -13   2   -0.30    7.80
  -1 -13  -2   -4.20    6.80
   1 -13   2    6.90    8.10
  -1  13  -2    1.40    7.00
   1  13   2   -2.20    6.80
  -1  13  -2   13.90    9.20
   2 -13   2 1283.97   43.00
   2 -13   2 1269.47   41.60
  -2 -13  -2 1317.27   39.00
  -2 -13  -2 1266.87   40.00
  -2  13  -2 1323.97   42.50
  -2  13  -2 1324.87   42.50
   2  13   2 1246.18   40.20
   3 -13   2   47.70   11.60
  -3 -13  -2   66.49    9.30
   3 -13   2   56.39   11.40
  -3 -13  -2   65.19    9.90
  -3  13  -2   70.59   12.40
   3  13   2   46.10    9.60
   4 -13   2  155.18   16.90
  -4 -13  -2  140.69   12.90
   4 -13   2  130.59   15.20
  -4 -13  -2  137.49   11.00
   4  13   2  115.59   12.20
  -4  13  -2  145.09   16.00
  -5 -13  -2  175.68   12.10
   5 -13   2  158.28   19.50
   5 -13   2  150.28   16.30
  -5 -13  -2  189.88   13.90
   5  13   2  156.38   13.70
  -6 -13  -2   -4.30    3.10
  -6 -13  -2   -2.90    3.30
   6 -13   2    0.90   10.10
   6  13   2    4.60    6.60
   7 -13   2  175.08   17.80
   8 -13   2    5.50   11.90
   9 -13   2   29.80   12.60
   9 -14  -2   19.50   12.20
   8 -14  -2   15.30   12.30
   7 -14  -2   -7.40   10.20
  -7 -14   2  -10.90    3.60
   6 -14  -2  147.49   16.70
   6  14  -2  147.89   14.00
  -5 -14   2   68.09    9.30
   5 -14  -2   79.09   13.50
   5  14  -2   75.89   11.60
  -4 -14   2   17.90    7.90
   4 -14  -2    9.20    9.90
   4  14  -2   27.40   10.20
   3 -14  -2  183.68   16.50
  -3 -14   2  180.48   14.50
   3  14  -2  135.79   14.40
   3  14  -2  173.18   15.90
   2 -14  -2   86.89   12.70
   2  14  -2  130.49   14.30
   2  14  -2   99.39   12.60
  -1 -14   2  384.96   20.30
   1 -14  -2  377.06   20.10
   1  14  -2  376.86   20.60
   1  14  -2  368.16   20.60
  -1  14   2  377.76   20.30
   0 -14  -2   12.30    8.30
   0 -14   2   -0.70    8.70
   0  14  -2   -3.00    7.60
   0  14   2   -1.70    7.30
   0  14  -2   -3.90    8.60
  -1 -14  -2  977.80   33.40
   1 -14   2 1021.20   35.80
  -1  14  -2  981.90   36.40
  -1  14  -2 1022.90   36.10
   1  14   2 1040.50   35.60
  -2 -14  -2   14.10    7.70
   2 -14   2    1.60    9.60
   2  14   2    0.00    7.30
  -2  14  -2    7.90   10.20
   3 -14   2  851.71   33.50
  -3 -14  -2  905.21   29.60
  -3  14  -2  901.31   34.30
   3  14   2  830.52   31.40
  -4 -14  -2   49.70    8.50
   4 -14   2   54.89   12.40
  -4  14  -2   61.89   13.60
   4  14   2   50.59   10.10
  -5 -14  -2  148.49   10.80
   5  14   2  132.69   12.90
  -6 -14  -2    1.90    4.10
   6 -14   2    8.70   11.30
   6  14   2    8.40    7.60
   7 -14   2   66.99   14.40
   8 -14   2   -4.60   11.30
   9 -15  -2   69.89   17.00
   8 -15  -2   -1.80   11.40
  -7 -15   2   20.10    8.00
   7 -15  -2   23.50   12.60
  -6 -15   2    1.20    5.80
   6 -15  -2   16.30   11.60
   5 -15  -2  416.46   24.90
  -5 -15   2  461.05   19.70
   5  15  -2  432.06   22.70
   4 -15  -2  119.69   15.80
  -4 -15   2  155.88   14.00
   4  15  -2  130.09   14.90
   3 -15  -2   80.59   13.50
  -3 -15   2   91.69   12.10
   3  15  -2   75.69   13.30
   3  15  -2   90.39   12.80
  -2 -15   2   11.60    9.20
   2 -15  -2   16.80   10.40
   2  15  -2    0.00    9.70
   2  15  -2    6.20    8.60
  -1 -15   2  233.88   17.90
   1 -15  -2  253.77   18.50
   1  15  -2  239.58   17.80
   1  15  -2  261.07   19.00
   0 -15  -2    7.20    9.20
   0 -15   2    1.50    9.50
   0  15   2    0.50    8.20
   0  15  -2    7.90    9.10
   0  15  -2   -7.50    9.20
   1 -15   2   11.90    9.90
  -1 -15  -2   11.00    9.00
   1  15   2   24.10   14.60
  -1  15  -2   18.50   11.20
   2 -15   2    4.70   10.00
   2  15   2    2.70    8.40
  -2  15  -2    2.00   10.50
   3 -15   2   -2.30   10.00
  -3 -15  -2    7.00    7.70
   3  15   2   24.20    9.10
  -3  15  -2    6.70   11.50
  -4 -15  -2   29.50    8.20
   4 -15   2    9.30   10.90
   4  15   2   12.50    8.70
   5 -15   2   91.89   15.20
  -5 -15  -2   96.19    9.60
  -6 -15  -2   -6.70    4.70
   6 -15   2    0.80   11.00
   6  15   2    6.40    7.80
   7 -15   2  123.59   17.40
   8 -15   2   -7.20   11.40
   8 -16  -2   -7.40   12.10
   7 -16  -2    1.80   12.30
   6 -16  -2   17.00   12.40
  -6 -16   2    4.60    6.10
  -5 -16   2   70.09   10.30
   5 -16  -2   77.99   14.80
   5  16  -2   69.49   12.60
  -4 -16   2   24.30    9.20
   3 -16  -2  227.88   19.10
  -3 -16   2  231.88   16.80
   3  16  -2  171.18   19.60
   3  16  -2  181.68   18.30
   2 -16  -2   -5.20    9.90
  -2 -16   2    4.50    9.00
   2  16  -2    7.70   10.50
   2  16  -2    7.60    9.30
  -1 -16   2  429.26   23.00
   1 -16  -2  490.25   24.30
   1  16  -2  433.06   23.90
   1  16  -2  476.95   25.70
   0 -16  -2   -2.50    9.10
   0 -16   2   11.20   10.50
   0  16  -2    9.70   11.20
   1 -16   2  199.98   18.30
  -1 -16  -2  212.68   17.30
   1  16   2  225.68   18.40
  -1  16  -2  239.58   21.00
   2 -16   2    0.30   10.70
  -2 -16  -2   -4.50    8.30
  -2  16  -2   -3.20   10.60
   3 -16   2  324.67   22.40
  -3 -16  -2  286.57   18.00
  -3  16  -2  325.97   23.30
   3  16   2  308.87   20.00
   4 -16   2   -1.10   10.70
  -4 -16  -2   15.20    7.80
   4  16   2   18.00    9.40
   5 -16   2   70.99   14.60
  -5 -16  -2   75.49    9.40
   5  16   2  108.29   13.00
   6 -16   2   -3.60   11.50
  -6 -16  -2  -16.90    5.30
   7 -16   2   68.09   15.50
   8 -16   2    7.20   12.50
   7 -17  -2  122.99   18.40
  -6 -17   2   32.90    7.90
   6 -17  -2   12.70   12.50
  -5 -17   2  104.89   12.20
   5 -17  -2  118.49   17.10
  -4 -17   2   14.50    9.20
   4 -17  -2   30.70   12.20
   4  17  -2   -4.00   10.50
  -3 -17   2  217.18   17.30
   3  17  -2  228.08   20.00
   3  17  -2  235.78   19.00
  -2 -17   2    2.30    9.70
   2 -17  -2    7.40   10.50
   2  17  -2   -1.20   10.90
   1 -17  -2   94.99   14.80
  -1 -17   2  100.29   14.40
   1  17  -2  123.59   19.90
   0 -17   2   28.60   11.70
   0 -17  -2   46.20   11.60
  -1 -17  -2   15.90   10.10
   1 -17   2    9.70   11.40
  -2 -17  -2   63.39   12.10
   2 -17   2   58.69   14.00
   2  17   2   66.39   12.30
   3 -17   2    4.00   11.40
  -3 -17  -2    4.30   10.00
  -4 -17  -2   18.00    8.90
   4 -17   2   26.40   12.70
   4  17   2   33.10   11.10
   5 -17   2  105.69   16.70
  -5 -17  -2   80.79    9.80
   5  17   2   99.09   13.60
   6 -17   2    8.10   12.10
   7 -18  -2   -3.70   13.20
   6 -18  -2    1.70   12.50
   5 -18  -2   31.30   13.10
  -5 -18   2   25.30    9.30
  -4 -18   2   15.40   10.00
   4 -18  -2    4.60   11.90
  -3 -18   2  241.88   19.20
   3 -18  -2  198.68   19.70
   3  18  -2  165.68   18.50
  -2 -18   2   26.20   11.70
   2  18  -2   22.00   13.00
  -1 -18   2  184.88   18.30
   1 -18  -2  153.48   17.60
   1  18  -2  186.08   19.80
   0 -18  -2   17.30   11.00
   0 -18   2   15.30   11.40
   0  18  -2   15.90   12.90
  -1 -18  -2  474.75   25.00
   1 -18   2  429.56   26.20
  -1  18  -2  430.76   27.30
  -2 -18  -2   20.50   10.20
   2 -18   2    9.90   12.10
  -3 -18  -2  191.08   16.90
   3 -18   2  232.38   21.20
   3  18   2  168.38   17.50
  -4 -18  -2   25.90    9.40
   4 -18   2    5.00   11.60
   5 -18   2  104.29   16.70
  -5 -18  -2  102.19   11.40
   6 -18   2   -0.30   12.60
  -5 -19   2   17.60    9.70
   5 -19  -2   36.10   14.00
  -4 -19   2   13.80   10.20
   4 -19  -2    6.40   11.30
   3 -19  -2   81.69   16.00
  -3 -19   2   52.79   12.80
  -2 -19   2   20.00   11.60
   2 -19  -2   33.70   13.20
  -1 -19   2  130.89   16.70
   1  19  -2  117.49   17.90
   0 -19   2   17.30   12.30
   0 -19  -2   37.00   12.60
  -1 -19  -2    6.10   10.60
   1 -19   2   11.50   11.90
  -2 -19  -2   79.29   13.30
   2 -19   2   67.79   15.20
   3 -19   2   17.90   13.30
  -3 -19  -2    5.40    9.50
  -4 -19  -2    9.30   15.50
   4 -19   2    5.70   12.60
   5 -19   2   20.20   14.00
  -4 -20   2    3.00    9.90
   4 -20  -2   -3.90   11.80
   3 -20  -2   26.90   13.30
  -3 -20   2   70.49   14.10
  -2 -20   2   28.70   12.80
   2 -20  -2   35.00   14.30
  -1 -20   2   96.29   16.40
   1 -20  -2   99.19   16.40
   0 -20   2   11.00   12.60
   1 -20   2  102.09   16.90
  -1 -20  -2  113.99   16.20
   2 -20   2    9.60   12.20
  -2 -20  -2    2.70   10.70
  -3 -20  -2   64.39   12.60
   3 -20   2   68.69   16.00
   4 -20   2    7.20   12.50
  -4 -20  -2  -11.50    8.90
   3 -21  -2   93.89   17.10
  -3 -21   2   86.69   14.70
  -2 -21   2   -1.80   14.00
   2 -21  -2   13.30   12.90
   1 -21  -2   12.90   13.10
  -1 -21   2   27.20   12.80
   0 -21  -2   15.40   13.10
   0 -21   2   16.50   13.20
   1 -21   2   20.20   14.20
   2 -21   2    5.50   13.70
  -2 -21  -2  -13.20   10.70
   3 -21   2   23.40   14.20
  -3 -21  -2   -1.80   10.30
  10   0  -3   -0.50    4.00
  10   0  -3   -1.70    3.60
   9   0  -3   58.29    6.10
   9   0  -3   35.90    5.50
   8   0  -3    4.20    4.20
   7   0  -3 1793.92   45.40
   6   0  -3   -0.80    3.40
  -6   0   3   -3.50    2.30
  -5   0   3 1008.00   26.40
   5   0  -3 1059.79   27.30
  -4   0   3   -4.10    2.10
   4   0  -3   -1.10    2.60
  -3   0   3  162.08    6.30
   3   0  -3  159.18    6.50
   2   0  -3    3.20    2.20
  -2   0   3    1.00    2.10
   0   0  -3    3.30    1.90
   0   0   3    1.50    1.80
  -1   0  -3 2084.69   50.89
   1   0   3 2165.38   50.99
   2   0   3    2.70    1.90
  -2   0  -3    3.40    1.90
   3   0   3   55.09    4.10
   4   0   3   -0.50    2.40
   4   0   3    2.40    2.40
  -4   0  -3    1.50    1.60
   5   0   3 1790.42   44.70
   5   0   3 1851.01   46.30
   6   0   3   -0.10    3.00
   6   0   3    3.60    3.20
   7   0   3  328.87   10.70
   7   0   3  306.37   10.70
   8   0   3   -0.90    2.50
   8   0   3    0.60    2.60
  11  -1  -3   -0.60    3.70
  11  -1  -3   -2.70    4.10
  10  -1  -3   18.30    5.20
  10  -1  -3   17.60    5.40
  10   1  -3   14.10    2.30
   9  -1  -3    5.40    5.00
   9   1  -3    4.00    3.90
   9   1  -3   -0.60    3.30
   8  -1  -3   -3.80    4.20
   8  -1  -3   -0.70    4.40
   8   1  -3   -2.10    3.60
   7  -1  -3  315.97   14.20
   7  -1  -3  330.27   13.00
  -7   1   3  309.47   10.60
   7   1  -3  327.37   11.70
  -6  -1   3  467.75   12.40
   6  -1  -3  495.15   15.80
  -6   1   3  489.45   15.50
   6   1  -3  474.15   14.80
   5  -1  -3  844.32   23.90
  -5  -1   3  881.81   22.20
  -5   1   3  861.31   23.40
   5   1  -3  878.41   23.20
  -4  -1   3  839.12   21.60
   4  -1  -3  830.42   22.90
   4   1  -3  811.02   22.20
  -4   1   3  886.71   22.70
   3  -1  -3 2570.84   63.39
  -3  -1   3 2676.73   62.79
  -3   1   3 2626.64   63.39
   3   1  -3 2675.83   63.09
   0  -1   3 1223.98   30.60
   0  -1  -3 1227.28   30.30
   0   1  -3 1243.98   30.80
   0   1   3 1209.08   30.20
   2  -1   3   92.69    5.20
   2   1   3   96.79    4.30
  -2   1  -3  102.29    5.20
   3  -1   3 1874.01   46.10
  -3  -1  -3 1874.31   44.20
   3  -1   3 1827.52   45.80
   3   1   3 1905.91   44.80
  -3   1  -3 1845.82   45.50
   4  -1   3   -0.40    2.90
   4  -1   3    2.30    3.10
   4   1   3    2.10    2.00
   5  -1   3   94.59    6.40
   5  -1   3   93.19    6.50
   5   1   3  101.39    4.90
   5   1   3   94.39    5.00
   6  -1   3   24.40    4.70
   6  -1   3   26.60    4.60
   6   1   3   27.20    3.20
   6   1   3   28.30    3.10
   7  -1   3   68.69    7.10
   7  -1   3   72.89    6.50
   7   1   3   71.89    3.60
   7   1   3   73.29    3.70
   8  -1   3  146.49    8.50
   8  -1   3  154.98    8.40
   9  -1   3   60.49    5.40
   9  -1   3   61.19    5.50
  12  -2  -3   16.40    3.70
  12  -2  -3   17.70    4.20
  11  -2  -3   12.40    5.20
  11  -2  -3   10.00    5.40
  10  -2  -3    4.80    5.50
   9  -2  -3  270.27   12.90
   9  -2  -3  250.97   13.00
   9   2  -3  243.58    8.40
   8  -2  -3   47.80    6.80
   8  -2  -3   26.70    6.20
   8   2  -3   37.90    4.50
   8   2  -3   41.20    4.80
   7  -2  -3  205.08   10.90
   7  -2  -3  203.48   10.70
  -7   2   3  203.98    9.30
   7   2  -3  195.58    8.80
   6  -2  -3    8.30    4.40
  -6   2   3    2.80    3.50
   6   2  -3    3.20    3.40
  -5  -2   3 2273.47   54.59
   5  -2  -3 2269.87   57.49
  -5   2   3 2374.76   57.49
   5   2  -3 2328.77   56.19
   4  -2  -3  750.92   20.80
  -4  -2   3  720.83   18.80
  -4   2   3  709.33   20.40
   4   2  -3  708.63   19.60
   3  -2  -3   10.50    3.20
  -3  -2   3   11.60    2.50
   3   2  -3   10.80    2.90
  -3   2   3    6.80    2.90
  -1  -2   3 2914.61   71.09
  -1   2   3 3011.00   71.19
   1   2  -3 3034.00   71.39
   0  -2  -3  366.26   10.80
   0  -2   3  357.36   11.30
   0   2   3  361.76   10.80
   0   2  -3  361.86   11.50
   1  -2   3 3375.86   78.99
  -1  -2  -3 3225.68   77.59
   1   2   3 3282.17   77.79
  -1   2  -3 3314.87   78.89
   2  -2   3 2249.68   57.59
   2  -2   3 2449.35   58.09
  -2   2  -3 2454.25   57.89
   2   2   3 2333.17   56.29
   3  -2   3 1264.17   32.70
  -3  -2  -3 1217.28   29.60
   3  -2   3 1240.08   32.30
   3   2   3 1231.28   31.00
  -3   2  -3 1267.77   32.10
   4  -2   3   58.59    5.70
   4  -2   3   52.89    5.40
   4   2   3   60.59    3.40
  -4   2  -3   47.70    4.60
   5  -2   3 1600.64   41.90
   5  -2   3 1649.13   41.70
   5   2   3 1576.14   38.50
   5   2   3 1621.14   38.40
   6  -2   3  410.86   14.50
   6  -2   3  388.56   14.70
   6   2   3  405.66    9.80
   6   2   3  385.86    9.70
   7  -2   3 1020.90   30.00
   7  -2   3 1097.79   29.90
   8  -2   3   58.49    6.80
   9  -2   3  205.18   10.50
   9  -2   3  191.08   10.10
  10  -2   3    2.40    3.60
  10  -2   3    1.30    3.80
  12  -3  -3   -1.50    5.20
  11  -3  -3   11.50    6.20
  11  -3  -3    7.20    6.20
  10  -3  -3   -2.50    5.80
  10  -3  -3   -1.70    5.70
   9  -3  -3    3.60    5.80
   9  -3  -3    8.60    6.30
   8  -3  -3    4.30    5.70
   8  -3  -3    8.00    5.80
  -8   3   3    3.10    4.30
   8   3  -3    4.10    3.40
   7  -3  -3   40.30    6.80
   7  -3  -3   55.59    7.10
   7   3  -3   59.59    5.30
  -7   3   3   54.49    6.40
   6  -3  -3  640.64   25.60
   6  -3  -3  672.43   21.70
   6   3  -3  673.33   19.10
  -6   3   3  677.13   20.60
  -5  -3   3 1805.82   44.60
   5  -3  -3 1936.11   48.50
  -5  -3   3 1881.01   44.80
   5   3  -3 1921.01   46.60
  -5   3   3 1865.51   48.00
  -4  -3   3   31.20    3.20
   4  -3  -3   40.30    5.60
  -4   3   3   47.50    5.50
   4   3  -3   31.60    4.00
  -3   3   3 5213.08  123.49
  -2  -3   3 2724.63   66.09
   2  -3  -3 2905.71   67.19
  -2   3   3 2766.52   66.99
   2   3  -3 2640.74   66.49
   1  -3  -3  955.60   24.90
  -1  -3   3  891.71   24.70
   1   3  -3  961.00   25.20
  -1   3   3  945.21   24.80
   0  -3   3 1465.45   36.70
   0  -3  -3 1452.75   35.80
   0  -3   3 1430.06   36.40
   0   3   3 1387.86   35.80
   0   3  -3 1446.76   36.80
   1  -3   3 1343.37   34.60
  -1  -3  -3 1338.27   33.20
   1  -3   3 1381.56   34.90
  -1   3  -3 1326.17   34.70
   1   3   3 1336.67   33.50
   2  -3   3  351.46   12.10
   2  -3   3  340.67   12.40
  -2  -3  -3  355.76   10.30
  -2   3  -3  360.96   12.40
   2   3   3  351.66   10.50
   3  -3   3 9999.00  233.78
   4  -3   3   67.39    6.70
   4  -3   3   66.29    6.90
   4   3   3   60.99    3.60
  -4   3  -3   59.99    5.80
   5  -3   3   16.30    4.80
   5  -3   3   20.20    5.20
   5   3   3   17.10    2.00
  -5   3  -3    8.20    4.00
   6  -3   3   73.29    7.70
   6  -3   3   94.19    8.30
   7  -3   3  114.39    9.60
   7  -3   3  132.49   10.20
   8  -3   3   76.89    8.50
   8  -3   3   87.39    8.40
   9  -3   3    7.80    5.60
  10  -3   3   29.50    5.90
  10  -3   3   27.70    5.70
  11  -3   3   -6.70    4.00
  11  -3   3   -5.20    3.30
  12  -4  -3  -10.40    5.50
  11  -4  -3   75.89    9.10
  11  -4  -3   82.09    9.50
  10  -4  -3   31.60    7.70
  10  -4  -3   25.00    7.50
   9  -4  -3   83.49   10.20
   9  -4  -3  106.19   10.50
   8  -4  -3    1.90    6.10
   8  -4  -3   11.00    6.50
   8   4  -3    2.30    3.10
  -8   4   3    3.70    4.60
   7  -4  -3  980.60   29.10
   7  -4  -3  919.11   29.50
  -7   4   3  923.91   27.90
   7   4  -3  954.20   25.30
   6  -4  -3   17.80    5.70
   6  -4  -3   14.60    6.00
  -6   4   3   20.10    5.20
   6   4  -3   19.60    4.30
   5  -4  -3   85.39    8.00
   5  -4  -3   90.39    8.00
  -5  -4   3   77.99    4.20
  -5  -4   3   76.49    3.90
   5   4  -3   72.19    6.20
  -5   4   3   85.89    7.70
   4  -4  -3   20.00    5.10
  -4  -4   3   25.30    3.20
  -4   4   3   30.60    5.40
   4   4  -3   31.50    4.30
   3  -4  -3   90.69    7.00
  -3  -4   3   94.49    5.60
  -3  -4   3   96.59    5.60
   3   4  -3  102.69    6.60
  -3   4   3   91.19    6.90
  -2  -4   3 5811.32  134.79
  -2  -4   3 5609.84  134.69
   2   4  -3 5766.72  135.29
   1  -4  -3   16.50    3.50
  -1  -4   3   21.00    3.70
  -1  -4   3   21.30    3.70
  -1   4   3   17.40    3.60
   1   4  -3   21.40    4.10
   0  -4   3  120.49    6.80
   0  -4   3  120.59    6.70
   0  -4  -3  125.09    6.20
   0   4  -3  106.89    6.90
   0   4   3  117.29    6.10
   1  -4   3  899.51   25.40
   1  -4   3  903.91   25.20
  -1  -4  -3  905.51   23.80
  -1   4  -3  922.31   25.50
   1   4   3  904.21   24.00
  -2  -4  -3 1239.98   32.00
  -2  -4  -3 1293.47   31.80
   2  -4   3 1298.07   34.60
   2  -4   3 1300.47   34.30
  -2   4  -3 1267.87   34.10
   2   4   3 1282.87   32.30
  -3  -4  -3 4660.63  108.49
   3  -4   3 4681.43  112.49
   3  -4   3 4726.63  112.09
  -3  -4  -3 4653.33  108.59
  -3   4  -3 4535.75  111.69
   3   4   3 4716.33  109.39
   4  -4   3  181.98   10.00
   4  -4   3  163.78   10.10
   4   4   3  181.98    6.50
  -4   4  -3  168.88    9.20
   5  -4   3 1076.99   31.50
   5   4   3 1076.19   26.10
  -5   4  -3 1061.89   29.90
   6  -4   3  218.88   12.00
   6  -4   3  200.78   12.10
   7  -4   3   37.00    7.40
   7  -4   3   48.50    7.70
   8  -4   3   76.79    9.00
   8  -4   3   56.69    8.30
   9  -4   3  272.27   15.00
   9  -4   3  293.07   15.00
  10  -4   3   -3.70    5.70
  11  -4   3    8.40    5.20
  12  -5  -3   -1.20    6.60
  11  -5  -3   34.60    9.10
  11  -5  -3   31.50    8.20
  10  -5  -3   27.70    8.20
  10  -5  -3   18.00    7.30
   9  -5  -3   15.50    7.30
   9  -5  -3    4.80    7.30
  -9   5   3    9.70    5.30
   8  -5  -3   84.19    9.90
   8  -5  -3   85.49   10.60
   8   5  -3   86.99    5.20
  -8   5   3  110.29   11.20
   7  -5  -3  294.57   14.90
   7  -5  -3  275.07   14.90
   7   5  -3  268.67   10.60
  -7   5   3  283.47   13.70
   6  -5  -3   80.09    9.60
   6  -5  -3  101.39    9.60
  -6   5   3  103.59    9.30
   6   5  -3   76.49    7.00
  -5  -5   3 1631.44   39.50
   5  -5  -3 1678.83   44.60
  -5  -5   3 1616.04   39.60
   5  -5  -3 1620.84   44.70
   5   5  -3 1643.24   41.80
  -5   5   3 1591.04   43.70
  -4  -5   3  317.37   10.60
  -4  -5   3  303.37   10.40
   4  -5  -3  312.17   13.30
   4  -5  -3  322.47   13.50
  -4   5   3  316.47   13.10
   4   5  -3  305.77   11.80
   3  -5  -3 5222.28  126.49
   3  -5  -3 5213.48  126.99
  -3  -5   3 5247.48  124.79
  -3  -5   3 5250.67  124.69
  -3   5   3 5378.06  126.89
   3   5  -3 5392.66  125.79
  -2  -5   3  911.11   25.40
   2  -5  -3  911.91   26.40
   2  -5  -3  903.91   26.00
  -2  -5   3  889.91   25.20
  -2   5   3  974.10   26.60
   2   5  -3  952.40   26.10
  -1  -5   3  106.69    6.90
   1  -5  -3  106.09    6.70
  -1  -5   3  104.49    6.80
   1  -5  -3  111.29    6.90
  -1   5   3  101.49    6.60
   1   5  -3  110.89    7.20
   0  -5   3  192.18    9.00
   0  -5   3  181.58    9.00
   0  -5  -3  183.48    8.30
   0  -5  -3  177.48    8.10
   0   5  -3  182.38    9.20
   0   5   3  200.78    8.50
   1  -5   3 6869.41  162.88
  -2  -5  -3 1088.59   28.60
  -2  -5  -3 1131.09   28.30
   2  -5   3 1134.09   31.30
   2  -5   3 1051.19   30.60
   2   5   3 1076.69   28.80
  -2   5  -3 1111.89   30.90
  -3  -5  -3  308.57   10.00
   3  -5   3  306.17   13.10
   3  -5   3  310.57   13.40
   3   5   3  326.77   10.60
  -3   5  -3  307.37   13.10
   4  -5   3    1.90    5.10
   4  -5   3    6.00    5.10
  -4   5  -3    3.20    4.80
   5  -5   3  301.57   14.30
   5  -5   3  340.67   15.20
   5   5   3  303.27    9.50
  -5   5  -3  320.07   13.70
   6  -5   3  313.07   15.00
   6  -5   3  285.17   15.20
   7  -5   3   -3.70    6.10
   7  -5   3   -2.00    6.10
   8  -5   3    5.30    7.10
   8  -5   3   -1.10    7.00
   9  -5   3    6.40    6.90
   9  -5   3    1.30    7.10
  10  -5   3   21.40    7.70
  10  -5   3    4.70    6.70
  11  -5   3   11.10    6.50
  11  -6  -3   18.90    8.50
  10  -6  -3    4.70    8.10
  10  -6  -3   13.60    7.60
   9  -6  -3  141.89   13.50
   9  -6  -3  176.28   14.30
   8  -6  -3   17.50    8.00
   8  -6  -3   16.50    8.20
  -8   6   3   14.30    6.70
   8   6  -3   20.00    3.60
   7  -6  -3  316.57   17.00
   7  -6  -3  351.96   16.90
  -7   6   3  327.67   22.00
   7   6  -3  317.17   12.00
   6  -6  -3  434.96   18.10
   6  -6  -3  418.56   18.70
  -6   6   3  424.46   17.60
   6   6  -3  437.86   15.10
   5  -6  -3  468.65   19.10
  -5  -6   3  465.75   15.70
  -5  -6   3  501.45   14.50
   5  -6  -3  524.35   19.20
   5   6  -3  523.35   16.80
  -5   6   3  486.05   18.40
   4  -6  -3  108.99    8.80
   4  -6  -3  107.29    9.30
  -4  -6   3  101.29    6.50
   4   6  -3  118.09    8.10
  -4   6   3  113.79    8.70
   3  -6  -3   65.09    7.20
   3  -6  -3   59.79    7.20
  -3  -6   3   57.99    5.80
  -3  -6   3   68.99    7.10
   3   6  -3   59.29    6.50
  -3   6   3   55.59    6.80
   2  -6  -3  590.84   19.10
  -2  -6   3  580.44   18.40
   2  -6  -3  587.54   19.40
  -2  -6   3  569.64   18.20
  -2   6   3  586.34   19.20
   2   6  -3  588.84   19.10
  -1  -6   3  710.83   21.60
   1  -6  -3  729.13   21.80
  -1  -6   3  702.13   21.30
   1  -6  -3  697.03   21.40
   1   6  -3  686.33   21.80
  -1   6   3  695.73   21.50
   1   6  -3  720.03   21.60
   0  -6   3 2154.18   55.69
   0  -6  -3 2175.18   54.99
   0  -6  -3 2257.77   55.49
   0  -6   3 2171.48   56.09
   0   6  -3 2177.88   56.19
   0   6   3 2155.28   55.19
   0   6  -3 2246.68   55.99
  -1  -6  -3   17.50    4.00
  -1  -6  -3   20.10    4.10
   1  -6   3   19.00    5.10
   1  -6   3   24.60    5.30
  -1   6  -3   21.10    4.80
   1   6   3   19.00    4.30
  -1   6  -3   17.60    5.30
   2  -6   3 2437.36   63.09
  -2  -6  -3 2417.46   60.99
   2  -6   3 2464.45   63.69
  -2  -6  -3 2508.75   60.59
  -2   6  -3 2597.54   63.69
   2   6   3 2523.55   61.39
  -2   6  -3 2442.16   63.19
  -3  -6  -3 2399.56   57.49
   3  -6   3 2327.67   60.69
   3  -6   3 2294.67   61.19
  -3  -6  -3 2412.06   57.59
   3   6   3 2426.76   58.09
  -3   6  -3 2389.16   60.79
  -3   6  -3 2228.88   60.29
   4  -6   3   15.40    6.30
   4  -6   3   11.70    6.00
  -4  -6  -3    9.50    2.40
  -4  -6  -3   11.10    2.30
   4   6   3    6.10    3.20
  -4   6  -3    7.30    5.50
   5  -6   3 1496.95   41.20
   5  -6   3 1386.56   41.60
   5   6   3 1427.56   36.00
  -5   6  -3 1436.56   40.10
   6  -6   3    9.00    6.60
   6  -6   3    2.70    6.50
   7  -6   3  251.07   15.90
   7  -6   3  270.47   15.70
   8  -6   3   23.40    8.30
   8  -6   3   19.80    8.50
   9  -6   3   68.19   10.40
   9  -6   3   95.09   11.50
  10  -6   3    1.10    7.60
  10  -6   3   13.50    7.80
  11  -6   3   16.80    7.20
  11  -7  -3    9.10    8.70
  10  -7  -3   80.79   15.30
  10  -7  -3   99.79   12.40
   9  -7  -3   12.10    8.50
   9  -7  -3    8.50    8.00
   8  -7  -3  113.19   12.40
   8  -7  -3  109.09   12.50
   7  -7  -3   15.50    7.90
   7  -7  -3   14.70    7.70
   7   7  -3   10.40    4.60
  -7   7   3   19.50    7.20
   6  -7  -3  222.18   14.20
  -6  -7   3  211.38    6.10
   6  -7  -3  220.78   13.60
  -6  -7   3  195.58    6.00
  -5  -7   3 1846.92   46.90
   5  -7  -3 1894.91   52.69
   5  -7  -3 1917.91   51.99
  -5   7   3 1911.71   51.69
   5   7  -3 1930.51   49.40
  -4  -7   3   46.90    5.50
  -4  -7   3   42.50    5.20
   4  -7  -3   51.49    7.70
   4  -7  -3   44.70    8.10
   4   7  -3   51.69    6.50
  -4   7   3   48.80    7.40
  -3  -7   3  863.61   24.60
   3  -7  -3  877.01   26.70
   3  -7  -3  858.61   27.20
  -3  -7   3  830.72   24.70
  -3   7   3  850.41   26.50
   3   7  -3  817.72   25.40
  -2  -7   3  846.42   24.70
   2  -7  -3  848.12   25.70
   2  -7  -3  841.82   26.80
  -2  -7   3  826.42   25.00
  -2   7   3  840.72   25.70
   2   7  -3  811.62   25.30
   1  -7  -3 2173.18   56.69
   1  -7  -3 2190.98   57.29
  -1  -7   3 2181.38   56.49
  -1  -7   3 2281.47   57.29
   1   7  -3 2195.08   56.79
   1   7  -3 2311.77   57.49
  -1   7   3 2144.39   56.79
   0  -7   3  232.08   11.30
   0  -7   3  248.18   13.40
   0  -7  -3  222.98   10.50
   0  -7  -3  233.18   10.80
   0   7   3  216.18   10.60
   0   7  -3  232.68   11.40
   0   7  -3  244.08   12.00
   1  -7   3 2146.39   54.19
  -1  -7  -3 2008.80   52.19
  -1  -7  -3 2089.09   52.89
  -1   7  -3 2029.60   54.29
  -1   7  -3 2010.00   53.99
   1   7   3 2116.59   52.99
  -2  -7  -3   98.99    6.70
  -2  -7  -3  111.59    7.30
   2  -7   3   98.69    8.90
   2  -7   3  118.59   11.40
  -2   7  -3  122.09    9.70
   2   7   3  102.69    7.40
  -2   7  -3   88.39    8.80
  -3  -7  -3  896.31   24.90
  -3  -7  -3  893.21   24.10
   3  -7   3  891.81   28.90
   3   7   3  888.61   25.30
  -3   7  -3  885.41   27.80
  -3   7  -3  891.61   28.00
  -4  -7  -3  346.67   10.60
  -4  -7  -3  355.06   11.40
   4  -7   3  337.97   16.00
   4  -7   3  333.27   16.60
   4   7   3  327.17   12.40
  -4   7  -3  368.86   16.20
   5  -7   3   20.10    7.50
   5  -7   3   20.20    7.40
  -5   7  -3   26.90    7.50
   5   7   3   22.30    4.80
   6  -7   3  167.68   13.90
   6  -7   3  168.58   13.20
   6   7   3  154.68    7.10
   7  -7   3   46.80    9.60
   7  -7   3   49.60   10.10
   8  -7   3  168.08   15.20
   8  -7   3  203.98   15.60
   9  -7   3    1.70    8.40
   9  -7   3    2.60    7.80
  10  -7   3   17.00    9.00
  11  -7   3    8.10    7.80
  11  -8  -3   22.60   10.10
  10  -8  -3   20.40    9.50
  10  -8  -3   17.60    9.70
   9  -8  -3   27.40    9.80
   9  -8  -3   36.30   12.60
   8  -8  -3   49.00   10.70
   8  -8  -3   59.29   11.10
   8   8  -3   58.79    5.70
   7  -8  -3  177.98   15.00
   7  -8  -3  189.88   14.70
   7   8  -3  195.78   10.40
   6  -8  -3   92.29   11.20
   6  -8  -3  105.19   11.90
  -6  -8   3   85.79    5.00
  -6  -8   3   94.59    5.90
  -6   8   3   96.39   10.60
   6   8  -3  103.19    9.00
  -5  -8   3   78.59    6.90
   5  -8  -3   88.39   10.50
  -5  -8   3   83.49    9.60
   5  -8  -3   74.09   10.00
  -5   8   3   95.49   10.30
   5   8  -3  100.79    8.90
  -4  -8   3  740.13   21.90
   4  -8  -3  739.73   24.90
  -4  -8   3  699.43   21.80
   4  -8  -3  706.73   25.50
  -4   8   3  707.43   24.70
   3  -8  -3   -8.70    5.30
  -3  -8   3    1.80    4.60
  -3  -8   3    5.00    4.40
  -3   8   3    0.00    5.10
   3   8  -3   -2.30    4.90
  -2  -8   3  410.06   15.50
   2  -8  -3  401.96   16.30
  -2  -8   3  394.46   15.70
   2  -8  -3  435.56   17.10
  -2   8   3  393.46   16.30
   2   8  -3  396.16   15.70
   2   8  -3  378.06   15.90
  -1  -8   3  356.46   14.70
  -1  -8   3  353.56   14.90
   1  -8  -3  358.66   14.70
   1  -8  -3  340.97   14.90
   1   8  -3  317.97   14.70
   1   8  -3  372.76   14.90
  -1   8   3  319.87   14.30
   0  -8  -3 1329.97   36.70
   0  -8  -3 1274.47   35.90
   0  -8   3 1250.57   36.60
   0  -8   3 1287.67   37.30
   0   8  -3 1284.07   37.20
   0   8  -3 1319.47   37.40
   0   8   3 1349.56   36.80
   1  -8   3  178.18   11.10
   1  -8   3  170.58   11.10
  -1  -8  -3  161.68    9.40
  -1  -8  -3  160.68    9.70
  -1   8  -3  173.48   11.50
  -1   8  -3  159.68   10.60
   1   8   3  181.28   10.00
   2  -8   3 2126.39   57.09
   2  -8   3 2148.89   57.89
  -2  -8  -3 2200.48   55.19
  -2  -8  -3 2080.39   54.19
   2   8   3 2116.69   55.29
  -2   8  -3 2180.18   57.59
  -2   8  -3 2200.98   57.59
   3  -8   3  692.23   24.10
  -3  -8  -3  670.83   20.10
  -3  -8  -3  696.63   21.00
   3  -8   3  680.23   24.50
  -3   8  -3  665.63   24.10
  -3   8  -3  702.93   24.00
   3   8   3  692.23   21.60
  -4  -8  -3   11.20    3.90
   4  -8   3   16.00    7.20
   4  -8   3   23.20    7.50
  -4   8  -3    8.50    6.50
  -4   8  -3   10.90    7.00
   4   8   3   13.40    4.60
   5  -8   3 1143.59   35.90
   5  -8   3 1138.89   37.00
  -5   8  -3 1131.19   35.30
   5   8   3 1176.98   31.40
   6  -8   3   -2.20    6.80
   6  -8   3   -6.90    7.00
   6   8   3    0.20    3.80
   7  -8   3  269.97   18.30
   7  -8   3  288.17   18.00
   8  -8   3   12.30    8.70
   8  -8   3   16.00    9.30
   9  -8   3   15.70    9.30
   9  -8   3   20.10   10.30
  10  -8   3   -8.40    8.40
  11  -9  -3    1.60    9.30
  10  -9  -3   41.70   11.40
   9  -9  -3   10.20    8.90
   9  -9  -3   12.20    9.40
   8  -9  -3   28.60    9.70
   8  -9  -3   26.90   10.20
   8   9  -3   25.80    5.50
   7  -9  -3   31.70    9.50
   7  -9  -3   36.80   10.00
   7   9  -3   30.40    6.30
   6  -9  -3  200.28   14.60
   6  -9  -3  176.88   14.90
  -6  -9   3  184.28    8.00
  -6  -9   3  177.48    8.20
  -6   9   3  167.18   13.70
   6   9  -3  183.08   11.50
   5  -9  -3   89.49   11.10
   5  -9  -3   89.49   11.10
  -5  -9   3   78.89    7.30
  -5  -9   3   77.49    7.00
   5   9  -3   83.09    8.90
  -5   9   3  107.89   11.30
  -4  -9   3   37.60    6.30
  -4  -9   3   22.40    5.80
   4  -9  -3   51.09    8.90
   4  -9  -3   35.80    8.30
  -4   9   3   48.10    8.40
   4   9  -3   31.20    7.10
   3  -9  -3  671.23   24.90
   3  -9  -3  684.93   24.20
  -3  -9   3  692.13   22.80
  -3  -9   3  672.53   22.20
  -3   9   3  700.63   24.40
   3   9  -3  695.53   23.60
  -2  -9   3   -1.70    5.00
   2  -9  -3   -4.40    5.60
  -2  -9   3    1.30    5.50
   2  -9  -3   -0.20    5.60
   2   9  -3    0.90    5.10
  -2   9   3   -0.30    5.60
   2   9  -3   -0.50    5.90
  -1  -9   3 1867.61   52.39
   1  -9  -3 1937.81   52.19
   1  -9  -3 2014.90   53.29
  -1  -9   3 1971.40   52.09
  -1   9   3 1926.11   52.49
   1   9  -3 1842.92   57.69
   1   9  -3 2069.39   58.39
   0  -9   3   63.39    8.50
   0  -9  -3   68.59    8.20
   0  -9   3   47.00    7.60
   0  -9  -3   52.49    7.50
   0   9   3   55.09   11.40
   0   9  -3   49.60    7.80
   0   9  -3   65.39    9.10
  -1  -9  -3 2541.35   65.39
   1  -9   3 2610.74   67.39
  -1  -9  -3 2560.44   66.29
   1  -9   3 2564.24   68.09
  -1   9  -3 2606.44   67.89
   1   9   3 2570.44   66.39
  -1   9  -3 2569.74   67.59
   2  -9   3   98.69   10.80
   2  -9   3  102.39   10.80
  -2  -9  -3   93.89    8.10
  -2  -9  -3   80.39    8.20
  -2   9  -3   82.09   10.20
   2   9   3   83.69    8.60
  -2   9  -3   79.99    9.60
  -3  -9  -3   11.40    4.50
  -3  -9  -3    2.90    4.90
   3  -9   3   13.00    7.40
   3  -9   3   13.80    7.10
  -3   9  -3   11.00    6.40
   3   9   3   10.60    5.10
  -3   9  -3    4.10    7.10
  -4  -9  -3 1576.44   43.50
   4  -9   3 1502.15   44.20
   4  -9   3 1475.95   45.20
  -4   9  -3 1458.65   43.80
   4   9   3 1478.25   40.70
   5  -9   3  260.77   16.40
   5  -9   3  302.77   17.40
  -5  -9  -3  311.47    9.20
  -5   9  -3  299.67   16.70
   6  -9   3  246.78   17.10
   6  -9   3  231.68   16.80
   7  -9   3   20.80    9.60
   7  -9   3   30.70    9.90
   8  -9   3   87.19   13.40
   9  -9   3   14.10   10.50
   9  -9   3   21.90   10.00
  10  -9   3   10.60    9.70
  11 -10  -3   -0.50   10.20
  10 -10  -3   -4.10    9.90
   9 -10  -3    9.80   10.80
   9 -10  -3   11.60   10.10
   8 -10  -3   37.90   11.10
   8  10  -3   34.20    6.20
   7 -10  -3  206.68   17.20
   7 -10  -3  228.38   17.70
   7  10  -3  222.58   12.70
   6 -10  -3    9.10    7.80
  -6 -10   3   11.50    4.60
  -6 -10   3   13.30    4.20
   6 -10  -3   17.90    8.90
   6  10  -3   11.10    6.40
   5 -10  -3  213.38   15.80
   5 -10  -3  244.38   16.20
  -5 -10   3  240.88   11.60
  -5 -10   3  234.48   12.20
   5  10  -3  233.58   14.00
  -5  10   3  237.08   15.00
  -4 -10   3  583.24   20.80
  -4 -10   3  590.24   20.40
   4 -10  -3  609.54   24.00
   4 -10  -3  574.14   24.10
   4  10  -3  633.14   22.60
  -3 -10   3   41.80    7.30
  -3 -10   3   39.10    7.10
   3 -10  -3   45.80    8.80
   3 -10  -3   47.80    8.90
   3  10  -3   41.50    8.10
  -3  10   3   56.19    8.70
  -2 -10   3  956.40   30.80
   2 -10  -3  983.30   31.40
   2 -10  -3  991.80   32.30
  -2 -10   3  994.00   30.50
  -2  10   3  992.90   31.80
   2  10  -3  984.30   31.60
  -1 -10   3  405.86   18.10
   1 -10  -3  459.05   18.80
   1 -10  -3  425.86   18.00
  -1 -10   3  425.06   17.80
   1  10  -3  400.16   18.40
  -1  10   3  395.56   17.80
   1  10  -3  381.56   17.70
   0 -10   3 1430.46   42.40
   0 -10  -3 1497.15   42.70
   0 -10   3 1492.25   43.50
   0 -10  -3 1441.56   41.60
   0  10  -3 1460.85   43.00
   0  10   3 1506.65   42.70
   0  10  -3 1523.65   43.50
  -1 -10  -3   85.69    9.20
   1 -10   3   85.69   10.40
  -1 -10  -3   85.99    9.50
   1 -10   3   82.99   10.30
  -1  10  -3   79.49   10.60
  -1  10  -3  100.69   10.70
   1  10   3   89.29   14.30
  -2 -10  -3  158.18   11.00
  -2 -10  -3  130.29    9.90
   2 -10   3  132.59   12.40
   2 -10   3  157.98   13.20
  -2  10  -3  143.69   12.00
  -2  10  -3  143.39   13.10
   2  10   3  135.79   10.70
  -3 -10  -3  302.67   14.20
   3 -10   3  306.57   17.10
  -3 -10  -3  313.17   13.10
   3 -10   3  301.87   17.50
   3  10   3  298.27   14.30
  -3  10  -3  300.77   24.50
  -3  10  -3  302.47   17.60
  -4 -10  -3 1293.97   34.20
  -4 -10  -3 1294.97   35.40
   4 -10   3 1256.77   39.80
   4 -10   3 1293.97   41.50
  -4  10  -3 1204.58   39.40
   4  10   3 1300.07   36.80
   5 -10   3  288.47   17.50
  -5 -10  -3  261.17    9.60
   5 -10   3  253.37   17.40
  -5 -10  -3  275.57   10.50
  -5  10  -3  275.57   18.00
   5  10   3  233.88   12.80
   6 -10   3    4.90    8.80
   6 -10   3   -8.50    8.30
   6  10   3    3.90    7.00
   7 -10   3  120.79   14.60
   7 -10   3  125.79   15.90
   8 -10   3   -0.10    9.10
   8 -10   3    4.80    9.80
   9 -10   3   10.00   10.90
  10 -10   3   30.70   11.40
  10 -11  -3   22.60   11.80
   9 -11  -3    5.70    9.90
   9 -11  -3   12.20   11.00
   8 -11  -3   89.29   13.60
   8 -11  -3  131.09   16.40
   8  11  -3   96.39    8.80
   7 -11  -3   11.70    9.90
   7  11  -3    5.40    6.80
   6 -11  -3  333.87   20.00
  -6 -11   3  292.27   13.10
   6 -11  -3  293.67   25.10
   6  11  -3  319.57   16.40
   5 -11  -3  293.97   18.30
   5 -11  -3  290.07   18.80
  -5 -11   3  299.97   14.50
  -5 -11   3  286.77   13.50
   5  11  -3  303.37   16.40
  -4 -11   3   92.09    9.90
   4 -11  -3  120.29   13.00
  -4 -11   3  103.19    9.80
   4 -11  -3  104.69   12.30
   4  11  -3  117.49   11.60
  -4  11   3  106.89   12.20
  -3 -11   3  330.27   15.70
   3 -11  -3  360.66   18.70
   3 -11  -3  318.37   17.50
  -3 -11   3  347.27   16.70
   3  11  -3  333.47   17.60
  -2 -11   3  106.49   11.50
  -2 -11   3   73.59    9.60
   2 -11  -3  108.39   11.80
   2 -11  -3   87.19   11.10
   2  11  -3   84.89   10.30
  -2  11   3   77.59   10.50
   2  11  -3  111.39   11.70
   1 -11  -3 1179.38   36.50
   1 -11  -3 1166.38   37.60
  -1 -11   3 1174.98   35.70
  -1 -11   3 1165.48   36.30
   1  11  -3 1119.49   36.00
  -1  11   3 1135.69   36.20
   1  11  -3 1113.79   36.10
   0 -11   3   98.29   11.00
   0 -11  -3   71.89    9.50
   0 -11  -3   76.39    9.50
   0  11  -3   63.89   10.10
   0  11   3   73.89    9.50
   0  11  -3   92.09   10.80
  -1 -11  -3   53.39    8.40
  -1 -11  -3   44.40    7.80
   1 -11   3   41.70    9.30
   1 -11   3   35.00    9.20
   1  11   3   46.20    8.10
  -1  11  -3   45.30    9.60
  -1  11  -3   36.20    8.40
  -2 -11  -3  360.46   16.40
  -2 -11  -3  352.86   15.80
   2 -11   3  355.86   19.00
   2 -11   3  399.46   19.10
   2  11   3  389.26   17.30
  -2  11  -3  370.56   19.50
  -2  11  -3  365.46   18.50
  -3 -11  -3  540.15   19.50
   3 -11   3  589.24   24.00
   3 -11   3  530.65   24.10
  -3 -11  -3  546.45   20.80
  -3  11  -3  555.04   24.10
  -3  11  -3  582.34   23.90
   3  11   3  564.34   21.50
  -4 -11  -3  601.74   19.70
  -4 -11  -3  616.04   21.20
   4 -11   3  580.74   26.30
   4 -11   3  628.94   25.80
   4  11   3  596.84   22.10
  -4  11  -3  595.54   25.40
   5 -11   3   -6.20    8.40
   5 -11   3   -1.70    8.80
  -5 -11  -3   -3.60    4.60
  -5 -11  -3    2.00    3.90
  -5  11  -3    1.80    9.10
   5  11   3   14.60    6.30
   6 -11   3  134.19   15.70
   6 -11   3  123.39   14.50
   7 -11   3   -9.80   10.00
   8 -11   3  112.09   14.50
   9 -11   3    0.00   10.70
  10 -11   3   14.60   11.20
  10 -12  -3   -3.10   11.60
   9 -12  -3    5.10   10.90
   8 -12  -3   50.29   13.10
  -7 -12   3   12.20    3.80
  -7 -12   3    4.50    2.20
   7 -12  -3    3.20   11.20
   7 -12  -3   22.20   10.50
   7  12  -3    3.80    7.20
   6 -12  -3  169.68   17.30
   6 -12  -3  147.39   15.50
   6  12  -3  136.19   12.50
  -5 -12   3   56.69    9.10
  -5 -12   3   62.59    8.10
   5 -12  -3   49.60   11.30
   5 -12  -3   60.49   11.10
   5  12  -3   63.29   10.10
   4 -12  -3  951.20   33.30
   4 -12  -3  900.31   33.90
  -4 -12   3  892.21   30.10
  -4 -12   3  945.61   29.70
   4  12  -3  919.81   31.60
  -3 -12   3    9.20    7.20
   3 -12  -3   12.90    8.20
  -3 -12   3   14.10    7.50
   3 -12  -3    9.40    8.40
  -3  12   3   10.10    7.40
   3  12  -3   17.80    8.30
  -2 -12   3 1095.39   35.60
   2 -12  -3 1049.20   39.20
  -2 -12   3 1090.19   34.40
   2 -12  -3 1092.79   35.80
   2  12  -3 1079.59   35.70
   2  12  -3 1138.99   36.20
  -2  12   3 1091.09   39.20
   1 -12  -3   -0.50    6.90
  -1 -12   3    2.40    8.30
  -1 -12   3    6.10    8.30
   1 -12  -3   -4.50    8.40
   1  12  -3   -0.10    6.40
   1  12  -3    9.50    8.20
  -1  12   3   -2.30    6.60
   0 -12   3  480.35   21.50
   0 -12  -3  483.05   23.00
   0 -12  -3  456.55   23.10
   0  12  -3  475.15   21.30
   0  12  -3  530.45   22.80
   0  12   3  483.05   21.00
  -1 -12  -3   19.90    7.40
   1 -12   3   19.50    8.50
  -1 -12  -3   21.10    8.60
  -1  12  -3   16.60    7.80
   1  12   3   15.80    7.30
  -1  12  -3   20.70    9.40
   2 -12   3  114.89   13.00
  -2 -12  -3  110.69   11.40
  -2 -12  -3  126.79   11.20
  -2  12  -3   94.09   12.60
  -2  12  -3   77.59   11.30
   2  12   3  103.69   11.00
   3 -12   3  473.35   22.60
  -3 -12  -3  484.95   18.80
  -3 -12  -3  472.75   20.10
   3  12   3  458.45   20.30
  -3  12  -3  491.35   23.60
  -3  12  -3  473.15   24.20
   4 -12   3   69.89   12.20
  -4 -12  -3   68.69    7.90
   4 -12   3   49.80   10.90
  -4  12  -3   56.49   12.10
   4  12   3   50.99    8.90
  -5 -12  -3   11.30    5.60
   5 -12   3   11.30   10.10
   5 -12   3    1.90   10.00
   5  12   3   14.00    6.90
  -5  12  -3    8.40   10.20
   6 -12   3   99.99   14.30
   6 -12   3  137.99   17.40
   6  12   3  126.29   11.60
   7 -12   3   27.00   11.70
   7 -12   3   40.80   12.80
   8 -12   3   -1.70   10.50
   9 -12   3   24.20   12.70
   9 -13  -3    4.50   11.50
   8 -13  -3   40.60   13.20
  -7 -13   3    8.50    3.50
   7 -13  -3   -3.20   10.10
  -7 -13   3  -12.20    5.40
   7  13  -3    4.80    7.60
  -6 -13   3   47.20    8.60
  -6 -13   3   39.40    7.90
   6 -13  -3   45.80   11.90
   6  13  -3   56.19   10.30
   5 -13  -3   55.09   11.70
  -5 -13   3   47.40    8.30
   5  13  -3   56.09   10.70
   4 -13  -3  283.27   18.90
  -4 -13   3  314.67   16.40
   4 -13  -3  303.87   22.90
   4  13  -3  291.97   18.50
  -3 -13   3   -1.40    7.30
   3 -13  -3    7.80    8.10
   3 -13  -3    7.20    8.70
  -3 -13   3   -2.80    6.80
   3  13  -3   16.30    9.00
  -2 -13   3  148.79   13.80
  -2 -13   3  170.48   14.90
   2 -13  -3  185.78   15.40
   2 -13  -3  165.28   14.50
   2  13  -3  163.38   14.90
   2  13  -3  156.28   14.10
  -2  13   3  165.78   14.20
   1 -13  -3   24.90    9.50
   1 -13  -3   27.60    9.00
  -1 -13   3   44.70    9.60
  -1 -13   3   39.20    9.60
  -1  13   3   27.20    8.30
   1  13  -3   19.80    9.90
   1  13  -3   42.70    9.80
   0 -13   3  323.47   18.30
   0 -13  -3  338.47   17.60
   0 -13  -3  344.27   18.30
   0 -13   3  294.87   18.40
   0  13  -3  309.37   18.00
   0  13  -3  311.37   19.10
   0  13   3  308.77   17.60
   1 -13   3  489.45   22.80
   1 -13   3  458.45   21.90
  -1 -13  -3  456.65   20.30
  -1 -13  -3  439.16   20.50
  -1  13  -3  446.16   21.80
   1  13   3  400.06   20.40
  -1  13  -3  482.15   23.20
  -2 -13  -3  385.06   19.20
  -2 -13  -3  420.76   18.60
   2 -13   3  407.06   21.50
   2 -13   3  362.36   21.40
  -2  13  -3  392.86   21.00
   2  13   3  424.16   20.20
  -2  13  -3  410.96   22.00
  -3 -13  -3  242.38   15.50
   3 -13   3  246.48   18.70
  -3 -13  -3  254.67   14.50
   3 -13   3  271.67   19.00
   3  13   3  271.97   16.40
  -3  13  -3  285.67   19.70
   4 -13   3  191.58   18.10
   4 -13   3  198.98   17.50
  -4 -13  -3  161.18   11.50
  -4 -13  -3  178.18   13.60
   4  13   3  168.58   14.20
  -4  13  -3  176.48   17.20
  -5 -13  -3   39.30    7.40
   5 -13   3   22.10   11.00
   5  13   3   27.90    8.50
  -6 -13  -3  190.38    5.50
   6 -13   3  279.87   20.40
  -6 -13  -3  160.38    6.40
   6  13   3  249.28   14.60
   7 -13   3   16.20   11.70
   8 -13   3   61.79   14.20
   9 -13   3   -2.90   10.80
   9 -14  -3   17.80   12.30
   8 -14  -3  -15.10   10.40
  -7 -14   3   23.60    6.80
   7 -14  -3   24.00   12.10
  -7 -14   3   29.40    5.00
   7  14  -3   24.10    8.90
  -6 -14   3   45.70    7.40
   6 -14  -3   63.69   13.30
   6  14  -3   51.19   10.70
  -5 -14   3   -2.50    6.80
   5 -14  -3    0.30   10.20
   5  14  -3   -0.20    9.10
  -4 -14   3  376.66   18.60
   4 -14  -3  357.86   21.90
   4  14  -3  347.17   20.60
   3 -14  -3   59.69   12.00
  -3 -14   3   70.49   11.00
   3  14  -3   66.99   12.30
   2 -14  -3  417.46   21.50
  -2 -14   3  418.26   20.50
   2  14  -3  402.96   21.40
   2  14  -3  449.36   23.10
   1 -14  -3   12.90    8.80
  -1 -14   3   -0.70    8.40
   1  14  -3   -1.20    8.50
  -1  14   3    1.60    7.50
   1  14  -3   -8.70    8.80
   0 -14   3  825.52   31.20
   0 -14  -3  848.82   30.40
   0  14   3  810.32   33.30
   0  14  -3  847.62   32.50
   0  14  -3  787.32   31.40
  -1 -14  -3   78.59   10.80
   1 -14   3   54.89   11.40
   1  14   3   49.99   10.20
  -1  14  -3   78.19   12.00
  -1  14  -3   50.79   11.80
   2 -14   3  925.81   33.60
  -2 -14  -3  885.71   30.10
  -2  14  -3  877.51   33.80
   2  14   3  818.82   31.30
  -3 -14  -3  197.88   14.10
   3 -14   3  198.18   18.20
  -3  14  -3  208.58   19.30
   3  14   3  184.98   15.70
   4 -14   3  265.47   20.50
  -4 -14  -3  259.87   14.70
  -4  14  -3  306.67   21.50
   4  14   3  249.28   16.80
   5 -14   3   12.30   10.90
  -5 -14  -3   -3.60    5.50
   5  14   3    3.50    7.20
  -6 -14  -3  -10.50    4.00
   6 -14   3    1.40   10.60
   6  14   3   14.60    7.00
   7 -14   3    5.20   11.50
   8 -14   3  -12.20   11.00
   9 -15  -3    4.40   12.20
   8 -15  -3   71.79   15.30
  -7 -15   3   11.20    5.10
   7 -15  -3    7.90   11.60
   7  15  -3   15.10    9.10
   6 -15  -3   22.70   11.90
  -6 -15   3   24.60    7.20
  -5 -15   3  253.67   15.80
   5 -15  -3  312.87   22.20
   5  15  -3  270.07   19.30
  -4 -15   3  294.47   17.30
   4 -15  -3  248.08   19.60
   4  15  -3  262.07   19.50
   3 -15  -3   -2.90    8.80
   3  15  -3   -6.70    9.50
  -2 -15   3    0.70    8.80
   2 -15  -3   -0.60    9.00
   2  15  -3   11.90   10.60
   1 -15  -3   -3.60    8.70
  -1 -15   3   -2.50    9.00
   1  15  -3   -0.70    8.00
   1  15  -3    7.30    9.90
   0 -15  -3   95.39   13.10
   0 -15   3  101.29   13.70
   0  15   3   83.69   12.20
   0  15  -3  105.29   15.00
  -1 -15  -3   13.10    8.90
   1 -15   3   11.90   10.50
  -1  15  -3   18.40   11.30
   1  15   3    2.80   12.30
  -2 -15  -3  384.06   22.00
   2 -15   3  410.66   23.00
  -2  15  -3  408.56   24.00
   2  15   3  323.97   20.40
   3 -15   3   46.60   12.70
  -3 -15  -3   16.20    7.90
  -3  15  -3   26.20   12.40
   3  15   3   19.30    8.80
  -4 -15  -3   47.00    8.60
  -4  15  -3   33.00   12.60
   4  15   3   22.90    9.00
   5 -15   3   48.60   13.40
  -5 -15  -3   55.89    8.20
  -6 -15  -3  158.28    9.10
   6 -15   3  188.08   19.70
   7 -15   3   -1.30   11.90
   8 -15   3   69.19   16.90
   8 -16  -3   21.70   14.10
   7 -16  -3  -21.70   11.30
   6 -16  -3  171.88   19.00
  -6 -16   3  175.38   13.20
   6  16  -3  199.48   17.90
   5 -16  -3   41.60   13.10
  -5 -16   3   41.00    9.50
   5  16  -3   36.40   11.90
  -4 -16   3  104.69   12.60
   4 -16  -3  125.79   25.50
   4  16  -3  121.59   17.60
  -3 -16   3   25.10   10.20
   3 -16  -3   41.40   12.60
   3  16  -3   26.40   13.10
  -2 -16   3  615.74   26.70
   2 -16  -3  598.84   27.30
   2  16  -3  548.65   27.10
   2  16  -3  544.25   28.20
  -1 -16   3    6.10   10.10
   1 -16  -3   16.30    9.80
   1  16  -3   11.40   10.50
   0 -16  -3  474.55   24.20
   0 -16   3  514.35   25.60
   0  16  -3  480.95   26.40
   1 -16   3    6.00   10.70
  -1 -16  -3    6.80    8.80
  -1  16  -3    4.20   11.20
   1  16   3   -0.20    8.80
  -2 -16  -3  307.67   18.90
   2 -16   3  308.67   22.30
  -2  16  -3  329.07   23.30
   3 -16   3    6.10   12.60
  -3 -16  -3    5.50    8.00
  -3  16  -3    0.90   11.20
   3  16   3    1.60    8.70
  -4 -16  -3   -2.50    7.20
   4 -16   3  -14.10   11.10
   4  16   3    4.40    9.00
  -5 -16  -3   -0.20    6.40
   5 -16   3   -3.30   12.40
   5  16   3   12.80    8.50
  -6 -16  -3  -12.00    5.10
   6 -16   3   -8.10   11.60
   7 -16   3  -13.40   11.20
   7 -17  -3  -13.20   11.20
   6 -17  -3   85.19   15.90
  -6 -17   3   75.49    9.70
   6  17  -3  100.09   14.80
  -5 -17   3    6.80    8.00
   5 -17  -3   -9.40   10.30
   5  17  -3   -7.10   10.20
   4 -17  -3   51.09   13.60
  -4 -17   3   56.69   12.80
   4  17  -3   48.10   13.80
  -3 -17   3   19.50   10.10
   3  17  -3  -14.70   10.80
   2 -17  -3   16.70   11.30
  -2 -17   3   38.60   11.60
   2  17  -3   33.40   13.20
  -1 -17   3   -3.00   10.40
   1 -17  -3   -1.40    9.80
   1  17  -3   -7.30   11.80
   0 -17  -3   19.80   10.90
   0 -17   3   -1.00   10.20
   0  17  -3   -9.30   12.10
  -1 -17  -3   36.40   11.30
   1 -17   3   18.80   11.80
   2 -17   3  123.09   17.90
  -2 -17  -3  116.19   13.90
  -2  17  -3  103.09   26.20
   2  17   3  136.59   16.10
   3 -17   3   29.80   13.60
  -3  17  -3   24.20   19.70
   4 -17   3  114.09   17.20
  -4 -17  -3  127.39   12.60
   4  17   3  130.49   15.30
   5 -17   3   -1.50   12.50
  -5 -17  -3   -1.80    6.80
   6 -17   3   84.19   16.40
   7 -17   3  -21.40   12.50
   7 -18  -3   -6.70   12.10
  -6 -18   3   10.30   12.00
   6 -18  -3   12.20   13.70
   5 -18  -3   34.20   13.40
  -5 -18   3    5.50    8.50
   5  18  -3   35.10   12.80
  -4 -18   3   63.19   12.10
   4 -18  -3   65.29   14.50
   4  18  -3   84.59   15.30
  -3 -18   3    0.40    9.80
   3 -18  -3   24.60   12.20
   3  18  -3   13.80   12.90
  -2 -18   3  323.67   22.30
   2  18  -3  283.97   23.30
  -1 -18   3   -1.10   10.50
   1 -18  -3    6.80   10.50
   1  18  -3  -11.70   12.50
   0 -18   3  408.86   25.00
   0 -18  -3  438.66   24.60
   0  18  -3  455.15   28.30
  -1 -18  -3   22.30   10.90
   1 -18   3    8.20   12.30
  -1  18  -3   10.10   13.10
   2 -18   3  194.88   20.40
  -2 -18  -3  228.88   18.50
  -2  18  -3  218.48   22.50
  -3 -18  -3   11.90    9.20
   3 -18   3   16.50   12.80
   3  18   3   15.20    8.70
   4 -18   3   63.29   15.90
  -4 -18  -3   73.59   11.20
   5 -18   3   -0.70   12.80
  -5 -18  -3  -16.80    6.90
   5 -19  -3   11.50   12.50
  -5 -19   3   -7.60   13.40
   4 -19  -3   11.60   13.00
  -4 -19   3   19.00   10.80
   4  19  -3   25.10   14.00
   3 -19  -3   20.40   12.80
  -3 -19   3   20.40   11.20
   3  19  -3   27.30   13.10
  -2 -19   3   -3.70   10.30
   2 -19  -3    1.20   11.80
   2  19  -3  -13.60   12.50
  -1 -19   3    2.70   11.60
   1  19  -3   23.80   13.80
   0 -19   3   -5.90   12.90
   0 -19  -3    1.20   11.00
   0  19  -3   14.60   13.80
   1 -19   3   47.90   14.80
  -1 -19  -3   25.40   11.90
  -1  19  -3   18.30   14.20
  -2 -19  -3  138.49   15.90
   2 -19   3  149.09   19.20
   3 -19   3    6.20   12.60
  -3 -19  -3    3.60    9.20
   4 -19   3   73.99   16.40
  -4 -19  -3   56.79   11.30
   5 -19   3    7.10   13.00
  -4 -20   3   82.69   14.10
   4 -20  -3   99.39   17.30
  -3 -20   3   68.09   14.30
   3 -20  -3   62.59   14.60
   3  20  -3   86.09   17.10
  -2 -20   3  130.49   17.30
   2 -20  -3  164.78   19.90
   2  20  -3  136.29   19.60
   1 -20  -3    9.30   12.20
   1  20  -3   24.70   15.10
   0 -20   3  137.69   18.40
   0  20  -3  118.59   19.40
   1 -20   3    2.20   12.70
  -1 -20  -3   11.90   11.30
  -2 -20  -3   13.50   10.80
   2 -20   3   23.10   13.60
  -3 -20  -3    9.20   10.60
   3 -20   3    6.70   11.50
  -4 -20  -3   13.60   14.00
   4 -20   3   15.20   14.10
  -3 -21   3    7.60   11.50
   3 -21  -3   11.00   13.40
  -2 -21   3  -12.80   18.30
   2 -21  -3    5.40   12.50
  -1 -21   3   16.50   13.90
   1 -21  -3    5.30   12.40
   0 -21  -3    1.30   11.90
   0 -21   3    4.90   11.30
   1 -21   3   -3.70   11.80
  -2 -21  -3    8.50   10.80
   2 -21   3    6.80   13.20
  11   0  -4   -2.90    4.00
  11   0  -4    5.00    3.50
  10   0  -4   93.29    8.50
  10   0  -4   90.69    8.10
   9   0  -4    2.20    5.00
   8   0  -4  261.27   11.80
   7   0  -4    4.70    5.10
  -7   0   4   -0.80    2.90
   6   0  -4  245.68   10.60
  -6   0   4  243.68    9.30
  -5   0   4   -4.10    2.50
   5   0  -4    2.90    3.40
  -4   0   4  148.49    7.10
   4   0  -4  156.48    7.60
   3   0  -4    3.50    2.90
  -3   0   4    1.00    2.50
   1   0  -4    8.40    2.70
  -1   0   4   -2.00    2.20
   1   0   4   -2.60    2.00
  -1   0  -4    1.20    2.40
  -2   0  -4 1573.64   39.10
   2   0   4 1573.04   39.20
   3   0   4   -0.90    2.40
  -3   0  -4    0.80    2.30
  -4   0  -4 3232.68   79.19
   4   0   4 3492.35   80.59
   5   0   4    7.40    3.30
   5   0   4    3.10    3.30
   6   0   4 2054.09   51.29
   6   0   4 2099.49   51.39
   7   0   4    0.90    3.60
   7   0   4   -1.40    3.40
   8   0   4    3.20    3.00
  11  -1  -4    2.80    5.10
  11  -1  -4    2.70    4.60
  10  -1  -4   48.20    7.80
  10  -1  -4   52.39    7.10
  10   1  -4   65.09    5.60
  10   1  -4   40.60    5.40
   9  -1  -4    5.90    5.40
   9  -1  -4    0.60    4.70
   9   1  -4    4.00    4.40
   9   1  -4    1.80    4.00
   8  -1  -4   87.19    8.30
   8  -1  -4   74.69    8.00
  -8   1   4   72.39    5.40
   8   1  -4   88.19    7.40
  -7  -1   4   87.29    4.20
   7  -1  -4  111.49    8.60
  -7   1   4   98.39    6.90
   7   1  -4   94.29    7.80
  -6  -1   4 1127.89   30.50
   6  -1  -4 1168.88   31.30
   6   1  -4 1149.39   30.60
  -6   1   4 1106.29   30.20
  -5  -1   4    8.30    2.80
   5  -1  -4   11.60    4.20
  -5   1   4    6.80    3.80
   5   1  -4   10.30    3.60
  -4  -1   4 5052.79  121.09
  -4   1   4 5257.17  121.89
   3  -1  -4 1689.73   42.00
  -3  -1   4 1706.33   41.40
  -3   1   4 1681.33   41.80
   3   1  -4 1599.54   41.60
  -2  -1   4 3266.67   79.49
   2  -1  -4 3409.16   79.89
   2   1  -4 3383.96   79.79
  -2   1   4 3297.47   79.79
  -1  -1   4 2229.88   53.39
   1  -1  -4 2172.38   53.29
   1   1  -4 2172.28   53.59
  -1   1   4 2213.48   53.49
   0  -1  -4 1119.19   28.70
   0  -1   4 1132.99   29.10
   0   1   4 1162.38   28.80
   0   1  -4 1088.99   29.10
  -1  -1  -4  149.69    6.20
   1  -1   4  148.29    6.80
   1   1   4  150.28    6.20
  -1   1  -4  132.39    6.70
   2  -1   4  315.37   10.80
  -2  -1  -4  307.17    9.90
  -2   1  -4  300.37   10.60
   2   1   4  314.47    9.90
   3  -1   4  585.34   17.10
  -3   1  -4  563.24   16.60
   3   1   4  566.24   15.90
  -4  -1  -4    3.50    1.90
   4  -1   4    4.50    3.60
   4  -1   4    5.70    3.60
   4   1   4    3.00    2.50
   5  -1   4   59.99    5.90
   5  -1   4   66.99    6.00
   5   1   4   65.39    5.40
   5   1   4   60.99    4.80
  -5   1  -4   54.19    4.70
   6  -1   4  137.09    8.50
   6  -1   4  135.29    8.50
   6   1   4  142.59    6.60
   6   1   4  136.19    6.80
   7  -1   4    3.50    4.20
   7   1   4    5.20    2.90
   7   1   4    6.10    2.70
   8  -1   4  109.29    7.80
   8  -1   4  104.69    7.70
   9  -1   4    0.50    3.50
   9  -1   4   -0.20    3.50
  12  -2  -4    8.40    4.90
  11  -2  -4    2.70    5.30
  11  -2  -4   -2.80    5.70
  10  -2  -4   21.60    6.30
  10  -2  -4   18.90    6.70
  10   2  -4   19.80    3.10
  10   2  -4   26.60    3.80
   9  -2  -4    5.10    5.90
   9  -2  -4   -5.40    5.20
   9   2  -4    5.50    3.80
   9   2  -4    2.50    4.30
   8  -2  -4  172.78   11.10
   8  -2  -4  177.28   11.20
  -8   2   4  171.78    8.90
   8   2  -4  185.88    9.50
   7  -2  -4  159.28   10.10
   7   2  -4  148.59    8.60
  -7   2   4  134.69    8.40
  -6  -2   4    1.30    2.40
   6  -2  -4   -2.40    5.00
  -6   2   4    0.70    3.70
   6   2  -4    4.60    3.90
  -5  -2   4   30.00    3.60
   5  -2  -4   25.60    5.10
  -5   2   4   36.10    5.10
   5   2  -4   37.00    4.90
   4  -2  -4   47.20    5.60
  -4  -2   4   45.40    4.30
   4   2  -4   44.50    4.90
  -4   2   4   53.39    5.50
   3  -2  -4  136.69    7.30
  -3  -2   4  150.28    6.60
   3   2  -4  141.49    7.10
  -3   2   4  138.89    7.30
   2  -2  -4  210.18    8.60
  -2  -2   4  209.18    8.10
  -2   2   4  213.98    8.60
   2   2  -4  224.98    8.70
   1  -2  -4   41.30    4.10
  -1  -2   4   34.60    4.00
  -1   2   4   36.00    4.00
   1   2  -4   35.80    4.30
   0  -2   4  262.47    9.60
   0  -2  -4  269.37    9.10
   0   2   4  275.07    9.30
   0   2  -4  254.27    9.80
   1  -2   4  208.28    8.60
  -1  -2  -4  203.18    7.50
   1   2   4  220.08    7.80
  -1   2  -4  208.68    8.80
   2  -2   4 5898.41  137.09
  -2   2  -4 5696.83  136.69
   3  -2   4  390.86   13.50
   3  -2   4  415.56   13.90
   3   2   4  391.86   11.70
  -3   2  -4  381.36   13.30
   4  -2   4 2508.65   61.19
   4  -2   4 2374.86   60.59
  -4   2  -4 2447.46   59.99
   5  -2   4   18.70    5.20
   5  -2   4   21.10    5.10
   5   2   4   20.40    2.90
   6  -2   4  697.73   22.50
   6  -2   4  720.83   22.60
   6   2   4  743.03   19.00
   6   2   4  741.43   18.70
   7  -2   4   27.20    5.90
   7  -2   4   25.70    5.90
   8  -2   4  181.48   10.70
   9  -2   4   12.70    5.10
   9  -2   4    3.60    4.80
  10  -2   4   16.20    4.00
  10  -2   4   11.90    3.90
  12  -3  -4   -7.30    8.60
  11  -3  -4   -6.60    5.90
  11  -3  -4   -0.20    6.10
  10  -3  -4   29.10    7.60
  10  -3  -4   37.10    7.90
   9  -3  -4    3.30    6.30
   9  -3  -4    3.70    6.10
   9   3  -4    3.10    3.30
  -9   3   4    6.00    4.10
   9   3  -4    9.10    4.00
   8  -3  -4  157.38   11.40
   8  -3  -4  148.99   11.40
   8   3  -4  156.88    9.70
  -8   3   4  151.38    9.50
   7  -3  -4    9.00    5.40
   7  -3  -4   10.70    5.50
  -7   3   4    8.70    4.80
   7   3  -4    8.60    4.60
  -6  -3   4  944.21   23.50
   6  -3  -4  965.60   27.90
  -6  -3   4  919.11   23.60
  -6   3   4  923.01   27.10
   6   3  -4  941.21   26.10
  -5  -3   4    8.80    2.70
   5  -3  -4    3.90    4.30
   5   3  -4    3.40    3.70
  -5   3   4    4.30    4.00
   4  -3  -4 4559.94  107.49
  -4  -3   4 4373.16  105.29
  -4   3   4 4508.15  107.29
   4   3  -4 4430.06  106.49
   3  -3  -4  442.76   14.80
  -3  -3   4  441.16   13.60
   3   3  -4  441.06   14.60
  -3   3   4  467.35   15.00
   2  -3  -4 2288.07   56.79
  -2  -3   4 2330.57   56.39
  -2   3   4 2282.87   56.89
   2   3  -4 2311.47   56.99
  -1  -3   4   87.29    5.70
   1  -3  -4   90.89    5.70
   1   3  -4   87.79    6.20
  -1   3   4   91.79    5.70
   0  -3  -4 2517.05   60.79
   0  -3   4 2485.75   61.59
   0   3  -4 2517.85   61.89
   0   3   4 2507.25   60.89
  -1  -3  -4  175.88    7.10
   1  -3   4  181.18    8.60
  -1   3  -4  175.58    8.70
   1   3   4  194.18    7.60
  -2  -3  -4  343.97   10.60
   2  -3   4  344.27   12.50
   2  -3   4  337.17   12.60
  -2   3  -4  315.27   12.50
   2   3   4  346.87   10.90
   3  -3   4  149.69    8.90
   3  -3   4  144.09    8.40
  -3   3  -4  147.19    8.50
   3   3   4  155.28    6.40
   4  -3   4    5.80    4.40
   4  -3   4    4.90    4.60
   4   3   4    3.40    3.00
  -4   3  -4    5.30    4.00
   5  -3   4  566.44   19.10
   5  -3   4  574.64   19.40
  -5   3  -4  549.54   17.70
   5   3   4  559.44   15.10
   6  -3   4  723.83   22.30
   6  -3   4  668.43   22.40
   6   3   4  671.73   17.00
   6   3   4  656.13   16.80
   7  -3   4   75.19    8.30
   7  -3   4   76.39    8.30
   8  -3   4   63.39    8.00
   8  -3   4   41.70    7.10
   9  -3   4    2.00    5.70
  10  -3   4   51.29    6.80
  10  -3   4   51.99    6.80
  11  -3   4   -5.80    3.60
  11  -3   4   -2.60    2.90
  12  -4  -4   39.20    7.90
  11  -4  -4    3.00    6.10
  10  -4  -4    8.10    6.30
  10  -4  -4   21.10    7.70
   9  -4  -4    2.80    6.80
   9  -4  -4    9.40    7.40
   8  -4  -4   99.49   10.70
   8  -4  -4   83.89    9.50
   8   4  -4  102.79    8.40
  -8   4   4  103.59    9.60
   7  -4  -4    3.10    5.50
   7  -4  -4   -5.70    5.70
  -7   4   4   -4.80    4.70
   7   4  -4   -9.90    4.00
  -6  -4   4  356.76   10.10
   6  -4  -4  363.16   15.50
  -6  -4   4  353.26   10.30
   6  -4  -4  352.76   15.30
   6   4  -4  348.67   13.20
  -6   4   4  370.06   14.70
  -5  -4   4  149.79    6.70
   5  -4  -4  142.69    9.60
   5   4  -4  159.68    8.60
  -5   4   4  144.59    9.30
  -4  -4   4  448.86   13.50
   4  -4  -4  435.06   15.70
  -4  -4   4  419.06   13.70
  -4   4   4  406.06   15.10
   4   4  -4  436.56   14.80
   3  -4  -4 1246.28   33.70
  -3  -4   4 1212.58   32.30
  -3   4   4 1253.17   33.90
   3   4  -4 1274.47   33.50
   2  -4  -4 1110.79   30.00
  -2  -4   4 1127.19   29.60
   2   4  -4 1094.59   30.20
  -2   4   4 1089.09   30.10
  -1  -4   4  982.50   26.80
   1  -4  -4 1003.10   26.60
   1   4  -4  957.90   27.10
  -1   4   4  939.11   26.50
   0  -4  -4  352.56   12.20
   0  -4   4  378.26   13.40
   0  -4   4  390.26   13.40
   0   4   4  396.36   12.70
   0   4  -4  381.26   13.70
  -1  -4  -4 1457.45   37.20
   1  -4   4 1472.05   38.90
   1  -4   4 1487.55   39.30
   1   4   4 1486.65   37.70
  -1   4  -4 1494.75   39.30
   2  -4   4 6981.40  167.18
  -2   4  -4 7123.79  166.98
  -3  -4  -4  336.77   10.50
   3  -4   4  339.67   13.60
   3  -4   4  340.97   14.00
  -3   4  -4  359.36   13.80
   3   4   4  356.06   11.30
   4  -4   4 3963.80   96.29
   4  -4   4 3947.81   96.89
  -4   4  -4 3884.71   95.59
   5  -4   4   14.90    6.00
   5  -4   4   14.10    5.70
   5   4   4   12.30    2.80
  -5   4  -4   17.80    5.30
   6  -4   4  189.78   11.70
   6  -4   4  161.88   11.50
   6   4   4  165.78    5.10
   7  -4   4   87.99    9.80
   7  -4   4  108.89   10.20
   8  -4   4  128.19   11.60
   8  -4   4  130.69   11.80
   9  -4   4    6.60    6.90
   9  -4   4    0.10    6.20
  10  -4   4   43.00    7.50
  10  -4   4   33.00   11.90
  11  -4   4   -0.60    4.90
  12  -5  -4   -2.70    6.80
  11  -5  -4    6.40    7.70
  11  -5  -4   27.20   10.70
  10  -5  -4   17.90    7.80
  10  -5  -4   20.90    8.40
   9  -5  -4   65.79   10.50
   9  -5  -4   62.79    9.90
  -9   5   4   65.29    7.70
   8  -5  -4  363.36   18.30
   8  -5  -4  406.86   18.30
  -8   5   4  376.06   16.70
   8   5  -4  404.16   13.90
   7  -5  -4   -6.40    5.70
   7  -5  -4    2.00    6.40
  -7   5   4   -0.70    5.00
   6  -5  -4  954.40   29.40
   6  -5  -4  900.51   29.40
  -6  -5   4  917.61   23.50
  -6  -5   4  927.11   23.60
   6   5  -4  947.71   26.80
  -6   5   4  951.10   28.70
   5  -5  -4   39.40    7.10
   5  -5  -4   60.19    8.00
  -5   5   4   38.40    6.70
   5   5  -4   45.80    6.00
   4  -5  -4 1791.12   47.80
  -4  -5   4 1797.32   45.70
  -4   5   4 1859.71   48.00
   4   5  -4 1796.22   46.80
  -3  -5   4   11.00    3.70
  -3  -5   4    0.30    3.30
   3  -5  -4    2.00    4.20
  -3   5   4    6.10    4.30
   3   5  -4    4.30    4.10
   2  -5  -4  749.42   22.20
  -2  -5   4  724.83   21.60
  -2  -5   4  709.43   21.60
   2   5  -4  761.22   22.40
  -2   5   4  738.03   22.20
   1  -5  -4  391.06   13.90
  -1  -5   4  418.96   14.40
  -1  -5   4  406.56   14.30
  -1   5   4  400.76   14.20
   1   5  -4  392.16   14.70
   0  -5   4   61.89    6.50
   0  -5  -4   74.49    6.20
   0  -5   4   63.69    6.80
   0   5   4   61.19    5.60
   0   5  -4   68.89    7.10
   1  -5   4 1418.06   38.50
   1  -5   4 1435.66   38.20
  -1  -5  -4 1376.76   36.30
   1   5   4 1437.66   36.90
  -1   5  -4 1424.96   38.60
   2  -5   4 1068.09   30.90
   2  -5   4 1077.69   30.60
  -2  -5  -4 1052.69   27.90
  -2  -5  -4 1048.90   28.20
  -2   5  -4 1087.39   30.80
   2   5   4 1087.39   28.60
   3  -5   4  656.83   21.30
  -3  -5  -4  605.14   17.30
   3  -5   4  609.24   20.50
  -3   5  -4  595.94   20.30
   3   5   4  616.44   17.90
   4  -5   4    5.10    5.40
  -4  -5  -4   13.00    2.20
  -4  -5  -4    5.30    1.90
   4  -5   4   -0.40    5.70
   4   5   4    7.70    3.00
  -4   5  -4    3.80    4.90
   5  -5   4  381.26   16.40
   5  -5   4  372.76   16.70
   5   5   4  370.96   11.70
  -5   5  -4  391.66   15.60
   6  -5   4   26.20    7.60
   6  -5   4   17.30    7.30
   6   5   4   23.00    2.40
   7  -5   4   22.30    7.20
   7  -5   4   27.80    8.20
   8  -5   4  160.88   13.10
   8  -5   4  176.28   14.10
   9  -5   4   12.00    7.70
   9  -5   4    6.70    6.90
  10  -5   4   32.40    7.90
  10  -5   4   41.60    8.10
  11  -5   4   -9.00    5.80
  12  -6  -4    2.30    7.70
  11  -6  -4   11.50    8.60
   9  -6  -4   10.40    7.90
   9  -6  -4   19.70    8.90
   8  -6  -4   -1.40    7.10
   8  -6  -4    7.40    7.60
   8   6  -4   11.30    4.70
  -8   6   4   -1.30    5.90
   7  -6  -4  289.07   16.80
   7  -6  -4  362.96   17.10
   7   6  -4  343.77   13.60
  -7   6   4  308.87   15.60
   6  -6  -4   37.20    7.90
   6  -6  -4   29.40    7.60
  -6  -6   4   29.40    3.60
  -6   6   4   22.30    6.50
   6   6  -4   28.30    6.90
   5  -6  -4  175.48   12.00
   5  -6  -4  187.28   11.90
  -5  -6   4  181.38    8.50
  -5  -6   4  201.48   11.80
   5   6  -4  188.98   10.80
  -5   6   4  193.78   11.80
  -4  -6   4   14.40    4.00
  -4  -6   4   10.10    4.00
   4  -6  -4    2.80    4.80
   4   6  -4    4.20    4.50
  -4   6   4    1.60    4.70
   3  -6  -4    3.80    4.80
   3  -6  -4   -0.60    4.20
  -3  -6   4    3.40    4.00
  -3  -6   4    4.10    3.60
  -3   6   4   -2.10    4.00
   3   6  -4    4.90    4.70
  -2  -6   4  544.45   18.80
  -2  -6   4  476.45   16.60
   2  -6  -4  486.65   17.20
  -2   6   4  513.15   19.10
   2   6  -4  454.75   17.00
  -1  -6   4  950.60   27.40
  -1  -6   4  977.50   28.00
   1  -6  -4  911.71   27.00
   1   6  -4  911.81   27.80
  -1   6   4  968.10   27.40
   0  -6   4 1996.80   50.69
   0  -6  -4 1987.90   50.19
   0  -6   4 1955.40   50.79
   0  -6  -4 1836.02   49.30
   0   6  -4 1983.60   51.09
   0   6   4 1881.51   49.70
  -1  -6  -4 1385.46   36.10
   1  -6   4 1365.06   37.90
   1  -6   4 1304.47   38.10
  -1  -6  -4 1423.36   38.50
  -1   6  -4 1404.86   38.40
   1   6   4 1390.96   36.70
  -2  -6  -4  308.57   11.20
   2  -6   4  324.47   14.20
   2  -6   4  319.97   13.80
  -2   6  -4  307.57   14.10
   2   6   4  317.27   12.00
  -3  -6  -4   71.09    6.30
   3  -6   4   66.69    8.00
   3  -6   4   86.79    9.30
  -3  -6  -4   64.89    5.20
  -3   6  -4   75.79    8.70
   3   6   4   66.69    5.90
   4  -6   4 1549.05   45.20
  -4  -6  -4 1630.44   39.00
   4  -6   4 1617.24   44.60
  -4  -6  -4 1606.64   39.30
  -4   6  -4 1609.64   44.20
   4   6   4 1630.94   41.00
   5  -6   4   23.10    7.40
   5  -6   4   23.00    7.20
  -5   6  -4   23.40    6.80
   5   6   4   16.00    3.70
   6  -6   4  329.87   17.60
   6  -6   4  336.07   17.00
   6   6   4  343.87   10.50
  -6   6  -4  366.66   16.20
   7  -6   4    9.50    7.60
   7  -6   4    1.50    7.30
   8  -6   4  237.98   15.80
   8  -6   4  230.38   15.90
   9  -6   4   23.30    8.80
   9  -6   4   17.80    8.20
  10  -6   4   21.50    8.20
  11  -6   4   11.60    7.10
  11  -7  -4   47.50   10.80
  10  -7  -4   36.40   10.20
  10  -7  -4   36.90    9.80
   9  -7  -4   48.20   10.50
   9  -7  -4   57.99   10.60
   9   7  -4   55.29    5.20
   8  -7  -4   57.09   10.10
   8  -7  -4   46.20    9.40
   8   7  -4   41.00    5.90
   7  -7  -4   10.30    7.90
   7  -7  -4   10.80    7.20
  -7   7   4    8.30    6.80
   7   7  -4    1.20    5.20
   6  -7  -4  502.25   21.40
  -6  -7   4  524.15   15.20
   6  -7  -4  509.75   21.10
  -6  -7   4  522.25   15.30
   6   7  -4  567.44   19.00
   5  -7  -4    1.20    5.60
  -5  -7   4    3.80    3.70
   5  -7  -4    4.40    6.20
  -5  -7   4    3.50    3.80
  -5   7   4    4.10    5.60
   5   7  -4    7.70    8.60
   4  -7  -4 2035.20   54.89
  -4  -7   4 2015.40   51.39
   4  -7  -4 1987.00   53.89
  -4   7   4 2053.79   54.19
   4   7  -4 1989.00   52.79
   3  -7  -4  242.58   12.70
  -3  -7   4  210.68   10.70
  -3  -7   4  210.48   10.50
   3  -7  -4  219.98   11.90
   3   7  -4  229.08   12.10
  -3   7   4  240.78   12.30
   2  -7  -4  369.76   15.10
   2  -7  -4  342.37   14.60
  -2  -7   4  363.06   14.30
  -2  -7   4  347.97   14.00
  -2   7   4  323.47   14.40
   2   7  -4  377.76   15.30
  -1  -7   4 4035.00  100.89
  -1  -7   4 4083.39  100.69
   1  -7  -4 4098.69  100.99
   1  -7  -4 4173.58  100.49
   1   7  -4 4136.59  101.49
  -1   7   4 4160.98  100.89
   0  -7  -4 1407.16   38.10
   0  -7   4 1428.56   38.90
   0  -7  -4 1467.65   37.90
   0  -7   4 1311.47   38.70
   0   7  -4 1379.56   39.30
   0   7   4 1358.16   37.90
  -1  -7  -4  145.79    8.90
  -1  -7  -4  157.68    8.80
   1  -7   4  155.88   10.30
   1  -7   4  165.38   10.60
   1   7   4  154.18    9.00
  -1   7  -4  146.99   10.90
  -2  -7  -4  928.61   26.80
   2  -7   4 1023.00   30.20
  -2  -7  -4  945.11   27.40
   2  -7   4 1005.50   30.90
   2   7   4 1003.70   27.90
  -2   7  -4  954.10   30.00
  -3  -7  -4  222.38    9.80
  -3  -7  -4  223.38    9.20
   3  -7   4  210.08   14.80
   3  -7   4  193.38   12.30
   3   7   4  215.38   10.10
  -3   7  -4  218.68   12.90
   4  -7   4   -3.50    6.00
  -4  -7  -4    0.40    4.60
  -4  -7  -4    1.60    2.70
   4   7   4   -3.00    3.50
  -4   7  -4    1.00    6.10
   5  -7   4   63.49    9.50
  -5   7  -4   60.89    9.00
   6  -7   4  544.15   23.00
   6  -7   4  624.24   36.80
   6   7   4  574.14   16.70
  -6   7  -4  578.24   22.20
   7  -7   4  326.97   21.80
   8  -7   4   57.49   11.30
   8  -7   4   55.89   10.50
  10  -7   4   24.40    9.50
  11  -8  -4    0.40    8.90
  10  -8  -4   21.60    9.20
  10  -8  -4    9.70    9.50
   9  -8  -4   93.39   13.30
   9   8  -4   82.89    6.10
   8  -8  -4   96.89   12.40
   8  -8  -4  110.19   12.70
   8   8  -4  100.29    8.70
   7  -8  -4    4.00    7.30
   7  -8  -4    5.90    8.00
   7   8  -4   -0.70    5.50
   6  -8  -4  166.88   13.30
  -6  -8   4  166.98    8.00
   6  -8  -4  170.98   13.70
  -6  -8   4  159.98    8.20
   6   8  -4  165.28   11.30
  -6   8   4  170.78   12.80
   5  -8  -4 1163.58   36.10
  -5  -8   4 1158.28   32.00
   5  -8  -4 1142.79   36.70
   5   8  -4 1196.78   34.30
  -5   8   4 1190.68   38.80
  -4  -8   4   12.00    4.90
  -4  -8   4    1.80    4.50
   4  -8  -4   -1.70    5.90
   4  -8  -4    9.50    6.40
  -4   8   4    1.40    5.50
   4   8  -4   10.80    6.10
   3  -8  -4  905.31   28.40
  -3  -8   4  850.11   26.30
  -3  -8   4  855.21   26.50
   3  -8  -4  926.11   29.00
  -3   8   4  843.62   28.00
   2  -8  -4 2077.69   53.39
  -2  -8   4 2001.20   52.39
   2  -8  -4 2002.90   53.69
  -2  -8   4 1944.51   52.59
  -2   8   4 1954.00   53.19
   2   8  -4 1942.21   53.19
   1  -8  -4  548.95   19.50
  -1  -8   4  521.35   18.90
  -1  -8   4  506.55   19.20
   1  -8  -4  558.94   19.10
   1   8  -4  481.05   19.20
  -1   8   4  509.05   19.00
   0  -8   4 1494.65   41.90
   0  -8  -4 1532.05   41.50
   0  -8  -4 1492.85   40.70
   0  -8   4 1528.15   42.50
   0   8   4 1480.45   41.20
   0   8  -4 1466.35   42.20
   1  -8   4  419.56   17.10
   1  -8   4  420.36   17.50
  -1  -8  -4  421.16   15.80
  -1  -8  -4  370.66   14.70
  -1   8  -4  416.56   17.70
   1   8   4  408.46   15.80
  -2  -8  -4  620.24   20.50
   2  -8   4  629.94   22.90
  -2  -8  -4  630.24   19.80
   2  -8   4  653.83   23.40
   2   8   4  639.84   20.90
  -2   8  -4  611.14   22.80
   3  -8   4  152.48   12.30
  -3  -8  -4  129.49    7.80
   3  -8   4  138.19   11.50
  -3  -8  -4  143.59    8.90
  -3   8  -4  153.58   12.30
   3   8   4  149.19    9.20
   4  -8   4  827.42   29.60
  -4  -8  -4  848.92   23.80
   4  -8   4  837.52   28.60
   4   8   4  839.52   25.10
  -4   8  -4  885.81   28.90
   5  -8   4  115.09   11.90
   5  -8   4  100.79   12.00
  -5   8  -4  115.99   12.00
   5   8   4  104.59    8.20
   6  -8   4  459.25   21.40
   6  -8   4  420.16   21.40
  -6   8  -4  458.55   20.60
   7  -8   4  173.28   16.10
   7  -8   4  171.78   15.80
   8  -8   4   41.10   10.50
   8  -8   4   30.70   10.00
   9  -8   4   32.10    9.70
   9  -8   4    2.90    9.20
  10  -8   4    0.80    8.90
  11  -9  -4   -7.40    9.20
  10  -9  -4   41.80   11.60
   9  -9  -4   53.29   11.60
   9  -9  -4   51.19   11.30
   9   9  -4   45.80    5.40
   8  -9  -4   45.40   11.10
   8  -9  -4   39.30   10.60
   8   9  -4   35.20    6.40
   7  -9  -4  241.68   16.70
   7  -9  -4  260.87   17.40
   7   9  -4  242.38   13.40
  -6  -9   4  197.88    9.70
  -6  -9   4  205.98   14.00
   6  -9  -4  170.28   15.10
   6  -9  -4  176.78   15.20
   6   9  -4  179.18   12.60
   5  -9  -4    3.50    7.00
  -5  -9   4    6.70    5.00
  -5  -9   4    4.60    4.80
   5  -9  -4   -4.30    6.70
  -5   9   4    5.70    6.40
   5   9  -4   13.50    6.80
   4  -9  -4  262.17   15.40
  -4  -9   4  263.67   13.10
   4  -9  -4  282.47   15.80
  -4  -9   4  289.87   13.10
   4   9  -4  301.37   15.00
  -4   9   4  293.97   15.40
  -3  -9   4   92.19    9.20
  -3  -9   4   92.39    9.40
   3  -9  -4   63.09    9.20
   3  -9  -4   66.29    9.60
   3   9  -4   74.79    9.40
  -3   9   4   73.49    9.40
  -2  -9   4  462.05   17.80
  -2  -9   4  462.95   18.30
   2  -9  -4  480.25   19.20
   2  -9  -4  417.86   18.20
   2   9  -4  457.05   19.20
  -2   9   4  444.06   18.50
   1  -9  -4  358.96   15.70
  -1  -9   4  375.96   16.50
  -1  -9   4  364.26   16.30
   1  -9  -4  376.16   16.50
   1   9  -4  352.16   17.00
  -1   9   4  364.06   16.10
   0  -9  -4  217.98   12.00
   0  -9   4  209.98   12.90
   0  -9  -4  206.08   11.90
   0  -9   4  188.58   12.80
   0   9  -4  203.58   12.50
   0   9   4  197.28   11.70
  -1  -9  -4 1767.22   47.30
  -1  -9  -4 1716.73   47.90
   1  -9   4 1781.72   50.19
   1   9   4 1809.42   48.40
  -1   9  -4 1836.72   50.29
  -1   9  -4 1744.43   49.50
   2  -9   4  883.01   30.10
   2  -9   4  856.21   29.20
  -2  -9  -4  865.31   27.00
  -2  -9  -4  919.21   26.50
   2   9   4  855.61   27.20
  -2   9  -4  885.51   29.80
  -2   9  -4  909.41   29.40
   3  -9   4 1765.22   51.09
  -3  -9  -4 1721.63   45.40
  -3  -9  -4 1757.92   46.50
   3  -9   4 1780.02   50.19
  -3   9  -4 1768.32   50.19
   3   9   4 1749.43   47.20
   4  -9   4   15.00    8.00
  -4  -9  -4   28.60    5.40
  -4  -9  -4   25.10    6.90
   4  -9   4   26.70    8.50
   4   9   4   26.30    6.20
  -4   9  -4   22.80    8.40
  -5  -9  -4   55.99    5.60
   5  -9   4   56.69   10.70
   5  -9   4   67.79   10.80
  -5  -9  -4   55.49    4.50
   5   9   4   59.39    7.20
  -5   9  -4   50.69    9.70
   6  -9   4   -4.20    8.40
   6  -9   4   11.00    8.50
  -6   9  -4    9.20    8.40
   6   9   4    0.10    4.60
   7  -9   4   61.69   11.90
   7  -9   4   60.79   11.40
   8  -9   4  100.09   14.10
   8  -9   4   85.49   13.00
   9  -9   4   49.90   12.80
   9  -9   4   48.80   11.60
  10  -9   4    3.20    9.30
  11 -10  -4   -5.20    9.60
  10 -10  -4    8.50   10.40
   9 -10  -4   37.40   12.30
   8 -10  -4    1.50    9.00
   8  10  -4    3.60    5.80
  -7 -10   4  140.19    5.50
  -7 -10   4  126.09    5.30
   7 -10  -4  180.68   16.70
   7 -10  -4  149.99   16.10
   7  10  -4  157.38   12.10
  -6 -10   4  236.48   11.50
   6 -10  -4  229.58   16.60
   6 -10  -4  247.78   17.20
   6  10  -4  253.77   14.70
  -5 -10   4  374.76   15.80
   5 -10  -4  376.46   20.30
   5 -10  -4  386.36   19.30
  -5 -10   4  397.16   15.50
   5  10  -4  356.86   17.50
  -5  10   4  381.06   19.20
   4 -10  -4  286.17   16.30
  -4 -10   4  285.07   14.30
  -4 -10   4  272.87   13.80
   4 -10  -4  279.17   16.80
  -4  10   4  283.17   16.90
   4  10  -4  281.87   15.80
   3 -10  -4  590.74   23.80
   3 -10  -4  602.14   23.10
  -3 -10   4  620.14   21.80
  -3 -10   4  620.64   22.30
   3  10  -4  597.94   23.20
  -3  10   4  560.04   22.90
   2 -10  -4 1117.79   35.10
  -2 -10   4 1103.39   33.50
   2 -10  -4 1072.19   33.90
  -2 -10   4 1105.49   34.10
   2  10  -4 1133.29   34.70
  -2  10   4 1058.09   34.50
  -1 -10   4  615.44   23.30
  -1 -10   4  623.64   22.80
   1 -10  -4  654.93   22.70
   1 -10  -4  574.84   22.70
  -1  10   4  570.64   22.40
   1  10  -4  636.14   23.90
   0 -10   4  291.77   15.50
   0 -10   4  261.27   15.10
   0 -10  -4  271.77   14.20
   0 -10  -4  261.17   13.70
   0  10   4  282.77   14.60
   0  10  -4  280.37   16.00
   0  10  -4  263.67   15.00
  -1 -10  -4   11.60    6.00
   1 -10   4   28.30    8.00
   1 -10   4   21.10    8.20
  -1 -10  -4   29.30    7.10
  -1  10  -4   17.30    6.90
  -1  10  -4   20.40    8.60
   2 -10   4    4.40    7.30
  -2 -10  -4    0.70    5.40
   2 -10   4   -3.00    7.40
  -2 -10  -4    1.60    5.10
  -2  10  -4    0.50    7.90
  -2  10  -4    3.10    6.70
   2  10   4   -0.60    5.60
  -3 -10  -4  144.69   10.60
  -3 -10  -4  147.29    9.60
   3 -10   4  164.48   14.20
   3 -10   4  151.38   13.90
   3  10   4  136.39   10.40
  -3  10  -4  147.19   13.80
  -4 -10  -4  384.66   14.30
   4 -10   4  386.56   19.70
   4 -10   4  395.06   21.00
  -4  10  -4  389.36   20.60
   4  10   4  396.26   16.50
  -5 -10  -4   -1.90    3.80
  -5 -10  -4    0.20    3.40
   5 -10   4   -5.20    7.90
   5 -10   4   -9.80    8.00
   5  10   4   -4.70    4.90
   6 -10   4  286.77   19.00
   6 -10   4  264.17   19.60
   6  10   4  272.87   15.80
   7 -10   4   27.90   10.40
   7 -10   4   15.40   10.10
   8 -10   4   28.70   11.80
   8 -10   4   20.70   11.10
   9 -10   4   47.20   12.20
  10 -10   4    0.00    9.60
  10 -11  -4   -0.50   10.80
   9 -11  -4   15.80   10.60
   9 -11  -4   24.90    9.00
   8 -11  -4   32.80   11.60
   8 -11  -4   45.80   12.40
   8  11  -4   34.60    7.50
  -7 -11   4   75.49    6.00
   7 -11  -4   82.09   13.00
  -7 -11   4   58.19    5.20
   7 -11  -4   86.59   13.50
   7  11  -4   57.79    9.10
  -6 -11   4  422.26   19.70
   6 -11  -4  369.46   20.90
   6  11  -4  422.76   19.40
   5 -11  -4   38.00   10.00
  -5 -11   4   33.20    6.90
   5  11  -4   41.00    9.00
   4 -11  -4  156.98   14.90
  -4 -11   4  139.59   11.50
   4 -11  -4  108.79   12.80
   4  11  -4  143.39   13.20
  -4  11   4  139.69   12.90
   3 -11  -4  187.38   14.60
  -3 -11   4  225.08   22.50
  -3 -11   4  234.08   13.90
   3 -11  -4  207.38   14.80
   3  11  -4  204.68   15.30
  -2 -11   4  383.86   18.00
  -2 -11   4  390.76   18.20
   2 -11  -4  378.06   18.70
   2 -11  -4  421.26   18.80
   2  11  -4  365.86   18.80
  -2  11   4  395.26   18.80
  -1 -11   4  722.73   25.90
   1 -11  -4  733.33   26.60
   1 -11  -4  703.83   25.40
  -1 -11   4  689.33   26.10
   1  11  -4  723.33   26.40
  -1  11   4  679.13   25.70
   1  11  -4  715.53   26.90
   0 -11   4  342.57   17.60
   0 -11  -4  304.17   16.00
   0 -11  -4  314.87   15.70
   0 -11   4  327.57   17.30
   0  11  -4  311.67   17.70
   0  11  -4  324.17   17.20
   0  11   4  306.87   16.10
   1 -11   4   83.29   11.40
  -1 -11  -4   82.39    9.90
  -1 -11  -4   97.69   10.00
   1 -11   4   74.59   11.00
   1  11   4   55.09    8.80
  -1  11  -4   81.19   10.70
  -1  11  -4   88.29   11.50
   2 -11   4   17.20    8.60
   2 -11   4   14.90    8.30
  -2 -11  -4   16.60    6.50
  -2 -11  -4   19.60    6.70
   2  11   4   15.80    7.50
  -2  11  -4   24.00    9.40
   3 -11   4  659.13   26.10
   3 -11   4  601.94   26.50
  -3 -11  -4  664.83   23.10
  -3 -11  -4  627.34   21.40
  -3  11  -4  634.04   26.40
   3  11   4  622.94   23.20
   4 -11   4  110.29   14.20
  -4 -11  -4  104.69    8.90
  -4 -11  -4  100.49    9.30
   4 -11   4   85.89   12.40
   4  11   4  114.09   10.90
  -4  11  -4  120.79   14.40
   5 -11   4  460.35   24.20
  -5 -11  -4  473.35   15.30
   5 -11   4  490.45   23.50
  -5  11  -4  506.05   24.00
   5  11   4  460.55   18.90
   6 -11   4   17.20   10.50
   6 -11   4    4.20   14.50
   6  11   4   13.90    6.40
   7 -11   4  151.18   16.00
   8 -11   4   -8.70   10.20
   8 -11   4    9.00   10.60
   9 -11   4   -7.30   10.60
  10 -12  -4   13.90   11.80
   9 -12  -4   92.59   15.30
   8 -12  -4    8.50   10.70
   8  12  -4   11.30    7.10
  -7 -12   4  134.99    7.80
   7 -12  -4  118.49   15.40
   7  12  -4  142.29   13.30
   6 -12  -4    9.10    9.40
   6 -12  -4   12.10    9.60
  -6 -12   4   -6.20    6.10
  -6 -12   4    4.40    5.40
   6  12  -4    0.30    7.80
  -5 -12   4  749.42   25.30
   5 -12  -4  720.83   30.80
  -5 -12   4  733.23   25.90
   5 -12  -4  744.23   29.40
   5  12  -4  769.02   28.00
   4 -12  -4   16.30    8.80
   4 -12  -4   23.10   10.00
  -4 -12   4   33.20    8.00
  -4 -12   4   27.20    8.40
   4  12  -4   24.80    8.90
  -3 -12   4  643.74   25.00
  -3 -12   4  674.73   25.50
   3 -12  -4  688.13   26.70
   3 -12  -4  655.73   27.70
   3  12  -4  716.43   27.10
  -3  12   4  737.53   27.40
  -2 -12   4  101.69   11.90
  -2 -12   4   85.39   10.70
   2 -12  -4   88.59   11.50
   2 -12  -4  113.99   12.30
   2  12  -4  103.49   12.70
   1 -12  -4  963.60   33.50
  -1 -12   4  968.30   33.50
   1 -12  -4 1013.20   33.00
  -1 -12   4 1010.80   33.20
  -1  12   4  968.90   33.30
   1  12  -4 1035.70   34.60
   1  12  -4  933.11   33.10
   0 -12   4   19.50    8.70
   0 -12   4   26.40    9.30
   0 -12  -4   27.00    8.10
   0  12  -4   27.00    8.30
   0  12  -4   16.90    9.40
   0  12   4   24.70    7.80
   1 -12   4  -10.60    7.10
  -1 -12  -4   -3.80    6.10
   1 -12   4   -1.40    8.00
  -1 -12  -4    3.00    6.60
  -1  12  -4    8.10    9.30
   1  12   4   -2.20    6.50
  -2 -12  -4 1306.47   39.70
  -2 -12  -4 1347.07   38.80
   2 -12   4 1269.47   41.60
   2 -12   4 1315.67   43.40
  -2  12  -4 1343.87   42.50
  -2  12  -4 1319.27   42.30
   2  12   4 1303.17   40.30
  -3 -12  -4   10.90    6.20
   3 -12   4    1.30    8.10
  -3 -12  -4   -5.60    6.00
   3 -12   4   -1.40    9.00
   3  12   4   -3.50    6.00
  -3  12  -4    2.00    9.40
  -4 -12  -4  166.28   10.90
   4 -12   4  165.78   17.00
   4 -12   4  137.89   15.10
  -4 -12  -4  161.08   12.30
  -4  12  -4  167.78   16.30
   4  12   4  156.88   12.90
   5 -12   4   -3.60    9.10
  -5 -12  -4    0.30    4.80
   5 -12   4   -5.00    9.30
  -5 -12  -4   -3.90    6.10
  -5  12  -4   15.30   10.30
   5  12   4   -3.70    6.00
   6 -12   4   33.30   12.50
   6  12   4   32.40    7.50
   7 -12   4   28.50   11.30
   7 -12   4   32.90   12.50
   8 -12   4    8.00   11.20
   9 -12   4   52.89   13.50
   9 -13  -4    5.90   11.40
   8 -13  -4   -7.30   10.50
   8  13  -4   -8.50    6.90
  -7 -13   4   36.20    5.50
   7 -13  -4   29.50   12.00
  -7 -13   4   21.60    6.30
   7  13  -4   17.70    8.80
   6 -13  -4    9.20   11.70
  -6 -13   4   15.70    6.20
   6  13  -4   10.30    9.00
   5 -13  -4   -0.70    9.10
  -5 -13   4    9.00    6.90
   5  13  -4    0.60    8.40
  -4 -13   4  118.79   12.10
   4 -13  -4  104.69   13.60
   4  13  -4  129.19   13.80
   3 -13  -4   89.49   14.40
   3 -13  -4   91.29   12.60
  -3 -13   4   75.29   10.70
   3  13  -4   86.49   12.50
   2 -13  -4  225.78   16.90
   2 -13  -4  186.28   15.40
  -2 -13   4  264.47   26.80
  -2  13   4  228.18   16.30
   2  13  -4  200.68   16.90
   1 -13  -4  104.39   12.20
  -1 -13   4  103.19   12.70
   1 -13  -4   81.69   11.70
  -1 -13   4  112.89   12.70
   1  13  -4   95.19   13.20
   1  13  -4  114.69   13.40
   0 -13   4   -1.80    7.60
   0 -13   4    1.50    8.60
   0 -13  -4    7.30    7.90
   0 -13  -4    2.40    7.40
   0  13  -4   10.40    9.50
   0  13   4   23.60    8.70
   1 -13   4  777.92   30.90
  -1 -13  -4  776.92   28.80
  -1 -13  -4  821.12   28.10
   1 -13   4  776.32   29.90
  -1  13  -4  790.12   31.20
  -1  13  -4  719.83   29.80
   1  13   4  777.92   29.00
  -2 -13  -4   54.89    9.20
   2 -13   4   47.00   11.40
   2 -13   4   54.29   11.20
  -2 -13  -4   77.19   11.80
   2  13   4   60.99   10.30
  -2  13  -4   42.10   11.90
  -3 -13  -4  647.34   27.20
  -3 -13  -4  635.44   23.00
   3 -13   4  605.94   28.40
   3 -13   4  630.24   27.80
   3  13   4  588.24   24.90
  -3  13  -4  640.14   28.10
   4 -13   4   11.70   10.20
  -4 -13  -4    1.70    6.80
  -4 -13  -4   -1.50    5.60
   4  13   4  -10.40    6.30
  -4  13  -4  -15.90    9.90
   5 -13   4  501.25   26.10
   5  13   4  468.45   21.30
  -5  13  -4  490.35   25.80
   6 -13   4   -6.70   10.50
   6  13   4   -7.40    6.30
   7 -13   4   46.10   13.50
   8 -13   4   12.90   12.20
   9 -13   4   42.30   19.20
   9 -14  -4   -6.40   11.30
   8 -14  -4   37.60   13.40
   8  14  -4    7.60    7.90
  -7 -14   4  102.09    8.60
   7 -14  -4   88.59   15.20
   7  14  -4   97.89   14.50
  -6 -14   4   21.70    7.20
   6 -14  -4   19.10   11.60
   6  14  -4   18.00    9.90
   5 -14  -4   54.59   12.80
  -5 -14   4   53.59    9.10
   5  14  -4   47.10   11.40
   4 -14  -4    6.70    9.00
  -4 -14   4   -2.30    7.60
   4  14  -4    0.80    9.10
   3 -14  -4  688.03   28.80
  -3 -14   4  678.33   26.80
   3  14  -4  734.03   29.60
   2 -14  -4   80.69   12.30
  -2 -14   4   73.59   11.90
   2  14  -4   82.09   13.20
   1 -14  -4  341.87   19.50
  -1 -14   4  386.56   20.40
  -1  14   4  362.06   20.50
   1  14  -4  380.76   21.50
   0 -14   4  161.78   15.70
   0 -14  -4  165.48   14.40
   0  14  -4  172.58   17.10
   0  14  -4  170.78   15.50
  -1 -14  -4  335.77   18.20
   1 -14   4  295.27   19.90
  -1  14  -4  290.07   20.80
   1  14   4  287.57   17.80
   2 -14   4   79.79   13.50
  -2 -14  -4  102.49   11.50
  -2  14  -4   85.49   14.00
   2  14   4   74.29   11.30
  -3 -14  -4   10.00    7.20
   3 -14   4    9.40   10.60
   3  14   4   21.50    8.50
  -3  14  -4   19.60   11.40
  -4 -14  -4   97.09   10.00
   4 -14   4   98.29   14.80
  -4  14  -4   90.99   14.80
   4  14   4   74.69   11.10
   5 -14   4   -8.30   10.10
   5  14   4   31.00    9.00
  -5  14  -4   12.40   11.70
   6 -14   4   16.40   12.00
  -6 -14  -4    2.00    6.70
   6  14   4   14.10    7.20
   7 -14   4   35.30   13.30
   8 -14   4  -10.50   12.00
   9 -15  -4   50.29   15.50
   8 -15  -4   12.60   12.50
   7 -15  -4   13.90   12.00
  -7 -15   4   -3.10    5.20
   7  15  -4   11.00    9.90
   6 -15  -4  131.59   16.70
  -6 -15   4   88.49   10.20
   6  15  -4   99.49   13.20
   5 -15  -4    6.40   10.50
  -5 -15   4   -0.40    7.50
   5  15  -4   -4.00   11.30
  -4 -15   4   75.69   11.70
   4 -15  -4  116.49   15.60
   4  15  -4  111.59   15.10
  -3 -15   4   -0.80    8.90
   3 -15  -4    9.50   10.10
   3  15  -4    3.60   10.10
  -2 -15   4   -6.70    8.50
   2 -15  -4   -3.60    8.60
   2  15  -4   13.40   10.80
  -1 -15   4   16.20   10.00
   1 -15  -4   21.80   10.30
   1  15  -4   26.80   11.30
   0 -15  -4   -5.60    8.30
   0 -15   4    9.40    9.90
   0  15   4   -5.00    7.50
   0  15  -4   17.90   11.10
  -1 -15  -4 1234.48   40.30
   1 -15   4 1260.37   42.80
  -1  15  -4 1277.07   44.00
   2 -15   4    6.60   10.30
  -2 -15  -4    2.10    9.00
   2  15   4    3.50    8.70
  -2  15  -4    7.30   10.90
  -3 -15  -4  340.07   17.80
   3 -15   4  318.97   21.80
  -3  15  -4  336.27   23.40
   3  15   4  304.97   18.80
  -4 -15  -4   43.10    8.50
   4 -15   4   53.19   14.20
   4  15   4   36.80    9.50
  -4  15  -4   49.99   14.10
   5 -15   4   98.19   15.90
  -5 -15  -4  113.19   10.60
   6 -15   4   -0.10   11.80
  -6 -15  -4  -14.40    4.50
   6  15   4   16.60    7.40
   7 -15   4   37.70   13.60
   8 -16  -4    7.40   12.70
  -7 -16   4   61.79   11.90
   7 -16  -4   71.09   15.40
   7  16  -4   57.99   11.80
  -6 -16   4   19.20    8.10
   6 -16  -4   18.30   12.50
   6  16  -4   10.80   10.70
   5 -16  -4  267.77   21.30
  -5 -16   4  270.67   17.40
   5  16  -4  246.98   20.20
   4 -16  -4   -6.00   16.10
   4  16  -4   -7.20   10.30
  -3 -16   4  312.67   19.50
   3 -16  -4  324.47   21.50
  -2 -16   4   15.30   10.30
   2 -16  -4   18.80   10.80
   2  16  -4   17.00   11.10
   1 -16  -4  289.67   19.80
  -1 -16   4  259.87   19.40
   1  16  -4  281.77   21.60
   0 -16   4    8.70   10.20
   0 -16  -4   18.40   10.00
   0  16  -4   11.10   11.80
   1 -16   4  194.88   19.00
  -1 -16  -4  200.08   16.60
   1  16   4  221.78   17.20
  -1  16  -4  229.98   21.50
  -2 -16  -4    7.40    8.80
   2 -16   4    9.50   11.10
  -2  16  -4   12.70   12.00
  -3 -16  -4   -2.40    7.80
   3 -16   4   -2.50   18.20
  -3  16  -4    2.10   12.40
   3  16   4    0.30    8.90
  -4 -16  -4   14.90    7.80
   4 -16   4   17.80   12.80
  -4  16  -4   10.60   13.10
   4  16   4   23.90   10.00
  -5 -16  -4   87.69    9.80
   5 -16   4   77.39   15.70
   5  16   4   61.29   10.70
   6 -16   4   15.00   13.00
   7 -16   4    1.30   12.30
   7 -17  -4   40.30   14.40
   7  17  -4   28.50   11.40
   6 -17  -4   27.80   13.70
  -6 -17   4   14.90    8.20
   6  17  -4   12.10   11.30
  -5 -17   4    6.40    9.00
   5 -17  -4    4.90   12.10
   5  17  -4    8.70   11.60
   4 -17  -4   12.00   11.70
  -4 -17   4   19.20   10.00
   4  17  -4   12.20   12.40
  -3 -17   4   31.70   11.50
   3  17  -4   13.30   11.70
   2 -17  -4    5.50   10.50
  -2 -17   4    6.00   10.40
   2  17  -4   -1.90   11.60
   1 -17  -4   75.19   13.80
  -1 -17   4   87.19   14.70
   1  17  -4   62.99   14.60
   0 -17   4   28.80   12.30
   0 -17  -4   34.40   11.50
   0  17  -4    7.50   12.40
   1 -17   4  392.36   24.40
  -1 -17  -4  377.46   21.90
  -1  17  -4  367.46   27.30
  -2 -17  -4    2.40    9.30
  -2  17  -4   -5.90   12.50
   2  17   4   15.80    9.60
   3 -17   4  209.78   20.30
  -3  17  -4  200.68   21.40
   3  17   4  153.38   20.70
  -4 -17  -4   23.20    8.70
   4 -17   4   23.30   12.90
  -4  17  -4   35.30   14.90
   4  17   4   38.00    9.90
  -5 -17  -4   78.99   10.00
   5 -17   4   94.29   16.60
   6 -17   4   18.40   13.40
   7 -17   4   33.90   14.50
   7 -18  -4   72.19   16.30
  -6 -18   4   15.90    9.10
   6 -18  -4   29.20   13.30
   6  18  -4   27.10   12.00
   5 -18  -4  -11.50   11.30
  -5 -18   4   18.70   10.70
   5  18  -4   10.80   11.90
   4 -18  -4   34.60   13.10
  -4 -18   4   31.80   10.80
   4  18  -4   15.10   12.70
  -3 -18   4  345.37   22.00
   3 -18  -4  338.77   23.50
   3  18  -4  356.06   25.90
  -2 -18   4   -3.80   10.60
   2  18  -4    1.30   12.40
  -1 -18   4   65.59   14.00
   1 -18  -4   89.09   15.30
   1  18  -4   62.69   15.40
   0 -18  -4   39.30   11.60
   0 -18   4   11.10   12.10
   0  18  -4   17.70   14.40
  -1 -18  -4  160.18   16.80
  -1  18  -4  151.78   20.40
   2 -18   4   20.70   12.90
  -2 -18  -4   28.50   11.00
  -2  18  -4    8.70   13.80
   3 -18   4    1.50   12.50
  -3 -18  -4   -4.00    8.70
   3  18   4   10.50   11.70
  -3  18  -4    5.10   14.20
   4 -18   4   10.60   12.50
  -4 -18  -4   18.20    9.00
   5 -18   4   -6.80   12.30
   6 -18   4   -0.90   14.70
  -5 -19   4   12.30    9.70
   5 -19  -4   11.60   12.70
   5  19  -4   14.40   13.00
   4 -19  -4    4.00   12.20
  -4 -19   4   -3.40   10.20
   4  19  -4   -1.00   12.40
   3 -19  -4   51.89   14.40
  -3 -19   4   33.80   12.00
   3  19  -4   42.10   14.80
   2 -19  -4   16.20   12.40
  -2 -19   4   30.80   12.50
   2  19  -4   19.40   14.50
  -1 -19   4   59.19   15.00
   1  19  -4   68.49   16.60
   0 -19   4   -5.70   12.20
   0 -19  -4    8.00   11.40
   0  19  -4   -0.30   13.80
  -1 -19  -4  189.58   18.70
   1 -19   4  163.48   19.40
  -1  19  -4  181.38   21.80
   2 -19   4    3.60   12.60
  -2 -19  -4   25.50   11.10
  -2  19  -4   -2.50   13.60
  -3 -19  -4  107.39   13.60
   3 -19   4   92.89   16.80
   4 -19   4   23.40   13.60
  -4 -19  -4   -8.90    8.80
   4 -20  -4   28.50   13.00
  -4 -20   4   29.60   11.80
   4  20  -4   21.90   13.70
  -3 -20   4   89.99   15.00
   3 -20  -4  125.99   17.60
   3  20  -4   91.69   18.30
  -2 -20   4   40.40   13.50
   2 -20  -4   33.90   13.70
   2  20  -4   23.00   14.90
  -1 -20   4  111.09   17.40
   1 -20  -4  110.49   17.20
   1  20  -4  148.79   20.10
   0 -20   4   20.20   13.60
   0  20  -4   13.80   14.10
  -1 -20  -4   28.60   12.10
   1 -20   4   13.00   13.60
  -1  20  -4  -11.20   14.30
  -2 -20  -4   17.10   11.10
   2 -20   4   35.70   13.70
  -3 -20  -4  -11.30    9.30
   3 -20   4    4.60   12.50
  -3 -21   4   26.40   12.40
   3 -21  -4   -5.80   13.00
   3  21  -4    9.70   14.70
   2 -21  -4   28.70   13.80
  -2 -21   4   55.49   14.60
  -1 -21   4  120.99   18.00
   1 -21  -4  162.48   19.40
   1  21  -4  115.69   27.00
   0 -21  -4    6.60   12.00
   0 -21   4   11.80   13.20
   0  21  -4   10.10   15.30
   1 -21   4  -13.50   11.90
   2 -21   4    1.60   12.70
  -2 -21  -4  -19.00    9.60
  11   0  -5    3.60    5.20
  11   0  -5    6.90    4.30
  10   0  -5   -5.00    5.00
  10   0  -5   -1.70    5.60
   9   0  -5   22.40    6.30
   9   0  -5    7.40    5.00
   8   0  -5    3.20    5.30
  -8   0   5    0.00    2.90
   7   0  -5   91.79    8.50
  -7   0   5   65.49    5.80
  -6   0   5   -3.50    3.20
   6   0  -5   -7.30    4.10
   5   0  -5   10.60    4.10
  -5   0   5    4.40    3.40
   4   0  -5   -3.40    3.30
  -4   0   5    4.50    3.30
  -2   0   5    1.40    2.70
   2   0  -5    4.00    3.10
   1   0  -5  160.58    7.40
  -1   0   5  152.28    7.10
   0   0   5    0.70    2.50
   0   0  -5    2.80    2.90
   1   0   5 1248.58   32.10
  -1   0  -5 1229.48   32.20
  -2   0  -5   -1.90    2.80
   2   0   5   -1.40    2.80
  -3   0  -5 7406.66  175.68
   3   0   5 7625.64  176.08
   4   0   5   -2.90    3.00
   5   0   5 2039.70   50.39
  -5   0  -5 1933.61   48.10
   5   0   5 2049.99   50.49
   6   0   5   -0.80    3.90
   6   0   5   -2.20    4.10
   7   0   5    5.20    4.30
   7   0   5    1.50    3.80
   8   0   5   -2.80    3.20
   8   0   5   -3.40    3.60
  12  -1  -5    4.10    4.50
  12  -1  -5   11.40    4.40
  11  -1  -5   68.29    7.70
  11  -1  -5   54.89    7.70
  11   1  -5   63.09    5.70
  11   1  -5   80.89    7.30
  10  -1  -5    0.30    5.90
  10  -1  -5    4.30    5.30
  10   1  -5    2.90    4.40
  10   1  -5    5.40    5.30
   9  -1  -5  185.58   11.80
   9  -1  -5  214.18   12.50
   9   1  -5  218.38   11.40
   8  -1  -5   11.90    5.90
  -8   1   5    3.50    4.00
   8   1  -5   12.60    5.40
  -7  -1   5  915.81   24.10
   7  -1  -5  935.51   27.20
   7   1  -5  864.91   26.20
  -7   1   5  892.61   25.50
  -6  -1   5   17.80    4.00
  -6   1   5   16.60    4.40
   6   1  -5   17.30    4.80
  -5  -1   5  695.83   19.90
   5  -1  -5  689.63   21.10
   5   1  -5  678.53   20.70
  -5   1   5  708.33   20.70
  -4  -1   5   98.89    6.30
   4  -1  -5   96.49    7.10
   4   1  -5  117.49    7.20
   3  -1  -5   10.70    4.00
  -3   1   5    6.30    3.60
  -2  -1   5   47.90    4.60
   2  -1  -5   46.90    4.90
  -2   1   5   54.49    5.10
   2   1  -5   53.79    5.30
  -1  -1   5 1055.49   28.00
   1  -1  -5 1072.29   28.10
   1   1  -5 1016.40   28.30
  -1   1   5 1093.59   28.20
   0  -1  -5   68.19    5.10
   0  -1   5   61.19    5.10
   0   1  -5   59.59    5.50
   0   1   5   73.29    5.00
   1  -1   5  248.88    9.60
  -1  -1  -5  237.58    9.20
   1   1   5  253.27    9.30
  -1   1  -5  249.68    9.90
  -2  -1  -5  126.59    6.60
   2  -1   5  125.59    7.10
   2   1   5  121.09    6.40
  -2   1  -5  119.49    7.10
   3  -1   5   42.60    5.40
  -3  -1  -5   38.00    4.40
  -3   1  -5   48.60    5.40
   3   1   5   35.00    4.30
   4  -1   5   22.10    4.80
  -4  -1  -5   23.40    3.40
  -4   1  -5   29.80    4.60
   4   1   5   39.00    4.50
   5  -1   5 1732.43   44.50
   5  -1   5 1719.23   44.60
  -5   1  -5 1712.73   46.40
   5   1   5 1717.93   43.10
   6  -1   5  491.75   16.90
   6  -1   5  497.75   17.10
   6   1   5  497.55   15.10
   6   1   5  493.65   15.50
   7  -1   5  441.26   17.30
   7  -1   5  432.36   15.90
   7   1   5  458.75   14.00
   7   1   5  447.56   13.50
   8  -1   5   26.70    5.20
   8  -1   5   19.70    5.30
   8   1   5   18.40    2.40
   8   1   5   24.10    2.90
   9  -1   5  203.78    9.00
   9  -1   5  204.38    9.20
  12  -2  -5   -5.50    9.10
  11  -2  -5    4.10    6.20
  10  -2  -5    7.90    6.00
  10  -2  -5   -3.70    5.90
  10   2  -5   -1.10    3.80
  10   2  -5    3.50    4.70
   9  -2  -5    1.60    6.30
   9  -2  -5    0.10    5.50
   9   2  -5    7.40    5.40
  -9   2   5    6.00    3.90
   8  -2  -5  196.58   11.70
   8  -2  -5  185.48   11.90
   8   2  -5  208.08   11.00
  -8   2   5  210.78   10.60
   7  -2  -5   14.40    5.80
  -7  -2   5   -0.40    2.70
  -7   2   5    3.90    4.40
   7   2  -5   -1.60    4.50
   6  -2  -5  188.48   10.70
  -6  -2   5  177.68    7.90
  -6   2   5  175.68    9.80
   6   2  -5  185.88    9.90
  -5  -2   5  120.39    6.70
   5  -2  -5  110.99    8.40
  -5   2   5  127.69    8.00
   5   2  -5  116.09    8.00
   4  -2  -5  143.99    8.80
  -4  -2   5  133.99    7.20
   4   2  -5  165.88    8.60
  -4   2   5  133.59    8.00
  -2  -2   5  347.47   11.80
   2  -2  -5  354.96   12.20
   2   2  -5  354.56   12.40
  -2   2   5  341.27   12.10
  -1  -2   5 2396.06   58.29
   1  -2  -5 2391.66   57.99
   1   2  -5 2326.77   58.49
  -1   2   5 2317.87   57.99
   0  -2   5   60.89    5.60
   0  -2  -5   49.50    4.70
   0   2   5   51.19    4.80
   0   2  -5   57.59    5.70
   1  -2   5 4373.56  104.89
  -1  -2  -5 4453.35  103.69
   1   2   5 4310.47  103.79
  -1   2  -5 4366.56  104.99
   2  -2   5   18.40    4.50
  -2  -2  -5   21.60    3.70
   2   2   5   20.50    3.60
  -2   2  -5   18.90    4.70
   3  -2   5 1102.69   30.50
  -3  -2  -5 1120.09   30.70
   3   2   5 1099.59   28.70
  -3   2  -5 1085.69   30.10
   4  -2   5   28.80    5.30
  -4  -2  -5   27.20    3.20
   4  -2   5   28.70    5.60
  -4   2  -5   26.70    4.90
   4   2   5   31.00    3.90
   5  -2   5 1125.19   32.50
   5  -2   5 1163.68   32.70
   5   2   5 1195.48   31.00
   6  -2   5   10.20    5.50
   6  -2   5   11.30    5.40
   6   2   5   13.60    3.70
   6   2   5    9.30    3.20
   7  -2   5   17.10    5.70
   7  -2   5    7.50    5.60
   7   2   5   11.50    2.70
   7   2   5   11.60    3.00
   8  -2   5    4.50    5.60
   8  -2   5    6.00    7.20
   9  -2   5   -3.40    4.60
   9  -2   5    4.70    5.20
  10  -2   5   14.50    3.90
  10  -2   5   16.10    4.30
  12  -3  -5   -4.00    6.10
  11  -3  -5   39.20    8.30
  11  -3  -5   36.10    7.30
  10  -3  -5   -4.40    6.00
  10  -3  -5   -5.90    6.60
  10   3  -5    0.50    4.20
  10   3  -5    1.80    3.30
   9  -3  -5   93.29   10.20
   9  -3  -5   96.09   10.00
   9   3  -5   93.19    8.60
   8  -3  -5    6.90    6.20
   8  -3  -5    5.40    6.10
   8   3  -5    6.50    5.20
  -8   3   5    6.00    5.20
  -7  -3   5  272.97    8.60
   7  -3  -5  261.67   13.50
   7   3  -5  263.37   12.10
  -7   3   5  266.97   12.40
   6  -3  -5   69.49    7.90
  -6  -3   5   58.19    5.00
  -6   3   5   80.49    7.90
   6   3  -5   68.49    7.10
   5  -3  -5 1441.16   39.10
  -5  -3   5 1451.55   36.80
   5   3  -5 1449.76   38.30
  -5   3   5 1412.46   38.70
  -4  -3   5 1734.43   45.40
   4  -3  -5 1742.83   45.60
   4   3  -5 1738.03   45.00
  -4   3   5 1765.72   45.60
   3  -3  -5 4401.56  108.39
  -3  -3   5 4582.64  107.59
   3   3  -5 4532.15  108.39
  -3   3   5 4536.65  108.59
   2  -3  -5  231.48   10.00
  -2  -3   5  259.47    9.90
   2   3  -5  248.58   10.50
  -2   3   5  240.28   10.10
   1  -3  -5   41.40    5.00
  -1  -3   5   53.09    5.50
  -1   3   5   61.19    5.60
   1   3  -5   50.59    5.70
   0  -3  -5  169.18    7.80
   0  -3   5  177.68    8.70
   0   3   5  195.28    8.30
   0   3  -5  181.08    9.20
   1  -3   5  337.27   12.70
  -1  -3  -5  315.77   11.10
  -1   3  -5  325.57   12.90
   1   3   5  331.97   11.50
   2  -3   5   46.40    6.10
  -2  -3  -5   53.19    4.70
   2   3   5   49.40    4.80
  -2   3  -5   37.40    5.70
   3  -3   5  196.08   10.30
   3  -3   5  177.38    9.90
   3   3   5  189.58    8.00
  -3   3  -5  188.58    9.90
   4  -3   5  248.38   12.00
   4  -3   5  235.68   11.60
  -4  -3  -5  243.58    7.80
   4   3   5  234.48    9.00
  -4   3  -5  258.17   11.60
   5  -3   5  917.61   28.30
   5  -3   5  946.41   28.00
   5   3   5  937.51   24.60
   6  -3   5    6.00    5.50
   6  -3   5   11.60    5.80
   6   3   5   11.50    2.90
   7  -3   5  467.75   18.40
   8  -3   5    8.30    6.20
   8  -3   5    3.10    6.10
   9  -3   5  137.89   11.10
  10  -3   5   -8.30    4.70
  10  -3   5   -0.20    5.10
  11  -3   5    2.50    2.50
  12  -4  -5   -8.50    6.30
  11  -4  -5   16.80    7.30
  11  -4  -5   10.80    7.70
  10  -4  -5   -5.90    7.20
  10  -4  -5   -7.30    6.00
  10   4  -5    0.60    2.60
  10   4  -5   -2.50    3.20
   9  -4  -5   11.00    7.40
   9  -4  -5   19.20    7.60
   9   4  -5   21.60    5.40
  -9   4   5   12.50    5.70
   8  -4  -5   20.80    7.50
   8  -4  -5    8.80    6.60
  -8   4   5   12.10    6.90
   8   4  -5   10.40    5.20
   7  -4  -5  143.49   11.30
  -7  -4   5  131.19    5.00
   7  -4  -5  129.19   10.70
  -7   4   5  138.39   10.20
   7   4  -5  126.39    9.50
   6  -4  -5  421.96   17.00
  -6  -4   5  375.26   16.30
  -6  -4   5  413.36   12.90
  -6   4   5  420.16   16.50
   6   4  -5  432.16   15.70
   5  -4  -5  536.05   19.80
  -5  -4   5  552.14   17.00
  -5   4   5  581.84   19.60
   5   4  -5  614.14   19.10
   4  -4  -5  204.78   10.50
  -4  -4   5  171.48    8.40
   4   4  -5  188.58    9.90
  -4   4   5  176.38    9.80
  -3  -4   5   35.90    4.90
   3  -4  -5   32.70    5.50
  -3   4   5   37.70    5.80
   3   4  -5   30.60    5.50
  -2  -4   5   20.50    4.30
   2  -4  -5   12.50    4.10
  -2   4   5   16.90    4.40
   2   4  -5    8.90    4.40
  -1  -4   5 4776.22  114.79
   1  -4  -5 4700.93  114.19
   1   4  -5 4704.93  115.09
  -1   4   5 4948.80  114.59
   0  -4   5   -0.70    3.60
   0  -4  -5    3.90    3.30
   0   4   5   -3.20    2.90
   0   4  -5    1.30    4.20
   1  -4   5 4943.21  118.09
  -1  -4  -5 4894.21  115.99
   1   4   5 4879.91  116.39
  -1   4  -5 4867.81  117.99
  -2  -4  -5  384.16   12.30
   2  -4   5  367.06   14.30
   2  -4   5  341.17   14.40
   2   4   5  372.46   12.60
  -2   4  -5  383.86   14.70
  -3  -4  -5 2123.39   52.19
   3  -4   5 2010.40   53.99
   3  -4   5 2104.79   54.69
  -3   4  -5 2085.99   53.99
   3   4   5 2121.19   51.79
  -4  -4  -5  279.87    8.70
   4  -4   5  304.67   14.10
  -4  -4  -5  276.57    8.90
  -4   4  -5  279.27   13.10
   4   4   5  300.27   10.40
   5  -4   5  326.07   15.20
   5  -4   5  345.37   15.00
  -5   4  -5  308.87   13.90
   5   4   5  330.27   10.90
   6  -4   5  215.78   13.30
   6  -4   5  228.58   13.20
   6   4   5  223.58    7.90
   7  -4   5  333.57   16.00
   7  -4   5  327.57   16.50
   8  -4   5   43.60    8.20
   8  -4   5   33.00    7.80
   9  -4   5    8.30    6.40
   9  -4   5    7.30    7.00
  10  -4   5    2.70    6.10
  10  -4   5  -12.50    7.00
  12  -5  -5    0.00    7.20
  11  -5  -5   35.80    9.30
  10  -5  -5   14.40    7.80
   9  -5  -5   63.99   10.10
   9  -5  -5   71.89   10.10
   9   5  -5   84.19    7.20
   8  -5  -5   24.70    7.70
   8  -5  -5   13.70    7.10
  -8   5   5    7.30    6.00
   8   5  -5   14.60    5.60
   7  -5  -5  308.87   15.70
  -7  -5   5  296.17    8.30
   7  -5  -5  273.27   15.30
   7   5  -5  325.57   13.80
   6  -5  -5   44.00    8.00
   6  -5  -5   57.69    8.60
  -6  -5   5   50.49    4.80
  -6  -5   5   51.49    7.40
  -6   5   5   38.30    6.80
   6   5  -5   50.29    8.00
   5  -5  -5 1838.92   49.20
  -5  -5   5 1831.62   45.90
  -5  -5   5 1804.02   46.40
   5   5  -5 1818.12   48.00
  -5   5   5 1819.72   49.00
   4  -5  -5   22.10    5.60
  -4  -5   5   16.20    4.50
  -4  -5   5   18.50    4.40
  -4   5   5   23.20    5.70
   4   5  -5   18.50    5.50
  -3  -5   5  942.81   27.10
   3  -5  -5  944.71   27.80
  -3  -5   5  932.01   26.70
   3   5  -5  972.60   28.10
  -3   5   5  959.80   28.00
   2  -5  -5  832.72   24.20
  -2  -5   5  778.62   23.80
  -2   5   5  787.72   24.30
   2   5  -5  799.52   24.60
  -1  -5   5   91.19    7.20
   1  -5  -5   75.79    6.90
  -1  -5   5   78.79    7.20
   1   5  -5   84.29    7.90
  -1   5   5   86.69    7.00
   0  -5   5 1723.33   46.90
   0  -5   5 1758.52   46.80
   0  -5  -5 1800.52   45.70
   0   5  -5 1797.22   47.30
   0   5   5 1830.32   46.10
   1  -5   5  436.76   16.40
   1  -5   5  445.36   16.30
  -1  -5  -5  438.96   14.50
   1   5   5  457.75   15.00
  -1   5  -5  429.86   16.70
  -2  -5  -5 2185.88   54.79
   2  -5   5 2184.58   57.59
   2  -5   5 2253.87   58.09
   2   5   5 2248.88   55.59
  -2   5  -5 2258.17   57.89
  -3  -5  -5  276.87    9.70
  -3  -5  -5  252.27    9.70
   3  -5   5  258.37   13.10
   3  -5   5  261.77   12.80
   3   5   5  251.77   10.20
  -3   5  -5  252.87   12.90
   4  -5   5    4.30    5.80
  -4  -5  -5   -0.20    2.40
  -4  -5  -5   -4.90    2.40
   4  -5   5   -2.00    5.50
   4   5   5   -4.10    3.00
  -4   5  -5    2.10    5.20
   5  -5   5  271.27   14.10
   5  -5   5  250.97   14.30
   5   5   5  270.47   10.00
  -5   5  -5  272.07   13.60
   6  -5   5   56.39    9.40
   6  -5   5   58.29    8.70
   6   5   5   52.49    4.60
  -6   5  -5   57.79    8.20
   7  -5   5  248.08   15.10
   7  -5   5  261.27   15.80
   8  -5   5   12.20    7.60
   8  -5   5   -0.90    7.00
   9  -5   5   47.20    8.80
   9  -5   5   44.30    9.30
  10  -5   5   -4.50    7.90
  10  -5   5   -1.00    7.40
  12  -6  -5    9.90    8.80
  11  -6  -5   41.40   10.10
  10  -6  -5   65.79   12.20
   9  -6  -5   49.99   10.00
   9  -6  -5   33.60    9.40
   9   6  -5   45.00    6.00
   8  -6  -5   84.69   11.40
   8  -6  -5   84.09   11.30
   8   6  -5   80.69    8.10
   7  -6  -5  102.59   11.30
   7  -6  -5   92.79   11.00
  -7  -6   5   89.19    4.10
  -7   6   5   94.19   10.10
   7   6  -5   98.49    9.00
   6  -6  -5  112.29   11.30
  -6  -6   5  110.39    7.10
   6  -6  -5  129.59   11.60
  -6   6   5  137.59   11.80
   6   6  -5  111.59    9.60
  -5  -6   5  256.77   11.20
  -5  -6   5  257.27   10.80
   5  -6  -5  245.58   13.80
   5  -6  -5  274.07   14.10
  -5   6   5  244.78   13.10
  -4  -6   5  168.38    9.50
   4  -6  -5  173.88   10.90
  -4  -6   5  181.48    9.40
  -4   6   5  161.58   10.50
   4   6  -5  159.38   10.60
  -3  -6   5 1054.79   30.00
   3  -6  -5 1002.90   30.90
  -3  -6   5 1061.09   30.30
  -3   6   5 1126.39   31.70
   3   6  -5 1103.89   31.50
  -2  -6   5  175.78    9.80
  -2  -6   5  184.88    9.80
   2  -6  -5  164.98    9.90
  -2   6   5  166.28    9.90
   2   6  -5  180.98   11.10
   1  -6  -5 3611.04   90.09
  -1  -6   5 3642.64   90.69
  -1  -6   5 3758.92   90.79
   1   6  -5 3722.53   91.39
  -1   6   5 3662.23   90.49
   0  -6   5   22.80    5.90
   0  -6  -5   32.70    5.40
   0   6  -5   35.50    6.70
   0   6   5   29.00    5.30
   1  -6   5  350.86   15.50
  -1  -6  -5  345.57   12.80
   1  -6   5  345.57   14.70
   1   6   5  344.07   13.30
  -1   6  -5  327.17   15.10
   2  -6   5   57.39    7.80
   2  -6   5   64.69    8.20
  -2  -6  -5   70.19    6.20
  -2  -6  -5   69.39    6.20
  -2   6  -5   69.09    8.30
   2   6   5   84.29    7.20
   3  -6   5  923.01   29.30
  -3  -6  -5  928.61   25.40
   3  -6   5  994.80   30.30
  -3  -6  -5  941.21   25.90
  -3   6  -5  938.51   29.20
   3   6   5  938.61   26.50
   4  -6   5   20.00    7.00
   4  -6   5   20.20    7.20
  -4  -6  -5   33.00    3.90
  -4   6  -5   19.40    6.70
   4   6   5   22.80    4.50
   5  -6   5  413.06   18.50
   5  -6   5  434.16   19.20
  -5   6  -5  416.36   17.80
   6  -6   5  155.78   13.20
   6  -6   5  143.49   13.30
  -6   6  -5  153.58   12.40
   6   6   5  149.09    7.20
   7  -6   5   30.90    8.80
   7  -6   5   41.40    9.80
   8  -6   5   44.20    9.30
   8  -6   5   54.09   10.00
   9  -6   5   -6.00    7.10
   9  -6   5   -3.20    8.00
  10  -6   5   21.50    8.60
  11  -7  -5   17.00    9.50
  10  -7  -5   41.20   10.50
  10  -7  -5   27.80    9.30
   9  -7  -5   66.49   11.10
   9  -7  -5   43.80   10.00
   9   7  -5   40.90    6.00
   8  -7  -5   50.19    9.70
   8  -7  -5   60.99   10.60
   8   7  -5   62.09    7.70
   7  -7  -5  105.79   11.50
  -7  -7   5   97.39    5.90
  -7  -7   5  101.59    5.10
   7  -7  -5  115.49   12.50
   7   7  -5  109.79    9.70
  -7   7   5  113.79   11.50
   6  -7  -5   61.69    9.60
  -6  -7   5   56.49    5.70
   6  -7  -5   68.19   10.30
  -6   7   5   56.79    8.90
   6   7  -5   49.00    7.80
   5  -7  -5  768.92   26.40
  -5  -7   5  735.33   22.70
   5  -7  -5  723.33   26.30
   5   7  -5  779.32   25.00
  -5   7   5  753.22   25.90
   4  -7  -5  102.49   10.20
  -4  -7   5   98.59    8.20
   4  -7  -5  105.89   10.50
  -4  -7   5   94.09    8.50
  -4   7   5  109.69   10.30
   4   7  -5   93.19   10.60
  -3  -7   5 2840.82   71.09
   3  -7  -5 2887.91   73.09
  -3  -7   5 2703.33   70.89
   3  -7  -5 2943.71   72.99
   3   7  -5 2798.22   72.19
  -3   7   5 2787.42   72.49
  -2  -7   5  476.35   17.30
   2  -7  -5  469.85   17.60
  -2  -7   5  447.76   17.20
   2   7  -5  457.45   18.00
  -2   7   5  445.46   17.50
   1  -7  -5  104.29    8.60
  -1  -7   5   99.29    9.00
   1  -7  -5  104.59    8.80
  -1  -7   5  108.49    9.00
   1   7  -5   98.69    9.70
  -1   7   5  118.59   11.00
   0  -7  -5 2578.34   64.29
   0  -7   5 2567.04   65.59
   0  -7  -5 2600.64   64.89
   0  -7   5 2453.45   65.69
   0   7  -5 2558.04   66.19
   0   7   5 2493.35   64.69
  -1  -7  -5   37.20    5.80
   1  -7   5   28.50    6.70
   1  -7   5   40.20    7.50
  -1  -7  -5   33.00    5.40
   1   7   5   30.20    5.70
  -1   7  -5   37.10    7.70
  -2  -7  -5  331.77   13.10
   2  -7   5  313.77   15.50
  -2  -7  -5  323.97   12.50
   2   7   5  343.87   13.60
  -2   7  -5  351.96   16.10
  -3  -7  -5  419.06   14.50
   3  -7   5  377.46   17.80
   3  -7   5  411.46   17.80
  -3  -7  -5  415.46   13.90
   3   7   5  403.86   15.00
  -3   7  -5  430.16   18.30
  -4  -7  -5   69.59    6.00
  -4  -7  -5   81.49    7.00
   4  -7   5   64.09    9.40
   4  -7   5   74.29    9.80
   4   7   5   64.99    6.60
  -4   7  -5   69.59    9.60
   5  -7   5  168.78   13.30
   5  -7   5  170.78   13.90
  -5   7  -5  135.99   12.80
   5   7   5  159.68    8.70
   6  -7   5   -0.70    7.50
   6  -7   5    6.90    8.10
  -6   7  -5    2.50    7.30
   6   7   5    5.70    3.80
   7  -7   5  328.77   18.50
   7  -7   5  342.27   23.70
   8  -7   5   64.89   18.60
   8  -7   5   61.99   11.20
   9  -7   5   56.29   11.00
   9  -7   5   60.29   10.80
  10  -7   5   -5.90    8.10
  11  -8  -5    1.10    9.80
  10  -8  -5   17.00    9.00
  10  -8  -5   39.00   11.10
   9  -8  -5   -3.10    8.20
   9  -8  -5    3.00   10.10
   9   8  -5    3.10    4.90
   8  -8  -5   50.39   10.80
   8  -8  -5   39.60   10.20
   8   8  -5   37.80    7.20
  -7  -8   5  182.08    7.20
   7  -8  -5  160.68   14.70
  -7  -8   5  166.68    7.10
   7  -8  -5  176.48   14.30
   7   8  -5  176.48   12.40
   6  -8  -5  130.69   13.10
  -6  -8   5  105.69    8.30
   6  -8  -5  106.99   12.10
  -6   8   5  124.29   12.00
   6   8  -5  131.19   11.50
  -5  -8   5  369.16   14.60
   5  -8  -5  366.26   18.10
   5  -8  -5  353.66   18.00
  -5  -8   5  364.16   14.60
   5   8  -5  388.86   17.00
  -4  -8   5  325.87   14.10
  -4  -8   5  317.27   13.80
   4  -8  -5  293.57   15.90
   4  -8  -5  295.47   15.40
  -4   8   5  328.07   15.70
   4   8  -5  337.17   15.80
   3  -8  -5  986.20   32.00
  -3  -8   5  988.00   30.20
  -3  -8   5 1017.40   30.40
   3  -8  -5 1027.00   31.50
  -3   8   5 1062.79   32.10
   3   8  -5 1007.60   31.50
   2  -8  -5 1880.91   51.39
  -2  -8   5 1876.01   50.39
  -2  -8   5 1883.51   50.49
   2  -8  -5 1820.52   50.59
  -2   8   5 1908.91   51.19
   1  -8  -5 1908.31   51.79
   1  -8  -5 1918.01   51.19
  -1  -8   5 1908.51   51.69
  -1  -8   5 1884.21   51.89
  -1   8   5 1927.11   51.89
   1   8  -5 1977.20   52.89
   0  -8   5    5.40    5.90
   0  -8  -5   12.40    5.20
   0  -8   5    5.50    6.10
   0  -8  -5   14.50    5.20
   0   8   5    7.30    5.10
   0   8  -5   16.40    6.80
   1  -8   5  786.92   26.30
   1  -8   5  798.82   25.90
  -1  -8  -5  709.93   22.90
  -1  -8  -5  740.63   23.80
  -1   8  -5  741.83   26.00
   1   8   5  721.83   23.90
   2  -8   5   91.59   10.30
  -2  -8  -5   83.09    7.80
  -2  -8  -5   85.49    7.70
   2  -8   5  112.59   11.30
  -2   8  -5   94.19   10.80
   2   8   5   91.09    8.20
   3  -8   5 2045.50   58.39
  -3  -8  -5 2080.99   53.99
  -3  -8  -5 2070.39   53.19
   3  -8   5 2276.37   58.49
   3   8   5 2114.49   54.89
  -3   8  -5 2102.09   57.69
   4  -8   5  315.37   17.60
   4  -8   5  336.67   17.00
  -4  -8  -5  296.47   12.00
  -4   8  -5  321.87   17.40
   4   8   5  316.37   13.20
   5  -8   5   54.59   10.40
   5  -8   5   37.20    9.70
  -5  -8  -5   47.60    2.40
   5   8   5   55.59    6.40
  -5   8  -5   73.79   10.70
   6  -8   5  129.49   14.20
   6  -8   5  111.29   12.60
   6   8   5  109.99    8.00
  -6   8  -5  154.28   13.50
   7  -8   5   21.50    9.90
   7  -8   5   15.60    9.10
   8  -8   5  115.99   14.50
   9  -8   5    0.90    8.70
   9  -8   5    4.30    9.40
  10  -8   5    5.40    9.30
  11  -9  -5    5.70   10.60
  10  -9  -5   -5.20   10.00
   9  -9  -5   57.79   12.10
   9  -9  -5   68.39   12.40
   9   9  -5   72.39    7.30
   8  -9  -5   32.20    9.70
   8  -9  -5   45.60   10.60
   8   9  -5   47.20    7.90
  -7  -9   5  117.09    6.70
  -7  -9   5  106.29    6.70
   7  -9  -5  122.69   14.00
   7  -9  -5   97.09   13.10
   7   9  -5  112.19   10.60
  -6  -9   5   40.30    6.20
   6  -9  -5   42.10   10.00
  -6  -9   5   47.10    6.70
   6  -9  -5   38.20    9.50
   6   9  -5   40.50    8.50
  -5  -9   5  530.95   18.60
  -5  -9   5  498.05   18.10
   5  -9  -5  494.55   22.30
   5  -9  -5  494.25   21.50
   5   9  -5  544.55   21.10
  -5   9   5  469.05   20.80
  -4  -9   5   85.99    8.90
   4  -9  -5  112.49   11.50
  -4  -9   5   87.49    8.90
   4  -9  -5  100.19   11.30
   4   9  -5   72.89    9.90
  -4   9   5   99.29   11.30
  -3  -9   5   -1.60    5.60
  -3  -9   5    2.20    5.70
   3  -9  -5   10.00    6.80
   3  -9  -5    1.80    6.60
   3   9  -5   -1.90    6.80
  -3   9   5    7.10    6.10
  -2  -9   5  482.45   19.40
  -2  -9   5  472.35   19.10
   2  -9  -5  474.55   20.00
  -2   9   5  544.75   20.60
   2   9  -5  516.05   20.70
   1  -9  -5   94.69   10.00
  -1  -9   5   86.99   10.10
   1  -9  -5   97.59    9.60
  -1  -9   5   61.39    8.90
  -1   9   5   91.29    9.90
   1   9  -5   80.39   10.40
   0  -9  -5 1966.10   53.19
   0  -9  -5 1909.81   52.29
   0  -9   5 1964.30   54.49
   0  -9   5 1989.20   53.99
   0   9   5 1973.10   53.29
   0   9  -5 2004.40   54.79
   1  -9   5   42.00    8.50
  -1  -9  -5   48.60    7.20
   1  -9   5   41.50    8.80
  -1  -9  -5   38.10    6.90
   1   9   5   42.00    7.40
   2  -9   5 1559.94   46.40
   2  -9   5 1505.65   45.30
  -2  -9  -5 1587.04   42.40
  -2  -9  -5 1555.64   43.10
  -2   9  -5 1728.03   50.49
   2   9   5 1517.25   43.30
  -3  -9  -5   25.00    5.40
  -3  -9  -5   23.10    5.80
   3  -9   5   35.20    8.80
   3  -9   5   24.30    8.20
  -3   9  -5   21.30    8.90
   3   9   5   23.20    6.30
   4  -9   5  140.99   14.10
   4  -9   5  156.08   14.20
  -4  -9  -5  148.49    9.50
  -4  -9  -5  168.98    9.10
   4   9   5  146.19   10.10
  -4   9  -5  179.58   15.00
   5  -9   5  292.77   19.00
  -5  -9  -5  323.37   10.20
   5  -9   5  328.97   18.40
  -5  -9  -5  314.67   10.50
   5   9   5  296.77   13.50
  -5   9  -5  321.87   18.10
   6  -9   5  153.08   15.20
   6  -9   5  126.39   14.80
  -6   9  -5  117.39   12.80
   6   9   5  134.69   10.50
   7  -9   5  145.69   15.00
   7  -9   5  110.79   14.20
   7   9   5  126.99    7.50
   8  -9   5   12.50   10.20
   8  -9   5   10.10    9.80
   9  -9   5   -3.90    9.90
  10  -9   5   13.90   10.40
  11 -10  -5   -2.20   11.30
  10 -10  -5   10.80   11.20
   9 -10  -5   15.50   10.90
   9 -10  -5   10.60   10.00
   9  10  -5    4.00    5.40
   8 -10  -5  154.58   18.00
   8  10  -5  141.49   12.00
   7 -10  -5   56.69   11.80
  -7 -10   5   39.90    5.10
  -7 -10   5   37.40    5.20
   7 -10  -5   36.80   10.80
   7  10  -5   37.10    8.50
  -6 -10   5  114.39    9.20
   6 -10  -5  122.39   14.10
   6 -10  -5  122.39   13.70
  -6 -10   5   98.69    8.90
   6  10  -5  103.19   11.60
   5 -10  -5    3.50    8.10
   5 -10  -5    5.40    7.90
  -5 -10   5    2.70    5.80
  -5 -10   5    2.30    6.10
   5  10  -5    4.70    7.60
  -5  10   5    3.50    7.30
  -4 -10   5  414.36   17.70
  -4 -10   5  415.36   17.60
   4 -10  -5  413.76   19.50
   4 -10  -5  381.36   19.80
   4  10  -5  401.96   19.10
  -4  10   5  405.06   19.40
  -3 -10   5  995.40   31.10
  -3 -10   5  940.61   31.00
   3 -10  -5 1045.90   32.70
   3 -10  -5  986.00   33.10
  -3  10   5  963.40   32.60
   3  10  -5  945.81   32.20
  -2 -10   5  616.64   23.40
   2 -10  -5  620.64   23.50
   2 -10  -5  654.73   24.40
  -2 -10   5  657.63   23.70
  -2  10   5  646.54   24.30
   2  10  -5  639.44   24.80
  -1 -10   5  640.54   23.70
  -1 -10   5  628.94   24.10
   1 -10  -5  662.83   23.40
   1 -10  -5  613.94   23.60
  -1  10   5  680.53   24.20
   1  10  -5  623.24   24.80
   0 -10  -5    7.30    6.20
   0 -10   5   12.60    7.60
   0 -10   5    8.20    7.40
   0 -10  -5   18.90    6.50
   0  10   5   12.40    6.30
   0  10  -5   -1.00    7.50
   1 -10   5  251.87   15.90
   1 -10   5  248.98   15.40
  -1 -10  -5  279.07   13.90
  -1 -10  -5  239.88   13.10
   1  10   5  228.28   13.20
  -1  10  -5  247.68   16.20
   2 -10   5  402.16   20.30
  -2 -10  -5  422.96   17.30
  -2 -10  -5  434.86   16.80
   2 -10   5  442.46   20.20
   2  10   5  404.26   17.60
  -2  10  -5  416.16   20.60
   3 -10   5  152.68   14.00
   3 -10   5  123.69   13.20
  -3 -10  -5  129.89   10.50
  -3 -10  -5  143.99    9.70
   3  10   5  149.99   11.00
  -3  10  -5  160.68   14.60
   4 -10   5  264.57   17.80
  -4 -10  -5  245.98   11.50
  -4 -10  -5  252.87   12.60
   4 -10   5  259.97   17.00
   4  10   5  242.98   13.40
  -4  10  -5  297.87   18.50
  -5 -10  -5  333.67   11.40
   5 -10   5  313.17   19.00
   5 -10   5  288.67   20.10
  -5 -10  -5  320.67   12.00
  -5  10  -5  348.87   20.10
   5  10   5  328.17   14.90
   6 -10   5   51.79   12.00
   6 -10   5   57.49   12.10
   6  10   5   31.90    6.50
  -6  10  -5   52.99   12.80
   7 -10   5    0.90   10.10
   7 -10   5   10.30   16.60
   7  10   5    9.40    4.70
   8 -10   5   41.80   11.80
   8 -10   5   80.49   14.50
   9 -10   5    2.80   10.80
  10 -10   5   21.60   11.30
  10 -11  -5   -5.80   10.40
   9 -11  -5   23.00   11.70
   9  11  -5   21.70    6.80
   8 -11  -5   22.20   10.70
   8 -11  -5   17.20   11.00
   8  11  -5   33.40    8.40
   7 -11  -5   65.49   12.80
   7 -11  -5   65.99   12.80
  -7 -11   5   86.39    7.60
   7  11  -5   76.19   10.50
   6 -11  -5   -3.50    8.60
  -6 -11   5    9.60    6.40
   6 -11  -5   -0.70    7.90
  -6 -11   5   12.90    5.80
   6  11  -5    8.00    7.90
   5 -11  -5   95.19   15.40
  -5 -11   5  132.19   11.80
   5 -11  -5  108.49   13.00
  -5 -11   5  117.79   10.90
   5  11  -5  127.09   12.90
  -4 -11   5  555.74   20.80
  -4 -11   5  458.55   20.00
   4 -11  -5  497.55   22.60
   4  11  -5  523.05   22.50
  -4  11   5  475.65   22.00
  -3 -11   5   48.20    9.80
  -3 -11   5   35.40    8.50
   3 -11  -5   52.79    9.80
  -3  11   5   47.20   10.10
   3  11  -5   29.40    9.20
   2 -11  -5  679.83   25.00
   2 -11  -5  620.14   27.80
  -2 -11   5  648.64   24.40
   2  11  -5  650.43   25.80
  -2  11   5  605.24   24.60
   1 -11  -5   21.00   10.10
  -1 -11   5   19.80   12.20
   1 -11  -5   17.00    7.40
   1  11  -5   17.00    8.90
  -1  11   5   17.80    7.30
   0 -11   5  336.47   17.70
   0 -11  -5  316.17   16.00
   0 -11  -5  310.57   24.40
   0 -11   5  332.07   18.10
   0  11   5  307.17   16.20
   0  11  -5  328.37   18.50
   1 -11   5  195.58   15.20
  -1 -11  -5  198.68   12.50
   1 -11   5  177.78   14.90
  -1  11  -5  200.48   16.20
   1  11   5  207.38   13.70
   2 -11   5  138.49   14.40
   2 -11   5  126.79   13.40
  -2 -11  -5  144.89   11.00
   2  11   5  137.89   13.80
  -2  11  -5  170.08   16.00
   3 -11   5   -0.20    8.20
  -3 -11  -5   -3.20    5.40
   3 -11   5   -2.30    8.50
  -3  11  -5   -7.40    8.70
   3  11   5   -3.80    6.10
   4 -11   5 1077.19   37.30
  -4 -11  -5 1099.99   30.90
   4 -11   5 1043.20   38.60
  -4  11  -5 1090.09   37.50
   4  11   5 1086.99   33.70
   5 -11   5  266.77   19.60
  -5 -11  -5  276.57   11.30
   5  11   5  282.77   14.80
  -5  11  -5  289.37   19.90
   6 -11   5  123.69   14.90
  -6  11  -5  102.69   13.90
   6  11   5  111.49   10.50
   7 -11   5   49.50   12.60
   7 -11   5   36.10   12.80
   7  11   5   46.00    6.50
   8 -11   5  -12.20    9.60
   8 -11   5   15.80   10.60
   9 -11   5   39.90   12.00
  10 -12  -5   -4.50   11.10
   9 -12  -5    4.30   11.60
   9  12  -5   -3.40    6.00
   8 -12  -5   60.29   13.40
   8  12  -5   66.99   10.00
  -7 -12   5    6.40    4.80
  -7 -12   5  -12.40    5.20
   7 -12  -5  -11.60    9.40
   7  12  -5    5.60    7.80
   6 -12  -5  534.85   25.50
  -6 -12   5  560.94   20.50
   6 -12  -5  587.54   39.50
   6  12  -5  555.54   24.00
   5 -12  -5   76.39   12.90
  -5 -12   5   75.19    9.60
   5 -12  -5   66.99   12.20
  -5 -12   5   93.89   11.30
   5  12  -5   68.99   11.20
  -4 -12   5  232.78   15.50
  -4 -12   5  213.58   14.70
   4 -12  -5  222.38   17.10
   4 -12  -5  245.68   17.50
   4  12  -5  260.67   17.70
   3 -12  -5   44.80   10.50
  -3 -12   5   48.90    9.70
   3 -12  -5   45.70   10.40
  -3 -12   5   48.00    9.40
  -3  12   5   50.19   10.20
   3  12  -5   33.30   10.20
  -2 -12   5  123.59   12.60
   2 -12  -5  140.89   13.70
  -2 -12   5  137.19   13.30
   2 -12  -5  122.19   13.10
   2  12  -5  142.59   14.50
   1 -12  -5  174.18   14.30
  -1 -12   5  159.78   14.20
   1 -12  -5  182.48   14.40
  -1 -12   5  180.28   15.10
  -1  12   5  187.68   14.20
   1  12  -5  183.78   16.30
   0 -12  -5  215.68   20.10
   0 -12  -5  175.68   13.80
   0 -12   5  162.68   14.90
   0 -12   5  170.08   14.70
   0  12   5  176.68   13.70
   0  12  -5  181.58   16.20
  -1 -12  -5  676.13   26.00
   1 -12   5  707.23   28.80
  -1 -12  -5  717.63   25.40
   1 -12   5  698.83   27.90
  -1  12  -5  733.23   29.00
   1  12   5  699.23   26.50
   2 -12   5   49.00   11.30
   2 -12   5   39.90   10.70
  -2 -12  -5   37.30    8.40
  -2 -12  -5   40.00    8.10
  -2  12  -5   33.30   11.20
   2  12   5   19.70    7.80
  -3 -12  -5   84.09   10.10
  -3 -12  -5   85.19    9.40
   3 -12   5   89.99   13.60
   3 -12   5   94.39   13.50
   3  12   5  104.59   13.50
  -3  12  -5  102.69   14.00
   4 -12   5  455.75   23.40
   4 -12   5  452.85   24.40
  -4 -12  -5  436.16   18.70
  -4 -12  -5  456.65   17.30
  -4  12  -5  452.55   24.10
   4  12   5  435.26   19.70
   5 -12   5   47.20   13.00
  -5 -12  -5   23.90    5.60
   5 -12   5   44.20   11.90
   5  12   5   40.30    8.30
  -5  12  -5   33.00   12.10
   6 -12   5   76.89   13.80
   6 -12   5   86.79   14.70
  -6  12  -5   74.89   14.00
   6  12   5   50.69    8.00
   7 -12   5  -13.50    9.90
   7  12   5    2.70    5.60
   8 -12   5   54.99   13.50
   9 -12   5   11.80   11.50
  10 -13  -5    1.80   17.00
   9 -13  -5    3.60   11.30
   8 -13  -5   -1.90   11.20
   8  13  -5    6.20    7.80
   7 -13  -5    4.30   10.70
  -7 -13   5    3.70    5.90
   7  13  -5    0.00    8.10
  -6 -13   5   40.80    8.20
   6  13  -5   29.60   10.10
  -5 -13   5  140.49   12.80
   5 -13  -5  156.68   16.30
   5  13  -5  140.89   14.70
  -4 -13   5  299.27   17.30
   4 -13  -5  310.47   20.00
   4  13  -5  347.27   20.40
   3 -13  -5   -1.60    8.20
  -3 -13   5    2.70    7.90
   3  13  -5    3.50    9.40
   2 -13  -5  432.86   21.50
  -2 -13   5  452.35   21.50
  -2  13   5  412.86   21.30
   2  13  -5  425.26   22.60
   1 -13  -5   -3.60    7.50
  -1 -13   5    5.60    9.10
   1  13  -5    0.50    9.30
   0 -13  -5  388.26   19.40
   0 -13   5  362.46   20.20
   0  13  -5  385.36   22.00
   0  13   5  366.56   19.50
   1 -13   5   73.69   12.30
  -1 -13  -5   84.89   11.30
  -1  13  -5   61.19   12.70
   1  13   5   39.90    9.60
  -2 -13  -5  875.61   29.40
   2 -13   5  868.41   33.20
   2  13   5  866.91   31.10
  -2  13  -5  912.51   34.40
  -3 -13  -5   13.10    7.00
   3 -13   5    4.80   10.00
  -3  13  -5   -0.30   10.10
   3  13   5   -6.70    7.10
   4 -13   5  384.56   22.60
  -4 -13  -5  387.96   16.60
   4  13   5  384.16   19.50
  -4  13  -5  370.86   23.50
  -5  13  -5  108.29   15.50
   5  13   5   72.89   10.10
   6 -13   5   13.30   11.60
   6  13   5   34.50    7.60
   7 -13   5   25.20   12.60
   7  13   5   10.10    7.30
   8 -13   5   11.90   12.20
   9 -14  -5    9.00   12.10
   8 -14  -5   58.29   14.60
   8  14  -5   48.90   10.20
   7 -14  -5   31.90   12.80
   7  14  -5   61.09   17.30
   6 -14  -5   88.29   14.70
  -6 -14   5  138.19   12.50
   6  14  -5  140.69   15.00
   5 -14  -5   -0.60   10.30
  -5 -14   5    8.80    7.80
   5  14  -5    6.30   10.20
  -4 -14   5  343.67   19.30
   4 -14  -5  365.06   21.90
   4  14  -5  343.47   21.60
   3 -14  -5  126.89   14.20
  -3 -14   5  147.59   14.50
   3  14  -5  133.39   15.80
  -2 -14   5   74.19   12.50
   2 -14  -5   79.69   12.80
   2  14  -5  102.89   14.50
   1 -14  -5   10.60    8.70
  -1 -14   5    9.20    9.50
  -1  14   5   17.60    9.00
   1  14  -5   19.60   11.00
   0 -14   5   41.70   11.20
   0 -14  -5   42.40   10.10
   0  14  -5   43.70   12.70
  -1 -14  -5   13.50    8.40
   1 -14   5    8.70   10.10
  -1  14  -5    2.30   11.00
   1  14   5    8.40    7.80
   2 -14   5   87.89   13.50
  -2 -14  -5   51.49   10.00
   2  14   5   45.00   10.10
  -2  14  -5   23.40   11.70
  -3 -14  -5   89.89   10.80
   3 -14   5  105.59   15.00
  -3  14  -5  130.59   16.30
   3  14   5   83.49   11.90
   4 -14   5   89.49   15.30
  -4 -14  -5   75.39    9.50
   4  14   5   80.79   11.40
  -4  14  -5   75.39   14.50
   5 -14   5   13.50   11.80
  -5  14  -5   20.10   12.50
   5  14   5    7.90    8.00
   6 -14   5  118.79   16.80
   6  14   5  116.79   12.20
   7 -14   5  -14.40   10.90
   8 -14   5   54.69   14.60
   9 -15  -5    9.60   12.80
   8 -15  -5   11.20   12.60
   8  15  -5  -14.00    7.90
   7 -15  -5   12.70   12.30
   7  15  -5   -6.90    8.90
   6 -15  -5   29.60   12.60
  -6 -15   5   14.40    7.70
  -5 -15   5    3.80    8.20
   5 -15  -5   -1.90   10.40
   4 -15  -5  139.89   16.80
  -4 -15   5   98.89   12.90
   4  15  -5  103.89   14.90
   3 -15  -5    4.80   10.00
  -3 -15   5    2.00    8.90
   3  15  -5   -1.00   10.50
   2 -15  -5  321.77   20.20
  -2 -15   5  341.57   20.10
   2  15  -5  319.57   21.40
  -1 -15   5   48.90   11.80
   1 -15  -5   55.79   11.60
   1  15  -5   30.40   11.60
   0 -15   5  674.43   29.40
   0 -15  -5  676.83   27.80
   0  15  -5  691.33   31.40
   0  15   5  688.93   29.30
  -1 -15  -5   24.40    9.50
   1 -15   5   26.40   11.40
  -1  15  -5   22.70   11.70
   2 -15   5  560.54   27.20
   2  15   5  471.45   24.40
  -2  15  -5  570.24   28.50
   3 -15   5   -6.40    9.70
  -3 -15  -5    1.10    7.30
  -3  15  -5  -11.20   10.80
   3  15   5   -1.10    7.50
   4 -15   5  124.09   16.70
  -4 -15  -5  137.59   12.60
   4  15   5  108.49   12.90
  -4  15  -5  132.49   17.80
   5 -15   5    6.20   12.50
  -5  15  -5   -0.70   11.70
   6 -15   5   17.10   12.50
   6  15   5    6.90    7.40
   7 -15   5   -0.10   12.20
   8 -16  -5  150.38   25.70
   8  16  -5   95.59   12.40
   7 -16  -5    9.80   12.00
   7  16  -5   12.30   10.50
  -6 -16   5   59.69    9.40
   6 -16  -5   36.30   13.40
   6  16  -5   62.19   13.40
   5 -16  -5   45.10   12.90
  -5 -16   5   45.40   10.30
   5  16  -5   41.30   12.50
  -4 -16   5   63.69   11.90
   4 -16  -5   46.90   13.30
   4  16  -5   53.39   13.30
   3 -16  -5   33.60   12.10
  -3 -16   5   19.70   10.50
   3  16  -5    5.80   12.20
   2 -16  -5   55.29   12.90
  -2 -16   5   34.20   11.70
   1 -16  -5   -1.30    9.80
  -1 -16   5   -9.30    9.80
   1  16  -5   13.80   12.20
   0 -16  -5  108.69   14.30
   0 -16   5  124.29   15.80
   0  16  -5  109.49   16.70
  -1 -16  -5    8.90    9.00
   1 -16   5   22.90   12.10
   1  16   5   11.20    8.90
  -1  16  -5   12.90   12.90
  -2 -16  -5   29.00    9.80
   2 -16   5   20.10   12.20
  -2  16  -5   16.50   13.20
  -3 -16  -5   -7.70    7.20
   3 -16   5    1.70   11.40
   3  16   5   17.50    9.20
  -3  16  -5  -14.50   11.60
   4 -16   5   19.10   12.70
  -4 -16  -5   23.00    8.30
   4  16   5   32.60   10.50
  -4  16  -5   24.40   13.60
   5 -16   5   23.30   13.50
  -5 -16  -5    6.40    7.00
  -5  16  -5   24.10   14.10
   5  16   5   30.60    9.50
   6 -16   5  102.59   17.40
   7 -17  -5    7.20   12.20
   7  17  -5   16.60   10.80
  -6 -17   5   12.10    9.00
   6 -17  -5   28.20   13.50
   6  17  -5   32.80   12.60
  -5 -17   5   -2.60    8.10
   5 -17  -5   -6.70   11.10
   5  17  -5   -1.10   11.20
   4 -17  -5   56.89   14.20
  -4 -17   5   71.59   12.70
   4  17  -5   74.69   14.60
  -3 -17   5   -6.00   10.20
   3 -17  -5  -15.40   16.40
   3  17  -5    6.00   12.10
   2 -17  -5  259.07   20.50
  -2 -17   5  237.98   20.10
   2  17  -5  251.47   23.00
  -1 -17   5   24.70   11.60
   1 -17  -5   25.10   12.00
   1  17  -5   17.80   13.40
   0 -17   5  389.36   24.30
   0 -17  -5  451.85   24.40
   0  17  -5  398.56   27.10
   1 -17   5   19.80   12.80
  -1 -17  -5   29.50   10.70
  -1  17  -5   22.90   13.50
   2 -17   5  293.47   23.40
  -2 -17  -5  294.67   19.20
   2  17   5  270.97   19.40
  -2  17  -5  361.66   26.10
   3 -17   5    6.20   12.30
  -3  17  -5   -2.40   13.10
   3  17   5   12.60    9.00
   4 -17   5   16.70   13.40
  -4 -17  -5   29.20    8.50
  -4  17  -5   26.30   14.20
   4  17   5   21.50    9.80
   5 -17   5   -8.40   12.30
  -5 -17  -5  -16.30    6.60
   6 -17   5   27.70   14.30
   7 -18  -5   14.00   14.00
   7  18  -5    3.90   10.80
  -6 -18   5   33.70   10.70
   6 -18  -5   35.90   13.90
   6  18  -5   48.90   13.90
  -5 -18   5   10.00    9.10
   5 -18  -5    7.90   12.20
   5  18  -5    7.10   12.10
   4 -18  -5   45.60   14.50
  -4 -18   5   41.00   11.80
   4  18  -5   34.40   14.00
  -3 -18   5   11.20   10.90
   3 -18  -5    6.10   11.90
   3  18  -5   19.40   13.80
   2 -18  -5   42.30   20.30
  -2 -18   5   13.00   11.60
   2  18  -5   38.50   14.70
   1 -18  -5   13.60   11.60
  -1 -18   5    5.50   11.60
   1  18  -5   18.10   14.00
   0 -18   5   28.80   12.30
   0 -18  -5   -2.90   10.30
   0  18  -5    7.00   12.90
   1 -18   5   28.50   13.20
  -1 -18  -5   44.40   11.70
  -1  18  -5   21.10   14.20
   2 -18   5   29.60   13.70
  -2 -18  -5    4.50    9.80
  -2  18  -5   31.90   15.10
  -3 -18  -5   10.60    9.60
   3 -18   5   22.00   13.30
  -3  18  -5   22.30   14.80
   4 -18   5   34.90   14.60
  -4 -18  -5    7.10    9.00
  -4  18  -5   22.20   15.40
   5 -18   5    0.70   12.80
   6 -19  -5    7.90   15.10
   6  19  -5  -17.80   11.90
   5 -19  -5    2.40   12.20
  -5 -19   5   11.90   10.10
   5  19  -5    1.30   12.60
  -4 -19   5   11.40   10.00
   4 -19  -5    3.00   11.50
   4  19  -5   21.00   13.40
   3 -19  -5   20.00   12.20
  -3 -19   5    4.40   11.50
   3  19  -5   -4.50   13.20
   2 -19  -5  305.67   23.30
  -2 -19   5  265.97   22.80
   2  19  -5  275.97   25.90
  -1 -19   5   -7.10   12.10
   1  19  -5    4.10   13.50
   0 -19  -5  180.58   19.00
   0 -19   5  191.18   20.50
   0  19  -5  165.28   21.50
  -1 -19  -5   -2.90    9.80
   1 -19   5    2.80   12.60
  -1  19  -5   -2.80   14.10
  -2 -19  -5  176.68   17.40
   2 -19   5  163.98   20.00
  -2  19  -5  189.58   22.30
  -3 -19  -5    2.30    9.60
   3 -19   5   -0.30   12.30
  -3  19  -5   -2.50   13.40
   4 -19   5   46.20   14.90
  -4 -19  -5   40.30   10.50
   5 -19   5    4.00   12.30
   4 -20  -5   58.89   15.40
  -4 -20   5   68.19   13.60
   4  20  -5   48.00   17.40
  -3 -20   5   -1.90   11.00
   3 -20  -5   11.30   12.80
   3  20  -5   -0.30   13.80
  -2 -20   5   -0.50   13.30
   2 -20  -5   28.40   13.60
   2  20  -5   22.40   14.80
  -1 -20   5   14.70   12.10
   1 -20  -5    4.40   12.20
   1  20  -5  -11.50   13.80
   0 -20   5   48.60   15.30
   0  20  -5   57.29   18.00
  -1 -20  -5   20.70   11.90
   1 -20   5   11.70   13.90
  -1  20  -5    4.30   14.20
   2 -20   5   37.70   14.20
  -2 -20  -5   26.80   11.60
  -2  20  -5   27.70   16.10
  -3 -20  -5    0.80    9.30
   3 -20   5   18.80   14.00
   3 -21  -5   -1.70   12.40
   3  21  -5    5.20   14.30
  -2 -21   5   96.29   15.90
   2 -21  -5  111.09   17.40
   2  21  -5  117.79   22.10
  -1 -21   5   21.80   13.70
   1 -21  -5   55.99   14.10
   0 -21  -5   59.29   14.60
   0 -21   5   47.70   15.10
  -1 -21  -5   -2.30   12.80
   1 -21   5   11.70   12.60
  -1  21  -5   -8.80   16.80
  12   0  -6    4.10    4.40
  12   0  -6    8.30    4.30
  11   0  -6    1.90    6.00
  11   0  -6    0.70    4.90
  10   0  -6   -2.70    5.00
  10   0  -6    6.50    6.50
   9   0  -6    5.00    6.20
  -9   0   6   -3.60    2.20
  -8   0   6  416.76   14.60
   8   0  -6  455.45   17.60
   7   0  -6    0.10    5.50
  -7   0   6    0.50    3.80
  -6   0   6  175.48    9.40
   6   0  -6  181.38   10.50
  -5   0   6   -1.10    3.60
   5   0  -6    4.10    4.40
   4   0  -6  835.02   24.60
  -4   0   6  846.22   24.20
   3   0  -6    7.70    4.00
  -3   0   6    3.20    3.50
  -1   0   6    3.30    3.10
   1   0  -6    5.30    3.50
   0   0   6  711.33   20.50
   0   0  -6  686.83   20.50
   1   0   6   -0.10    3.20
  -1   0  -6   -1.60    3.40
  -2   0  -6  269.67   11.20
   2   0   6  279.97   10.90
  -3   0  -6   -2.80    3.40
   3   0   6   -1.70    3.40
   4   0   6  900.71   25.60
  -4   0  -6  898.01   24.90
   5   0   6   -3.70    3.90
  -5   0  -6    0.40    3.30
   6   0   6  252.07   11.90
   6   0   6  280.47   11.70
   7   0   6   -4.80    4.20
   7   0   6   -8.90    4.40
   8   0   6   91.09    7.20
   8   0   6   90.79    7.60
   9   0   6   -0.50    2.50
   9   0   6   -0.80    2.70
  12  -1  -6    8.50    6.60
  11  -1  -6   15.70    7.00
  11   1  -6   18.60    5.90
  11   1  -6   11.20    5.10
  10  -1  -6   66.49    8.50
  10  -1  -6   51.49    8.30
  10   1  -6   69.89    8.30
   9  -1  -6   94.39    9.70
   9   1  -6   90.89    8.90
  -9   1   6   84.69    7.20
   8  -1  -6  274.57   14.30
  -8  -1   6  293.57   10.60
   8   1  -6  299.47   14.00
  -8   1   6  289.77   12.30
  -7  -1   6    8.10    3.90
   7  -1  -6    6.30    5.50
   7   1  -6    3.90    5.20
  -7   1   6    2.80    4.10
  -6  -1   6  703.83   21.30
   6  -1  -6  727.93   23.00
   6   1  -6  735.73   23.20
  -6   1   6  721.33   22.20
   5  -1  -6   18.50    5.40
  -5  -1   6   16.20    4.30
   5   1  -6    9.20    4.70
  -5   1   6   25.70    5.30
   4  -1  -6  174.48    9.70
  -4  -1   6  171.28    8.90
  -4   1   6  174.08    9.20
   4   1  -6  192.08   10.00
  -3  -1   6  616.44   19.10
   3  -1  -6  648.54   19.70
  -3   1   6  644.24   19.60
   3   1  -6  643.04   19.70
  -2  -1   6  466.85   14.90
   2  -1  -6  433.16   14.80
   2   1  -6  447.66   15.20
  -2   1   6  434.86   14.70
  -1  -1   6    3.90    3.30
   1  -1  -6    3.50    3.40
   1   1  -6    5.40    3.90
  -1   1   6    1.80    3.20
   0  -1   6  966.00   27.00
   0  -1  -6  969.40   26.80
   0   1  -6  975.90   27.40
   0   1   6 1003.20   26.80
  -1  -1  -6   77.39    6.20
   1  -1   6   68.69    6.30
   1   1   6   70.59    5.60
  -1   1  -6   78.59    6.70
  -2  -1  -6  243.58   10.20
   2  -1   6  244.08   10.60
  -2   1  -6  235.68   10.70
   2   1   6  249.88   10.00
   3  -1   6    5.30    4.10
  -3  -1  -6    2.40    3.50
   3   1   6    6.20    3.70
  -3   1  -6    4.20    4.10
   4  -1   6 2854.11   70.29
   4   1   6 2830.72   69.09
  -4   1  -6 2791.62   69.49
   5  -1   6  807.12   24.50
  -5  -1  -6  776.82   21.00
   5   1   6  858.71   23.40
   6  -1   6  688.83   22.00
   6  -1   6  687.93   21.80
   7  -1   6   18.10    5.40
   7  -1   6   16.00    5.80
   7   1   6   17.20    4.60
   7   1   6   29.00    4.60
   8  -1   6  181.28   10.40
   8  -1   6  179.98   10.90
   8   1   6  213.68    8.30
   8   1   6  200.28    7.70
   9  -1   6    5.70    4.70
   9  -1   6    5.80    4.10
  12  -2  -6   -5.50    6.10
  11  -2  -6   -4.20    6.50
  11  -2  -6   -0.80    5.60
  11   2  -6    1.00    4.00
  11   2  -6    2.10    4.70
  10  -2  -6   14.10    7.30
  10  -2  -6   19.10    6.80
  10   2  -6   21.70    6.30
   9  -2  -6   28.50    7.60
   9  -2  -6   31.30    7.30
   9   2  -6   26.70    6.80
  -9   2   6   22.40    8.60
   8  -2  -6   19.80    7.00
  -8  -2   6   18.10    3.20
   8   2  -6   19.50    6.40
  -8   2   6   22.70    5.60
  -7  -2   6   28.00    4.70
   7  -2  -6   34.70    7.20
   7   2  -6   36.40    6.80
  -7   2   6   34.20    6.10
   6  -2  -6  191.38   11.40
  -6  -2   6  186.58    9.10
  -6   2   6  198.08   10.60
   6   2  -6  202.78   11.90
   5  -2  -6  442.46   16.30
  -5  -2   6  416.66   14.40
  -5   2   6  437.36   15.70
   5   2  -6  394.06   15.30
  -4   2   6 9000.00  211.58
   3  -2  -6    9.60    4.10
  -3  -2   6    6.50    3.90
   3   2  -6    7.00    4.30
  -2  -2   6 3700.53   86.99
   2  -2  -6 3471.95   86.89
  -2   2   6 3581.44   87.09
   2   2  -6 3591.14   87.39
  -1  -2   6  789.22   22.50
   1  -2  -6  746.83   22.10
   1   2  -6  757.52   23.00
  -1   2   6  789.12   22.40
   0  -2  -6 1838.22   47.50
   0  -2   6 1973.60   48.50
   0   2   6 1864.51   47.80
   0   2  -6 1874.01   48.60
  -1  -2  -6 1429.96   37.20
   1  -2   6 1456.95   38.20
   1   2   6 1410.86   37.20
  -1   2  -6 1446.36   38.50
  -2  -2  -6  120.19    7.20
   2  -2   6  120.89    8.10
   2   2   6  121.09    7.00
  -2   2  -6  124.89    8.50
   3  -2   6  450.75   16.30
  -3  -2  -6  461.85   14.70
  -3   2  -6  447.46   16.10
   3   2   6  464.25   14.80
   4  -2   6  937.71   26.90
   4  -2   6  855.51   26.30
  -4   2  -6  851.91   25.70
   4   2   6  889.81   24.50
   5  -2   6  649.43   21.50
   5  -2   6  636.54   21.40
  -5  -2  -6  612.74   15.80
   5   2   6  680.53   19.10
   6  -2   6  253.37   12.80
   6  -2   6  249.38   12.70
  -6   2  -6  236.98   12.60
   6   2   6  237.18    9.70
   7  -2   6   31.70    6.90
   7  -2   6   51.09    7.60
   7   2   6   54.19    5.10
   8  -2   6   47.90    7.30
   8  -2   6   34.10    6.60
   9  -2   6   -7.00    4.50
   9  -2   6   -3.50    5.30
  10  -2   6    7.80    4.50
  10  -2   6    3.50    4.10
  12  -3  -6    9.60    6.90
  11  -3  -6   -3.80    5.70
  11   3  -6   -1.20    3.90
  11   3  -6    3.00    2.90
  10  -3  -6   79.59   10.10
  10  -3  -6  102.69   11.20
  10   3  -6  111.19    9.40
   9  -3  -6   25.20    8.20
   9  -3  -6   38.80    8.40
   9   3  -6   40.60    7.00
  -9   3   6   32.00    6.50
   8  -3  -6   63.89    9.20
  -8  -3   6   62.59    2.90
   8   3  -6   62.59    8.00
   7  -3  -6  305.37   15.00
  -7  -3   6  300.77   10.80
  -7   3   6  277.17   13.40
   7   3  -6  279.17   13.60
   6  -3  -6  132.99   10.30
  -6  -3   6  137.19    7.80
  -6   3   6  129.79    9.60
   6   3  -6  139.79    9.90
  -5  -3   6   93.89    7.20
   5  -3  -6  102.59    9.20
  -5   3   6   92.89    8.60
   5   3  -6  105.49    8.70
   4  -3  -6 1927.21   50.19
  -4  -3   6 1915.71   48.80
  -4   3   6 1962.90   50.09
   4   3  -6 1878.41   49.90
   3  -3  -6 1558.84   42.50
  -3  -3   6 1745.13   44.10
   3   3  -6 1597.44   42.80
  -3   3   6 1577.94   42.60
  -2  -3   6  407.86   14.30
   2  -3  -6  391.66   14.30
   2   3  -6  385.46   14.70
  -2   3   6  430.16   14.70
  -1  -3   6   38.40    5.40
   1  -3  -6   28.10    4.90
   1   3  -6   31.40    5.60
  -1   3   6   31.00    5.10
   0  -3  -6 3874.31   95.59
   0  -3   6 4045.10   96.69
   0   3  -6 3905.11   96.99
   0   3   6 4093.79   96.29
  -1  -3  -6   64.99    5.90
   1  -3   6   78.89    7.50
  -1   3  -6   97.49    8.50
   1   3   6   67.79    5.80
  -2  -3  -6 1168.08   30.50
   2  -3   6 1141.79   32.40
   2   3   6 1135.29   30.70
  -2   3  -6 1138.29   32.40
   3  -3   6  146.59   10.00
  -3  -3  -6  151.48    7.70
   3  -3   6  152.78    9.80
   3   3   6  158.98    8.00
  -3   3  -6  120.89    9.50
   4  -3   6 1276.47   37.90
   4  -3   6 1233.88   35.50
  -4  -3  -6 1208.78   31.70
  -4   3  -6 1213.98   34.60
   4   3   6 1301.07   33.00
   5  -3   6   -4.40    5.00
   5  -3   6   -2.00    5.30
  -5   3  -6    2.80    4.90
   5   3   6   -2.60    3.30
   6  -3   6  773.12   25.40
   6  -3   6  774.72   25.80
   6   3   6  803.12   21.60
  -6   3  -6  765.52   23.90
   7  -3   6    2.80    6.20
   7  -3   6    7.30    6.10
   7   3   6    5.10    3.20
   7   3   6    4.50    2.70
   8  -3   6  148.99   11.90
   8  -3   6  155.58   12.20
   9  -3   6   34.20   10.70
   9  -3   6   50.19    8.00
  10  -3   6    7.20    5.00
  10  -3   6   23.30    5.90
  11  -3   6   -9.80    3.40
  12  -4  -6    1.90    7.00
  11  -4  -6  -17.00    6.30
  11  -4  -6   -2.60    7.80
  10  -4  -6    6.70    7.20
  10  -4  -6    3.10    7.60
  10   4  -6    5.40    5.40
   9  -4  -6   40.60    8.70
   9  -4  -6   33.70    8.80
  -9   4   6   74.59   10.20
   9   4  -6   44.20    7.20
   8  -4  -6  206.88   14.20
   8  -4  -6  178.88   13.40
  -8   4   6  204.38   12.60
   8   4  -6  223.68   12.60
  -7  -4   6    6.00    3.60
  -7  -4   6    6.20    3.40
   7  -4  -6    5.30    6.30
   7   4  -6   17.30    6.20
  -6  -4   6  588.24   18.00
   6  -4  -6  612.34   21.60
   6   4  -6  595.44   20.40
  -6   4   6  554.24   20.40
   5  -4  -6  306.37   14.20
  -5  -4   6  291.47   11.70
   5   4  -6  285.07   13.40
  -5   4   6  299.67   13.50
   4  -4  -6   35.60    6.40
  -4  -4   6   34.80    5.30
  -4   4   6   36.50    6.10
   4   4  -6   36.20    6.40
  -3  -4   6  184.08    9.40
   3  -4  -6  192.48   10.10
   3   4  -6  187.28   10.40
  -3   4   6  182.38   10.00
   2  -4  -6 4069.79   99.19
  -2   4   6 4311.87  100.09
   2   4  -6 3877.31   99.59
   1  -4  -6   96.29    7.30
  -1  -4   6   99.69    7.50
  -1   4   6  100.89    7.50
   1   4  -6   94.39    8.20
   0  -4  -6 2297.27   57.69
   0  -4   6 2201.98   58.79
   0   4  -6 2281.17   59.49
   0   4   6 2452.75   58.49
   1  -4   6 4048.70   99.49
  -1  -4  -6 3854.51   97.29
   1   4   6 4207.08   98.19
  -1   4  -6 4143.09   99.89
   2  -4   6  710.03   22.80
   2  -4   6  647.04   22.40
  -2  -4  -6  711.73   20.30
   2   4   6  720.73   20.90
  -2   4  -6  683.83   22.60
   3  -4   6    7.00    5.40
  -3  -4  -6   13.80    3.90
   3  -4   6   10.10    5.40
   3   4   6   10.10    4.00
  -3   4  -6    8.50    5.50
   4  -4   6  111.29    9.90
   4  -4   6   97.29    9.60
  -4  -4  -6   74.39    5.90
  -4   4  -6  105.79    9.50
   4   4   6   87.69    6.80
   5  -4   6  144.59   11.10
   5  -4   6  132.99   11.40
   5   4   6  154.18    8.10
  -5   4  -6  139.89   10.50
   6  -4   6  161.68   12.40
   6  -4   6  177.68   12.60
   6   4   6  170.68    7.80
   7  -4   6    0.30    6.40
   7  -4   6    7.00    6.80
   7   4   6    3.00    2.60
   7   4   6    3.90    2.20
   8  -4   6   64.39    9.50
   8  -4   6   76.79   10.00
   9  -4   6   17.80    7.10
   9  -4   6   16.90    7.70
  10  -4   6   18.90    7.10
  12  -5  -6   44.40    9.90
  11  -5  -6   -5.50    8.10
  10  -5  -6   84.19   11.70
  10  -5  -6  130.99   20.00
  10   5  -6  103.39    8.50
   9  -5  -6   15.00    8.30
   9   5  -6    4.50    5.80
   8  -5  -6    9.90    7.90
  -8   5   6   10.00    6.20
   8   5  -6   -7.30    5.70
  -7  -5   6    4.00    3.60
   7  -5  -6   12.30    7.30
  -7  -5   6    2.80    3.40
   7   5  -6    7.30    6.00
  -7   5   6    6.50    5.70
  -6  -5   6  133.89    8.10
   6  -5  -6  126.59   11.50
  -6  -5   6  136.49    8.70
   6   5  -6  139.19   10.80
  -6   5   6  123.39   10.40
  -5  -5   6  587.24   19.30
   5  -5  -6  589.74   21.40
  -5  -5   6  602.04   18.70
   5   5  -6  588.34   22.60
  -5   5   6  555.14   20.50
  -4  -5   6  652.63   20.40
  -4   5   6  657.53   22.10
   4   5  -6  655.63   22.10
  -3  -5   6   84.69    7.70
   3  -5  -6   97.09    8.70
   3   5  -6   95.29    9.00
  -3   5   6   98.89    8.80
   2  -5  -6   80.99    7.70
  -2  -5   6   76.89    7.50
  -2   5   6   78.69    7.70
   2   5  -6   77.79    8.30
  -1  -5   6   60.39    7.20
   1  -5  -6   63.09    6.80
   1   5  -6   55.79    7.60
  -1   5   6   80.29    7.60
   0  -5  -6 1343.77   35.90
   0  -5   6 1301.67   39.00
   0  -5   6 1392.46   37.50
   0   5   6 1271.77   36.20
   0   5  -6 1367.46   37.90
   1  -5   6 1272.87   36.40
  -1  -5  -6 1245.38   34.10
   1  -5   6 1235.28   36.10
  -1   5  -6 1262.07   36.60
   1   5   6 1378.46   35.20
   2  -5   6 1713.43   46.20
   2  -5   6 1645.34   45.60
  -2  -5  -6 1631.04   42.80
   2   5   6 1676.23   43.70
  -2   5  -6 1739.73   46.20
   3  -5   6  325.07   15.20
  -3  -5  -6  323.87   11.70
   3  -5   6  309.57   14.80
  -3   5  -6  300.67   14.70
   3   5   6  325.17   12.50
   4  -5   6  696.43   24.70
   4  -5   6  689.33   24.10
  -4  -5  -6  758.02   20.10
   4   5   6  724.93   21.20
  -4   5  -6  672.83   23.80
   5  -5   6   17.50    6.90
   5  -5   6   10.00    7.10
  -5   5  -6    0.00    5.60
   5   5   6    7.60    3.70
   6  -5   6  895.61   30.70
   6  -5   6  947.01   30.40
   6   5   6  914.31   24.70
   7  -5   6   -0.20    7.10
   7  -5   6    6.30    7.40
   7   5   6   10.00    1.90
   7   5   6   14.10    2.50
   8  -5   6  111.69   11.50
   8  -5   6   98.69   11.20
   9  -5   6   -4.60    7.30
   9  -5   6    2.40    7.40
  10  -5   6   44.40    8.70
  11  -6  -6    2.60    8.90
  10  -6  -6   34.60   10.40
  10  -6  -6   43.60   10.00
  10   6  -6   31.60    5.50
   9  -6  -6   27.90    8.80
   9  -6  -6   30.20    9.40
   9   6  -6   49.50    7.50
   8  -6  -6   48.60    9.30
   8  -6  -6   72.59   11.00
   8   6  -6   43.80    7.60
   7  -6  -6  107.89   12.10
  -7  -6   6  114.69    7.30
   7  -6  -6  151.68   12.80
  -7  -6   6  121.89    7.10
   7   6  -6  126.39   11.20
  -7   6   6  140.79   11.60
  -6  -6   6  420.06   15.00
   6  -6  -6  400.16   18.40
   6  -6  -6  394.86   18.50
  -6  -6   6  407.56   14.60
   6   6  -6  431.66   17.60
   5  -6  -6   14.70    6.70
  -5  -6   6   16.10    5.20
  -5  -6   6   13.50    4.90
  -5   6   6   17.10    6.50
   5   6  -6   14.30    6.60
   4  -6  -6  940.41   29.80
  -4  -6   6  943.31   27.90
  -4  -6   6 1000.70   28.80
  -4   6   6  977.60   29.90
   3  -6  -6  325.37   14.10
  -3  -6   6  262.47   12.60
  -3  -6   6  289.27   13.40
   3   6  -6  283.77   14.10
  -3   6   6  291.97   13.80
  -2  -6   6 2083.79   55.19
   2  -6  -6 2099.99   55.39
  -2  -6   6 2109.29   55.49
   2   6  -6 2173.28   56.49
  -2   6   6 2161.48   55.89
  -1  -6   6  994.50   29.30
   1  -6  -6  895.91   27.90
  -1  -6   6  985.10   29.30
  -1   6   6 1048.10   31.40
   1   6  -6  902.81   29.40
   0  -6   6 1934.41   52.89
   0  -6   6 1984.30   53.09
   0  -6  -6 1982.80   51.49
   0   6   6 2033.30   52.19
   0   6  -6 2042.50   53.69
  -1  -6  -6  143.49    8.60
   1  -6   6  138.19   10.40
   1  -6   6  130.19   10.20
  -1   6  -6  150.18   11.20
   1   6   6  141.19    8.80
   2  -6   6 1236.98   39.20
  -2  -6  -6 1268.67   34.00
  -2   6  -6 1291.67   37.50
   2   6   6 1294.97   35.10
  -3  -6  -6  439.46   15.00
  -3  -6  -6  447.46   14.90
   3  -6   6  441.06   18.60
  -3   6  -6  459.45   18.80
   3   6   6  460.35   15.90
  -4  -6  -6   24.40    4.00
  -4  -6  -6   29.90    5.70
   4  -6   6   27.40    8.90
   4  -6   6   11.70    7.00
  -4   6  -6   21.30    7.10
   4   6   6   20.30    4.90
   5  -6   6   10.50    7.80
   5  -6   6   18.90    7.60
   5   6   6   15.10    4.50
  -5   6  -6   10.90    7.10
   6  -6   6   83.09   11.10
   6  -6   6   76.39   10.60
   6   6   6   72.79    6.20
  -6   6  -6   73.99    9.40
   7  -6   6  304.77   18.30
   8  -6   6   15.00    8.60
   8  -6   6    0.30    7.70
   9  -6   6   18.90    9.20
   9  -6   6   10.70    8.10
  10  -6   6   17.80    8.50
  11  -7  -6  -10.30    8.80
  10  -7  -6   18.40    9.00
  10  -7  -6   37.80   11.00
  10   7  -6   29.60    5.20
   9  -7  -6   13.70    9.30
   9  -7  -6    8.50    8.30
   9   7  -6    3.80    5.90
   8  -7  -6  127.69   13.60
   8  -7  -6  121.59   13.40
   8   7  -6  135.99   11.70
  -7  -7   6   75.89    6.80
   7  -7  -6   85.79   11.70
  -7  -7   6   78.39    6.80
   7  -7  -6   70.39   10.90
   7   7  -6   70.59    9.20
  -6  -7   6    2.10    4.70
   6  -7  -6   -3.20    6.30
   6  -7  -6    0.40    7.10
  -6  -7   6   -4.60    4.30
   6   7  -6    0.80    6.70
  -6   7   6   -2.30    5.90
   5  -7  -6  215.28   14.00
  -5  -7   6  224.08   11.40
   5  -7  -6  185.28   13.20
  -5  -7   6  234.88   11.90
   5   7  -6  200.38   13.10
  -5   7   6  191.68   12.70
   4  -7  -6  309.37   15.10
  -4  -7   6  323.97   14.30
  -4  -7   6  309.37   13.50
  -4   7   6  309.27   15.30
   4   7  -6  312.87   15.40
  -3  -7   6  390.26   16.20
   3  -7  -6  419.16   19.40
  -3  -7   6  425.26   16.90
  -3   7   6  443.96   17.70
   3   7  -6  423.06   18.30
  -2  -7   6  120.69   10.00
   2  -7  -6  113.39    9.60
  -2  -7   6  116.39   10.20
  -2   7   6  116.89    9.70
   2   7  -6  123.39   10.90
   1  -7  -6 1042.00   31.90
  -1  -7   6 1095.39   32.90
  -1  -7   6 1152.58   33.30
   1   7  -6 1075.29   33.60
  -1   7   6 1155.68   33.00
   0  -7  -6  143.69    9.60
   0  -7   6  131.59   10.80
   0  -7   6  147.19   10.80
   0   7  -6  113.79   11.00
   0   7   6  146.79    9.90
   1  -7   6 1297.87   38.60
  -1  -7  -6 1273.67   35.90
   1  -7   6 1372.46   39.30
   1   7   6 1309.97   37.00
  -1   7  -6 1364.96   39.30
  -2  -7  -6 1460.85   38.10
   2  -7   6 1446.56   41.40
   2  -7   6 1364.86   41.30
  -2  -7  -6 1375.96   38.30
   2   7   6 1458.75   39.20
  -2   7  -6 1404.46   41.40
   3  -7   6  157.48   12.80
  -3  -7  -6  141.49    8.90
   3  -7   6  159.98   12.70
  -3  -7  -6  159.68    8.80
  -3   7  -6  154.18   13.20
   3   7   6  152.88    9.70
   4  -7   6  209.18   14.90
   4  -7   6  199.68   13.80
   4   7   6  206.68   10.50
  -4   7  -6  204.68   14.30
   5  -7   6   68.89   10.40
   5  -7   6   74.49   10.30
   5   7   6   84.89    7.30
  -5   7  -6   83.89   11.10
   6  -7   6  525.95   22.90
   6  -7   6  552.34   24.10
  -6   7  -6  511.65   21.60
   6   7   6  497.85   16.50
   7  -7   6   17.00    9.10
   7  -7   6    2.10    8.40
   7   7   6   -0.50    2.80
   8  -7   6  127.29   13.50
   8  -7   6  130.29   15.10
   9  -7   6   12.40    9.60
   9  -7   6    8.80   10.20
  10  -7   6    5.20    8.40
  11  -8  -6   19.00   10.60
  10  -8  -6   11.30   10.40
  10  -8  -6    5.40    8.50
  10   8  -6    0.20    4.50
   9  -8  -6  112.69   13.90
   9  -8  -6  132.39   14.70
   9   8  -6  152.08   11.10
   8  -8  -6    3.50    8.60
   8  -8  -6    2.30    7.80
   8   8  -6    2.80    6.80
   7  -8  -6   -0.70    8.00
  -7  -8   6    0.00    4.00
  -7  -8   6   -3.50    4.10
   7  -8  -6  -10.00    7.30
   7   8  -6   -2.20    6.80
   6  -8  -6  141.69   13.00
   6  -8  -6  134.29   13.60
  -6  -8   6  109.79    9.40
  -6  -8   6  120.79    9.30
   6   8  -6  129.59   12.10
  -6   8   6  141.49   13.40
  -5  -8   6  149.99   10.60
   5  -8  -6  137.89   12.70
   5  -8  -6  148.09   13.90
  -5  -8   6  140.09   10.50
  -5   8   6  135.79   11.90
   5   8  -6  138.99   12.70
   4  -8  -6  393.16   18.30
  -4  -8   6  443.96   17.20
  -4  -8   6  408.66   16.50
   4  -8  -6  379.36   17.90
  -4   8   6  405.06   18.40
   4   8  -6  423.26   18.80
  -3  -8   6   36.60    6.90
  -3  -8   6   32.20    7.30
   3  -8  -6   39.60    7.80
   3  -8  -6   33.40    7.60
  -3   8   6   37.70    7.50
   3   8  -6   23.30    7.80
  -2  -8   6 1774.02   49.60
   2  -8  -6 1835.32   49.70
  -2  -8   6 1882.31   49.90
   2  -8  -6 1774.42   50.09
   2   8  -6 1796.42   50.59
  -2   8   6 1826.82   50.09
  -1  -8   6    7.70    6.00
   1  -8  -6    6.10    5.70
  -1  -8   6   15.70    6.40
   1  -8  -6   11.40    5.90
   1   8  -6    0.50    6.80
  -1   8   6    4.20    5.50
   0  -8   6  571.04   22.10
   0  -8   6  582.94   22.20
   0  -8  -6  598.54   20.50
   0  -8  -6  575.34   20.70
   0   8  -6  669.53   25.60
   0   8   6  570.74   21.00
  -1  -8  -6 1105.19   31.50
   1  -8   6 1097.09   34.50
  -1  -8  -6 1087.29   32.10
   1  -8   6 1059.69   33.90
  -1   8  -6 1103.19   34.60
   1   8   6 1078.59   32.20
   2  -8   6  903.41   29.90
  -2  -8  -6  868.01   26.40
   2  -8   6  885.41   30.30
  -2  -8  -6  905.61   27.10
   2   8   6  870.51   27.50
  -2   8  -6  926.21   30.40
   3  -8   6   12.30    7.30
   3  -8   6    3.60    7.00
  -3  -8  -6    9.50    4.60
  -3  -8  -6    1.80    4.50
   3   8   6   10.40    5.30
  -3   8  -6   17.50    8.20
  -4  -8  -6   14.70    4.60
   4  -8   6    7.80    7.70
   4  -8   6    6.50    7.70
   4   8   6   12.50    5.30
  -4   8  -6   10.40    7.90
  -5  -8  -6  254.47    8.30
  -5  -8  -6  239.08    9.80
   5  -8   6  245.48   16.80
   5  -8   6  292.47   17.90
   5   8   6  241.58   11.70
  -5   8  -6  255.67   16.90
   6  -8   6   22.70    9.70
   6  -8   6    9.90    9.20
  -6   8  -6    8.20    8.30
   6   8   6    5.90    4.50
   7  -8   6  152.48   15.00
   7  -8   6  188.78   17.20
   8  -8   6    8.20   10.00
   8  -8   6   18.10   10.10
   9  -8   6   45.70   12.00
  10  -8   6    6.30    9.20
  11  -9  -6   -9.30   10.30
  10  -9  -6   47.00   12.20
  10   9  -6   40.20    5.70
   9  -9  -6   11.30   10.10
   9  -9  -6    4.10    9.00
   9   9  -6   13.60    6.70
   8  -9  -6  102.29   13.80
   8  -9  -6  113.39   13.90
   8   9  -6  133.19   12.30
   7  -9  -6   49.40   11.00
  -7  -9   6   40.90    6.10
  -7  -9   6   36.40    5.70
   7  -9  -6   32.20   10.10
   7   9  -6   36.50    8.80
  -6  -9   6   97.79    8.80
   6  -9  -6   74.79   11.40
   6  -9  -6   77.89   12.00
  -6  -9   6  100.19    9.10
   6   9  -6   84.69   10.80
  -5  -9   6  250.47   13.50
   5  -9  -6  241.78   16.00
  -5  -9   6  234.68   13.20
   5  -9  -6  245.38   16.10
   5   9  -6  241.18   15.30
  -5   9   6  248.98   15.70
  -4  -9   6   48.50    8.00
   4  -9  -6   41.80    9.30
   4  -9  -6   52.19    9.50
  -4  -9   6   47.20    8.10
   4   9  -6   59.39    9.90
  -3  -9   6  313.27   15.70
   3  -9  -6  321.07   16.30
   3  -9  -6  321.27   16.70
  -3  -9   6  323.27   15.50
   3   9  -6  317.77   17.00
  -3   9   6  329.97   16.90
  -2  -9   6  116.79   11.40
   2  -9  -6  129.99   11.50
  -2  -9   6  105.89   10.90
   2  -9  -6  111.39   11.30
  -2   9   6  100.39   11.00
   2   9  -6  103.39   11.70
   1  -9  -6 2231.08   57.09
  -1  -9   6 2106.89   57.89
   1  -9  -6 2011.60   56.99
  -1  -9   6 2137.59   57.69
   1   9  -6 2140.19   58.79
  -1   9   6 2057.69   57.39
   0  -9  -6  352.06   15.30
   0  -9   6  311.27   18.50
   0  -9  -6  290.07   14.90
   0  -9   6  320.67   16.50
   0   9   6  315.67   15.10
   0   9  -6  304.87   17.20
  -1  -9  -6  620.64   21.90
   1  -9   6  634.34   24.40
   1  -9   6  633.74   24.00
  -1  -9  -6  566.34   21.00
   1   9   6  675.13   25.00
  -1   9  -6  605.44   24.30
   2  -9   6  351.96   17.90
   2  -9   6  332.27   18.00
  -2  -9  -6  337.57   14.40
  -2  -9  -6  320.87   14.60
   2   9   6  332.67   15.50
  -2   9  -6  356.56   18.80
  -3  -9  -6   35.00    6.10
   3  -9   6   24.70    8.90
  -3  -9  -6   38.10    6.60
   3  -9   6   37.30    9.50
   3   9   6   34.80    6.80
   4  -9   6  404.56   20.80
   4  -9   6  393.96   20.30
  -4  -9  -6  425.26   14.80
  -4  -9  -6  411.66   15.50
   4   9   6  385.46   16.40
  -4   9  -6  431.26   20.90
  -5  -9  -6    1.80    3.60
   5  -9   6   10.30    9.00
   5  -9   6   10.00    9.10
  -5  -9  -6    0.90    3.40
  -5   9  -6    2.10    8.50
   5   9   6   -0.80    5.10
   6  -9   6  236.28   18.90
   6  -9   6  262.57   18.40
  -6   9  -6  269.57   18.10
   7  -9   6    9.80    9.90
   7  -9   6   -4.10   10.50
   7   9   6    0.60    4.00
   8  -9   6   23.00   10.80
   8  -9   6   26.50   11.60
   9  -9   6    9.80   10.20
  10  -9   6   12.70    9.80
  11 -10  -6   -1.80   10.80
  10 -10  -6   13.90   11.80
  10  10  -6   15.60    5.20
   9 -10  -6   65.59   13.40
   9 -10  -6   48.30   13.00
   9  10  -6   44.20    7.90
   8 -10  -6   53.49   12.30
   8 -10  -6   44.50   11.80
   8  10  -6   64.59    9.70
   7 -10  -6  296.17   19.10
  -7 -10   6  292.17   15.10
   7  10  -6  314.57   17.30
  -6 -10   6    3.40    6.00
  -6 -10   6  -10.90    5.90
   6 -10  -6   19.00    9.20
   6  10  -6   -3.50    7.40
   5 -10  -6   57.99   11.20
  -5 -10   6   49.00    8.20
   5 -10  -6   49.70   10.60
  -5 -10   6   44.90    8.20
   5  10  -6   41.40    9.90
  -4 -10   6  707.73   24.80
   4 -10  -6  681.73   26.40
   4 -10  -6  636.74   26.50
  -4  10   6  669.83   26.00
   4  10  -6  711.33   26.70
  -3 -10   6   -2.40    6.40
  -3 -10   6   -4.10    7.00
   3 -10  -6   -3.90    6.30
   3 -10  -6    2.40    6.90
  -3  10   6    1.30    6.10
   3  10  -6    4.00    8.00
  -2 -10   6  602.64   23.30
   2 -10  -6  592.94   23.80
   2 -10  -6  640.54   23.70
  -2 -10   6  618.44   23.80
   2  10  -6  624.44   25.20
  -2  10   6  629.14   24.00
   1 -10  -6  537.75   21.50
  -1 -10   6  543.15   24.60
  -1 -10   6  518.75   21.90
  -1  10   6  509.45   21.10
   1  10  -6  510.15   22.70
   0 -10   6   62.19   10.20
   0 -10  -6   65.09    9.20
   0 -10  -6   52.89    8.40
   0 -10   6   62.89    9.90
   0  10  -6   57.09   10.60
   0  10   6   50.19    8.60
  -1 -10  -6   98.69   10.00
   1 -10   6  105.09   12.30
   1 -10   6   69.69   11.10
  -1 -10  -6   91.89   10.10
   1  10   6  116.59   11.30
  -1  10  -6  104.59   12.70
  -2 -10  -6  186.48   12.30
  -2 -10  -6  216.08   12.20
   2 -10   6  180.28   14.90
   2 -10   6  210.88   15.60
   2  10   6  233.88   13.50
  -2  10  -6  200.18   16.70
  -3 -10  -6 1831.32   47.30
  -3 -10  -6 1748.33   48.10
   3 -10   6 1711.13   52.89
   3 -10   6 1795.52   52.29
  -3  10  -6 1785.32   52.39
   3  10   6 1739.23   49.00
  -4 -10  -6  220.48   12.20
  -4 -10  -6  234.38   11.50
   4 -10   6  265.97   17.90
   4 -10   6  247.58   18.10
   4  10   6  201.08   12.80
  -4  10  -6  254.97   17.90
  -5 -10  -6  409.06   14.60
   5 -10   6  436.06   23.00
  -5 -10  -6  451.65   14.30
   5 -10   6  431.96   23.20
  -5  10  -6  447.96   22.70
   5  10   6  408.36   17.40
   6 -10   6   11.70   10.20
   6 -10   6   31.80   10.70
   6  10   6   12.40    5.60
   7 -10   6   87.19   14.30
   7 -10   6  100.99   14.10
   7  10   6   71.09    6.90
   8 -10   6   35.80   11.70
   8 -10   6   41.30   11.70
   9 -10   6    2.80   10.60
  10 -11  -6    5.20   11.30
  10  11  -6   -3.60    4.80
   9 -11  -6   22.80   12.10
   9  11  -6   15.70    7.20
   8 -11  -6   12.00   10.60
   8  11  -6   -1.90    7.30
   7 -11  -6   99.69   14.50
  -7 -11   6   65.09    8.20
   7 -11  -6   73.29   12.70
   7  11  -6   79.99   11.30
   6 -11  -6    2.10    9.50
  -6 -11   6    2.70    6.10
  -6 -11   6   -0.60    6.20
   6 -11  -6    8.60    9.00
   6  11  -6    8.20    9.00
  -5 -11   6  285.27   15.70
  -5 -11   6  306.87   15.70
   5 -11  -6  313.57   19.40
   5 -11  -6  293.67   18.80
   5  11  -6  280.17   18.10
   4 -11  -6   29.00    9.00
  -4 -11   6   18.90    7.70
   4 -11  -6   23.20    9.40
  -4  11   6   18.00    9.20
   4  11  -6   30.10    9.50
   3 -11  -6  478.55   21.80
   3 -11  -6  517.95   23.00
  -3 -11   6  515.65   21.60
  -3 -11   6  480.55   21.20
  -3  11   6  534.45   22.70
   3  11  -6  497.65   22.60
  -2 -11   6  150.38   13.60
   2 -11  -6  168.08   14.90
   2 -11  -6  156.88   13.50
  -2 -11   6  172.88   14.20
   2  11  -6  150.28   14.50
  -2  11   6  154.98   13.10
   1 -11  -6  973.10   36.60
  -1 -11   6 1030.70   33.90
   1 -11  -6 1012.20   33.10
  -1 -11   6 1034.40   37.50
   1  11  -6 1028.70   35.20
  -1  11   6 1013.80   33.90
   0 -11   6  187.88   15.10
   0 -11  -6  171.48   12.60
   0 -11  -6  170.58   14.10
   0  11   6  162.78   12.80
   0  11  -6  179.68   16.00
   1 -11   6  199.68   15.60
  -1 -11  -6  214.98   13.40
  -1 -11  -6  191.68   13.10
   1  11   6  186.88   13.30
  -1  11  -6  186.18   16.40
  -2 -11  -6   76.49   10.30
   2 -11   6   71.79   11.90
  -2 -11  -6   89.79    9.90
   2  11   6   70.99    9.90
  -2  11  -6   81.69   12.90
  -3 -11  -6  170.08   11.50
   3 -11   6  170.08   15.70
  -3 -11  -6  159.58   11.70
   3  11   6  160.18   12.30
  -3  11  -6  163.58   16.20
  -4 -11  -6  325.17   14.00
   4 -11   6  309.67   19.60
   4  11   6  310.07   16.40
  -4  11  -6  311.27   20.30
  -5 -11  -6   27.80    5.40
  -5 -11  -6   22.80    5.70
   5 -11   6   30.20   11.20
   5 -11   6    4.00   11.60
  -5  11  -6   28.70   11.00
   5  11   6   21.80    7.00
   6 -11   6  123.79   15.80
  -6  11  -6  132.89   15.60
   6  11   6   89.29    9.20
   7 -11   6   30.20   12.10
   7 -11   6    4.70   10.40
   7  11   6    6.10    5.00
   8 -11   6   40.90   12.50
   9 -11   6   36.60   12.30
  10 -12  -6   -9.60   10.90
   9 -12  -6   56.99   13.40
   9  12  -6   45.00    8.90
   8 -12  -6   33.30   12.50
   8  12  -6   15.60    8.50
   7 -12  -6   36.30   12.00
   7  12  -6   47.20   10.70
   6 -12  -6   23.70   10.50
  -6 -12   6   30.70    7.50
   6  12  -6   19.90    9.30
   5 -12  -6    2.00    9.10
  -5 -12   6    7.30    7.60
   5  12  -6   15.10    9.10
   4 -12  -6  336.37   20.20
   4 -12  -6  369.36   20.10
  -4 -12   6  343.97   18.10
   4  12  -6  320.07   20.10
   3 -12  -6   86.39   12.30
  -3 -12   6   81.89   13.10
   3 -12  -6   72.29   11.10
  -3 -12   6   56.59   10.40
   3  12  -6   68.39   12.20
  -3  12   6   50.69   10.60
   2 -12  -6  146.69   14.00
  -2 -12   6  134.39   13.30
   2 -12  -6  115.69   13.20
  -2 -12   6  138.99   13.80
  -2  12   6  136.89   14.10
   2  12  -6  134.79   14.70
  -1 -12   6  302.97   18.10
   1 -12  -6  292.77   17.00
  -1 -12   6  294.37   18.00
   1 -12  -6  350.06   18.40
  -1  12   6  309.17   17.60
   1  12  -6  311.37   19.90
   0 -12   6  166.78   15.40
   0 -12  -6  156.78   13.60
   0 -12   6  179.08   15.40
   0 -12  -6  176.48   13.80
   0  12  -6  145.99   15.60
   0  12   6  159.68   13.60
  -1 -12  -6  240.48   14.70
   1 -12   6  226.28   17.60
  -1 -12  -6  221.98   15.00
   1 -12   6  251.07   17.60
  -1  12  -6  220.88   18.50
   1  12   6  209.18   14.80
  -2 -12  -6    1.10    6.80
  -2 -12  -6    7.70    6.90
   2 -12   6   -6.10    9.10
   2 -12   6   -6.40    9.00
   2  12   6    3.10    7.20
  -2  12  -6    1.90    9.40
  -3 -12  -6  434.76   19.40
   3 -12   6  426.76   22.70
   3 -12   6  382.56   23.60
  -3 -12  -6  430.86   18.00
   3  12   6  404.06   22.40
  -3  12  -6  472.95   24.30
  -4 -12  -6   43.00    7.40
  -4 -12  -6   45.50    7.80
   4 -12   6   41.60   12.30
   4 -12   6   46.50   11.90
   4  12   6   51.19    9.70
  -4  12  -6   65.49   13.10
   5 -12   6  453.05   26.40
  -5 -12  -6  416.06   15.70
   5 -12   6  454.65   24.20
   5  12   6  479.85   20.10
   6 -12   6    3.10   10.70
  -6  12  -6   -0.60   10.40
   6  12   6    5.10    6.40
   7 -12   6   67.69   13.60
   7  12   6   46.00    7.20
   8 -12   6   19.80   12.30
   9 -12   6   33.80   19.70
  10 -13  -6  -11.00   12.60
   9 -13  -6   -8.70   10.70
   9  13  -6    0.20    7.10
  -8 -13   6   -3.70    7.00
   8 -13  -6    2.60   11.10
   8  13  -6    4.80    9.20
   7 -13  -6   38.70   12.60
   7  13  -6   49.70   10.90
  -6 -13   6   59.59    9.20
   6 -13  -6   67.49   16.00
  -5 -13   6  263.17   16.60
   5 -13  -6  270.07   19.40
   5  13  -6  276.67   19.40
   4 -13  -6   70.49   12.50
  -4 -13   6   70.59   11.00
   4  13  -6   45.00   11.60
   3 -13  -6  895.51   32.70
   3  13  -6  853.11   33.40
   2 -13  -6    1.70    9.00
  -2 -13   6    3.20    8.70
   2  13  -6   15.20   10.10
  -2  13   6   14.20    8.40
  -1 -13   6  355.96   20.00
   1 -13  -6  325.57   18.60
  -1  13   6  354.96   19.70
   1  13  -6  372.56   22.10
   0 -13   6  894.41   32.90
   0 -13  -6  823.12   30.50
   0  13  -6  935.41   34.70
   0  13   6  847.92   31.70
   1 -13   6  212.18   18.10
  -1 -13  -6  230.08   17.40
   1  13   6  249.38   16.50
  -1  13  -6  230.78   19.30
   2 -13   6   17.70   10.80
  -2 -13  -6   18.00    7.70
  -2  13  -6   37.30   12.10
   2  13   6   43.50    9.30
   3 -13   6  229.88   19.40
  -3 -13  -6  237.58   14.30
   3  13   6  228.28   15.80
  -3  13  -6  250.27   20.30
  -4 -13  -6   78.79    9.20
   4 -13   6   64.69   13.10
   4  13   6   77.09   11.00
  -4  13  -6   89.69   15.20
  -5 -13  -6    4.70    6.70
   5 -13   6   -9.20   10.70
  -5  13  -6   -8.00   10.20
   5  13   6    3.10    7.10
   6 -13   6   10.50   11.30
   6  13   6    5.40    6.60
  -6  13  -6   14.70   11.70
   7 -13   6   -0.40   11.40
   7  13   6    0.90    7.70
   8 -13   6   41.00   13.60
   9 -14  -6   28.90   13.80
   9  14  -6   17.90    8.00
   8 -14  -6   46.40   14.00
   8  14  -6   48.20   10.40
   7 -14  -6  118.29   16.60
   7  14  -6  133.49   14.70
  -6 -14   6   -2.40    7.30
   6 -14  -6    3.70   10.70
  -5 -14   6   32.30    9.30
   5 -14  -6   40.30   12.50
   5  14  -6   22.90   11.30
   4 -14  -6   83.29   13.70
  -4 -14   6   88.79   12.50
   4  14  -6  109.09   14.50
   3 -14  -6   70.69   12.90
  -3 -14   6   69.09   12.00
   3  14  -6   99.29   14.80
   2 -14  -6    8.70    9.70
  -2 -14   6    7.90    9.60
   2  14  -6   10.90   10.60
   1 -14  -6  205.18   16.20
  -1 -14   6  234.38   17.70
  -1  14   6  217.98   16.50
   1  14  -6  217.18   19.90
   0 -14   6   41.50   11.80
   0 -14  -6   41.10   10.40
   0  14   6   38.40    9.80
   0  14  -6   59.69   13.70
  -1 -14  -6  367.76   19.40
   1 -14   6  359.66   22.10
   1  14   6  358.16   19.80
  -1  14  -6  433.56   24.60
   2 -14   6    9.30   10.30
  -2 -14  -6   -5.30    7.30
  -2  14  -6   -1.40   11.20
   2  14   6    9.60    7.30
   3 -14   6  532.75   26.90
  -3 -14  -6  538.05   21.50
   3  14   6  461.05   23.00
  -3  14  -6  485.85   26.80
  -4 -14  -6   -1.70    6.30
   4 -14   6   12.10   11.40
   4  14   6    4.70    7.60
  -4  14  -6    6.80   11.60
   5 -14   6  149.19   17.80
  -5  14  -6  166.08   18.40
   5  14   6  119.69   13.50
   6 -14   6   -7.90   10.90
  -6  14  -6   -1.60   12.10
   6  14   6   12.30    6.80
   7 -14   6   99.39   16.20
   9 -15  -6   -1.50   12.30
   9  15  -6    0.00    8.20
   8 -15  -6   -8.10   11.70
   8  15  -6    5.70    9.00
  -7 -15   6   16.80    7.80
   7 -15  -6   -6.20   11.30
   7  15  -6   31.20   11.20
   6 -15  -6   -3.80   11.20
  -6 -15   6    4.90    8.00
   6  15  -6  -20.50    9.90
   5 -15  -6  223.98   20.10
  -5 -15   6  213.58   16.90
   5  15  -6  246.08   20.50
  -4 -15   6   -2.60    8.70
   4 -15  -6   -7.30   10.30
  -3 -15   6  505.05   24.40
   3 -15  -6  486.95   25.00
   3  15  -6  457.25   26.20
  -2 -15   6    2.40   10.00
   2 -15  -6   -5.10    9.00
   2  15  -6    0.10   10.20
  -1 -15   6  272.37   20.50
   1 -15  -6  274.17   18.80
   1  15  -6  310.07   22.20
   0 -15   6   13.80   10.40
   0 -15  -6   11.10    9.60
   0  15   6    7.30    8.40
   0  15  -6   10.10   11.80
   1 -15   6  311.57   22.00
  -1 -15  -6  288.97   18.00
   1  15   6  302.47   19.10
  -1  15  -6  313.07   22.90
   2 -15   6   16.80   11.70
   2  15   6    1.20    8.20
  -2  15  -6   -1.70   11.10
   3 -15   6   42.40   19.90
  -3 -15  -6   73.49   10.70
   3  15   6   71.59   11.80
  -3  15  -6   71.89   15.00
   4 -15   6    1.40   11.50
  -4 -15  -6    8.70    7.70
  -4  15  -6    2.30   12.20
   4  15   6   16.30    8.20
   5 -15   6    0.90   11.40
  -5  15  -6   17.00   13.00
   5  15   6   17.10    9.90
   6 -15   6    8.40   12.10
   7 -15   6   19.10   13.50
   8  16  -6   -3.20    9.30
   7 -16  -6   -1.10   12.20
  -7 -16   6   10.70    7.90
   7  16  -6   11.10   10.80
   6 -16  -6   -0.70   11.90
  -6 -16   6    6.30    7.70
   6  16  -6   -4.50   10.70
   5 -16  -6   57.59   13.60
  -5 -16   6   70.69   12.20
   5  16  -6   42.20   13.00
  -4 -16   6   -7.00    9.20
   4 -16  -6  -13.80   10.60
   4  16  -6    0.00   11.10
  -3 -16   6  -14.00    9.10
   3 -16  -6  -10.30   10.40
   3  16  -6   -9.80   11.40
  -2 -16   6   -1.80    9.90
   2 -16  -6    1.00    9.70
   2  16  -6   -7.70   12.40
   1 -16  -6   14.10   10.50
  -1 -16   6   20.20   11.60
   0 -16   6   11.00   11.50
   0 -16  -6    1.90    9.80
   0  16  -6    2.20   12.40
   1 -16   6  164.48   18.60
  -1 -16  -6  157.68   15.70
  -1  16  -6  138.09   18.30
   1  16   6  182.08   17.70
  -2 -16  -6   -1.90    8.90
  -2  16  -6   20.90   13.20
   2  16   6   19.10    9.70
  -3 -16  -6   27.10    9.20
   3 -16   6   22.60   12.70
  -3  16  -6   29.50   13.90
   3  16   6   40.20   10.30
  -4 -16  -6    6.60    7.50
   4 -16   6   -3.80   11.70
  -4  16  -6   15.50   14.50
   4  16   6   18.60    8.90
  -5 -16  -6  120.19   15.30
   5 -16   6  131.39   18.20
  -5  16  -6  171.18   28.70
   6 -16   6   12.20   12.80
   7 -16   6   60.09   15.50
   7 -17  -6  114.99   18.10
   7  17  -6  114.69   15.70
   6 -17  -6    2.90   12.30
  -6 -17   6   12.40    8.70
   6  17  -6    5.90   11.20
   5 -17  -6    3.10   11.70
  -5 -17   6    3.30   10.00
   5  17  -6   21.30   12.50
  -4 -17   6   10.30   10.50
   4 -17  -6    8.70   11.50
   4  17  -6    1.60   11.20
   3 -17  -6  147.59   17.80
  -3 -17   6  153.08   17.00
   3  17  -6  143.99   18.30
   2 -17  -6    4.80   11.10
  -2 -17   6   11.40   11.20
   2  17  -6    0.00   12.70
  -1 -17   6  399.76   24.40
   1 -17  -6  372.56   23.30
   1  17  -6  399.36   26.60
   0 -17   6   10.40   12.10
   0 -17  -6   19.90   10.90
   0  17  -6    1.70   12.40
  -1 -17  -6  210.78   18.20
  -1  17  -6  171.68   20.70
   2 -17   6   23.40   13.60
  -2 -17  -6   28.70   10.80
  -2  17  -6   38.80   15.10
   3 -17   6    4.50   12.20
  -3  17  -6   -5.50   12.90
   3  17   6   20.60    8.90
   4 -17   6    0.80   12.60
  -4 -17  -6    7.70    8.20
  -4  17  -6    9.90   13.60
   5 -17   6   17.20   13.20
  -5  17  -6   10.90   13.90
   6 -18  -6    9.50   12.70
  -6 -18   6   21.50   10.70
   6  18  -6   13.30   12.20
   5 -18  -6   15.90   13.20
  -5 -18   6   18.60    9.80
   5  18  -6   45.80   14.70
  -4 -18   6    5.70   10.10
   4 -18  -6  -12.90   10.70
   4  18  -6   14.20   12.70
  -3 -18   6   -2.20   10.70
   3 -18  -6    4.50   11.80
   3  18  -6    8.90   13.80
  -2 -18   6   -1.20   11.40
   2 -18  -6    1.30   12.80
   2  18  -6    3.60   13.60
   1 -18  -6  122.39   16.20
  -1 -18   6   54.69   14.40
   1  18  -6  126.69   19.00
   0 -18  -6   30.00   12.00
   0  18  -6   35.30   15.00
   1 -18   6   87.89   16.20
  -1 -18  -6  115.69   15.10
  -1  18  -6  114.39   18.70
   2 -18   6   -3.40   12.10
  -2 -18  -6   19.00   10.10
  -2  18  -6    1.80   13.40
   3 -18   6  177.28   20.40
  -3 -18  -6  189.58   16.70
  -3  18  -6  136.79   20.20
   4 -18   6   11.10   13.80
  -4 -18  -6  -18.60    8.20
  -4  18  -6  -12.50   13.10
   5 -18   6   60.09   18.00
  -5 -19   6  125.19   15.20
   5 -19  -6  121.89   18.40
   5  19  -6  123.79   17.90
  -4 -19   6   16.80   11.60
   4 -19  -6   18.60   12.80
   4  19  -6   16.50   13.80
  -3 -19   6  101.29   15.70
   3 -19  -6  129.59   18.00
   3  19  -6  112.39   18.30
   2 -19  -6   12.20   11.80
  -2 -19   6   14.00   12.40
   2  19  -6   20.60   15.10
  -1 -19   6  110.09   19.60
   1 -19  -6   62.19   15.80
   1  19  -6   74.99   17.40
   0 -19   6   26.20   13.40
   0 -19  -6   26.30   12.30
   0  19  -6   18.70   14.80
  -1 -19  -6  128.99   16.30
   1 -19   6  127.29   18.70
  -1  19  -6  156.18   21.30
  -2 -19  -6   12.50   10.40
   2 -19   6   16.70   13.60
  -2  19  -6    3.30   14.70
  -3 -19  -6   20.00   10.30
   3 -19   6   42.10   14.80
  -3  19  -6   16.70   15.30
   4 -19   6    5.90   14.80
  -4  19  -6   -8.30   13.50
  -4 -20   6   67.79   13.70
   4 -20  -6   42.30   14.80
   3 -20  -6   18.30   13.70
  -3 -20   6    4.80   11.60
   3  20  -6    7.20   13.70
   2 -20  -6    2.80   12.00
  -2 -20   6    6.00   12.40
   2  20  -6   11.40   14.90
  -1 -20   6   11.80   13.40
   1 -20  -6   -8.50   10.80
   1  20  -6    1.00   14.20
   0 -20   6    1.50   12.80
   0 -20  -6   -6.20   11.20
   0  20  -6  -16.20   14.00
  -1 -20  -6   59.19   13.70
   1 -20   6   67.69   16.80
  -1  20  -6   20.80   16.20
  -2 -20  -6  -21.00    9.20
   2 -20   6   -9.40   12.40
  -2  20  -6  -10.30   13.60
   3 -20   6   84.09   20.20
  -3 -20  -6   47.60   12.50
  -3  20  -6  106.99   19.40
   2 -21  -6   16.20   13.00
  -2 -21   6   54.49   14.80
   2  21  -6   36.80   17.10
   1 -21  -6   52.29   15.10
  -1 -21   6   41.40   15.10
   1  21  -6   48.10   17.10
   0 -21  -6    3.90   11.30
   0 -21   6   11.80   12.60
   0  21  -6   19.70   22.40
  -1 -21  -6   25.70   12.40
   1 -21   6   15.90   13.20
  -1  21  -6   28.00   23.00
  11   0  -7   39.30   10.70
  11   0  -7   43.40    8.00
  10   0  -7    7.70    7.00
  -9   0   7  420.06   14.70
   9   0  -7  465.55   19.00
   8   0  -7    2.00    6.40
  -8   0   7    2.80    4.30
   7   0  -7  140.79   11.10
  -7   0   7  166.58    9.90
  -6   0   7   -1.30    4.30
   6   0  -7    0.40    5.10
  -5   0   7   39.40    6.00
  -4   0   7    3.70    4.10
   4   0  -7    8.30    4.90
  -3   0   7 3904.11   94.59
   3   0  -7 3878.31   94.89
  -2   0   7   -0.60    3.30
   2   0  -7    1.50    3.80
  -1   0   7 6412.76  151.68
   1   0  -7 6380.46  151.98
   0   0   7    6.20    3.90
   0   0  -7   12.40    4.60
   1   0   7  237.78   10.80
  -1   0  -7  258.97   11.20
  -2   0  -7    4.50    4.20
   2   0   7    1.30    3.80
  -3   0  -7   64.59    6.80
   3   0   7   71.39    7.30
   4   0   7    1.30    4.40
  -4   0  -7    4.60    4.50
   5   0   7  134.59    9.30
  -6   0  -7    0.50    2.70
   6   0   7   -4.50    5.10
   6   0   7    0.20    4.40
   7   0   7  307.47   13.90
   7   0   7  335.17   14.20
   8   0   7   -3.10    4.20
   8   0   7    0.40    5.00
   9   0   7  129.79    7.20
   9   0   7  111.99    6.50
  12  -1  -7   -2.30    6.10
  12   1  -7   -5.60    4.70
  11  -1  -7   44.50    8.70
  11  -1  -7   17.80    6.40
  11   1  -7   27.90    7.20
  11   1  -7   30.50    6.30
  10  -1  -7    5.30    7.10
  10  -1  -7   -0.10    5.90
  10   1  -7    2.00    6.70
  -9  -1   7   95.19    6.00
   9  -1  -7   84.19    9.90
   9   1  -7   80.99    9.70
   8  -1  -7   17.80    7.10
  -8  -1   7   14.90    4.80
  -8   1   7   31.40    6.00
   8   1  -7   29.90    7.40
   7  -1  -7   33.10    7.20
  -7  -1   7   34.00    5.80
  -7   1   7   35.10    5.90
   7   1  -7   34.00    7.40
  -6  -1   7   41.10    6.00
   6  -1  -7   50.59    7.50
  -6   1   7   42.80    6.40
   6   1  -7   46.30    7.30
  -5  -1   7  184.68    9.90
   5  -1  -7  220.28   12.20
  -5   1   7  185.58   10.60
   4  -1  -7  319.57   13.30
  -4  -1   7  292.07   12.30
  -4   1   7  306.37   13.00
   4   1  -7  326.37   13.60
  -3  -1   7  263.77   11.30
   3  -1  -7  265.67   11.70
  -3   1   7  258.07   11.30
   3   1  -7  245.38   11.60
  -2  -1   7    8.40    4.10
   2  -1  -7    3.20    3.90
  -2   1   7   13.20    4.40
   2   1  -7   16.50    4.90
  -1  -1   7 5173.48  122.69
   1  -1  -7 5005.20  122.49
  -1   1   7 5224.58  122.69
   1   1  -7 5087.79  122.99
   0  -1  -7   -2.00    3.80
   0  -1   7   -3.80    3.40
   0   1  -7   -3.10    3.90
   0   1   7   -4.70    3.40
  -1  -1  -7 1916.31   49.90
   1  -1   7 1970.20   50.39
  -1   1  -7 1948.51   50.59
   1   1   7 1980.50   49.90
  -2  -1  -7   40.90    5.90
   2  -1   7   47.00    6.10
  -2   1  -7   42.20    6.10
   2   1   7   42.00    5.50
   3  -1   7 1687.73   45.70
  -3  -1  -7 1764.52   45.20
  -3   1  -7 1749.82   45.90
   3   1   7 1774.02   45.20
   4  -1   7   28.20    6.10
  -4  -1  -7   22.20    4.90
  -4   1  -7   23.30    5.50
   4   1   7   23.80    5.10
   5  -1   7 1135.89   31.80
   5  -1   7 1086.79   31.30
  -5  -1  -7 1047.80   28.30
  -5   1  -7 1059.79   30.00
   5   1   7 1085.49   30.10
   6  -1   7   38.80    6.60
   6  -1   7   36.30    6.90
   6   1   7   49.30    6.70
  -6   1  -7   47.10    5.10
   6   1   7   38.80    5.60
   7  -1   7  219.78   11.90
   7  -1   7  241.28   13.10
   7   1   7  236.98   10.70
   7   1   7  247.18   11.60
   8  -1   7    3.00    5.80
   8   1   7    0.70    3.70
   8   1   7    3.00    4.20
   9  -1   7    1.80    4.40
   9  -1   7   -0.90    4.90
  12  -2  -7   -0.60    6.60
  12   2  -7    1.20    3.50
  11  -2  -7   -2.20    5.80
  11   2  -7   -2.30    4.70
  11   2  -7    2.40    5.70
  10  -2  -7    5.20    6.80
  10  -2  -7    9.70    7.90
  10   2  -7    4.10    6.70
   9  -2  -7  122.19   11.80
  -9   2   7  121.79    9.60
   9   2  -7  115.69   10.70
   8  -2  -7    4.20    6.70
  -8  -2   7    6.60    3.90
   8   2  -7    2.10    6.20
   7  -2  -7  227.18   13.50
  -7  -2   7  238.58   11.00
   7   2  -7  241.38   13.30
  -7   2   7  245.78   12.50
   6  -2  -7    3.40    5.70
  -6  -2   7   -0.70    3.80
   6   2  -7    0.20    5.40
  -6   2   7    0.90    5.10
   5  -2  -7 1749.32   46.20
  -5  -2   7 1684.03   44.70
  -5   2   7 1707.33   45.70
  -4  -2   7  247.28   11.10
   4  -2  -7  259.27   12.30
  -4   2   7  252.77   11.80
   4   2  -7  267.47   12.70
  -3  -2   7 1740.33   45.10
   3  -2  -7 1699.43   45.50
   3   2  -7 1761.02   46.00
  -3   2   7 1726.63   45.50
   2  -2  -7  253.37   11.20
  -2   2   7  251.77   11.30
   2   2  -7  255.97   11.80
   1  -2  -7 4578.14  107.79
  -1  -2   7 4448.35  107.89
   1   2  -7 4546.94  108.69
  -1   2   7 4313.47  107.69
   0  -2   7   69.49    7.10
   0  -2  -7   76.89    6.90
   0   2   7   69.49    6.80
   0   2  -7   55.69    7.20
   1  -2   7  313.67   13.30
  -1  -2  -7  333.67   12.80
   1   2   7  327.97   12.60
  -1   2  -7  347.67   14.30
  -2  -2  -7  195.98    9.70
   2  -2   7  213.38   10.70
   2   2   7  185.28    9.40
  -2   2  -7  188.08   11.00
   3  -2   7  266.17   12.70
  -3  -2  -7  279.87   11.60
  -3   2  -7  268.97   13.00
   3   2   7  280.67   11.50
   4  -2   7  932.31   27.80
   4   2   7  892.21   25.70
  -4   2  -7  886.81   27.00
   5  -2   7  252.37   13.10
   5  -2   7  265.87   13.60
  -5  -2  -7  238.58    9.10
  -5   2  -7  243.88   12.10
   5   2   7  271.87   11.20
   6  -2   7   62.59    8.20
   6  -2   7   64.09    8.30
   6   2   7   68.69    8.40
   7  -2   7  248.98   13.90
   7  -2   7  228.48   13.00
   7   2   7  237.78   10.90
   7   2   7  243.28   10.10
   8  -2   7    2.40    6.10
   8  -2   7    9.20    5.80
   8   2   7    3.10    2.80
   8   2   7    0.80    3.20
   9  -2   7   40.80    7.10
   9  -2   7   42.80    6.90
  10  -2   7  -10.10    3.70
  10  -2   7    5.80    4.50
  12  -3  -7    4.70    7.30
  11  -3  -7   50.89    9.70
  11  -3  -7   55.59    9.10
  11   3  -7   53.89    7.30
  11   3  -7   44.00    5.90
  10  -3  -7    3.70    6.70
  10  -3  -7    5.90    7.70
  10   3  -7    7.80    6.60
   9  -3  -7   12.80    8.00
   9  -3  -7    0.80    6.60
  -9   3   7   14.70    6.10
   9   3  -7    8.10    6.80
  -8  -3   7   11.50    3.80
   8  -3  -7    6.90    7.20
  -8  -3   7    8.10    4.20
  -8   3   7   14.50    6.00
   8   3  -7   10.60    6.60
   7  -3  -7    5.90    6.50
  -7  -3   7    7.30    4.40
   7   3  -7    9.30    6.50
   6  -3  -7   67.29    8.80
  -6  -3   7   53.79    6.40
   6   3  -7   60.59    8.20
  -6   3   7   55.59    7.30
   5  -3  -7   11.30    5.80
  -5  -3   7    8.20    4.80
  -5   3   7    6.60    5.20
   5   3  -7    8.90    6.40
  -4  -3   7 1346.97   36.60
   4  -3  -7 1321.57   37.60
  -4   3   7 1406.06   37.90
   4   3  -7 1355.86   38.00
  -3  -3   7  725.63   22.40
   3  -3  -7  697.23   22.70
   3   3  -7  776.62   23.90
  -3   3   7  748.93   23.20
  -2  -3   7   27.50    5.40
   2  -3  -7   27.80    5.40
  -2   3   7   26.20    7.90
   2   3  -7   19.80    5.90
  -1  -3   7 4970.00  120.49
   1  -3  -7 4865.11  119.79
   1   3  -7 5002.00  121.09
  -1   3   7 5151.78  120.59
   0  -3  -7  292.07   11.70
   0  -3   7  265.67   12.10
   0   3  -7  255.67   12.80
   0   3   7  262.27   11.40
  -1  -3  -7 1038.70   29.80
   1  -3   7 1104.49   31.40
   1   3   7 1125.59   30.40
  -1   3  -7 1087.39   31.90
   2  -3   7   25.80    6.00
  -2  -3  -7   23.70    5.00
  -2   3  -7   25.50    6.30
   2   3   7   28.00    5.10
  -3  -3  -7 1734.73   44.10
   3  -3   7 1698.53   46.40
  -3   3  -7 1685.53   46.10
   3   3   7 1725.23   44.40
   4  -3   7   -2.30    5.80
   4  -3   7    0.50    5.50
   4   3   7   -3.00    4.10
  -4   3  -7    2.10    5.40
   5  -3   7  336.27   15.80
   5  -3   7  370.16   16.40
  -5  -3  -7  340.67   10.50
  -5   3  -7  360.36   15.20
   5   3   7  348.67   13.10
   6  -3   7   46.00    7.90
   6  -3   7   39.90    7.60
  -6   3  -7   49.20    6.80
   6   3   7   54.29    7.00
   7  -3   7  198.58   13.50
   7  -3   7  192.68   13.20
   7   3   7  196.08    8.70
   7   3   7  211.78    9.70
   8  -3   7   16.30    6.90
   8  -3   7    7.20    7.30
   9  -3   7   18.60    6.80
  10  -3   7   -9.30    5.40
  10  -3   7    4.80    5.80
  12  -4  -7  -10.00    7.60
  11  -4  -7    5.00    8.50
  11   4  -7    3.20    3.80
  11   4  -7    9.00    5.10
  10  -4  -7   18.00    8.30
  10  -4  -7   31.70    9.80
  10   4  -7   25.00    7.00
   9  -4  -7   98.99   11.70
   9  -4  -7  106.39   11.90
   9   4  -7   85.89    9.60
  -8  -4   7   34.20    4.80
  -8  -4   7   32.60    4.30
   8  -4  -7   40.40    9.00
   8   4  -7   22.50    7.30
  -8   4   7   37.50    7.40
   7  -4  -7  767.32   26.20
  -7  -4   7  711.33   21.80
   7   4  -7  768.12   25.20
  -7   4   7  708.13   24.90
   6  -4  -7   19.60    6.90
  -6  -4   7   27.50    5.30
  -6   4   7   21.30    6.20
   6   4  -7   29.30    7.30
   5  -4  -7  665.33   22.80
  -5  -4   7  634.04   20.40
  -5   4   7  635.74   22.10
   5   4  -7  657.53   22.50
   4  -4  -7  204.48   17.40
  -4  -4   7  190.68   10.50
  -4   4   7  199.98   11.40
   4   4  -7  202.98   11.90
  -3  -4   7 1860.71   49.20
   3  -4  -7 1896.61   49.99
  -3   4   7 1931.81   50.19
   3   4  -7 1888.31   50.49
  -2  -4   7    4.90    4.50
   2  -4  -7    2.80    4.30
   2   4  -7   -0.70    5.30
  -2   4   7   -1.40    4.40
  -1  -4   7  199.18   10.80
   1  -4  -7  206.68   10.40
  -1   4   7  195.18   10.40
   1   4  -7  193.48   11.60
   0  -4  -7  945.11   27.20
   0  -4   7  923.01   29.10
   0   4  -7  978.20   29.30
   0   4   7  957.60   27.80
  -1  -4  -7  182.28    9.50
   1  -4   7  201.08   11.10
   1   4   7  191.68    9.60
  -1   4  -7  163.18   11.40
   2  -4   7  105.79    9.70
  -2  -4  -7   79.99    7.00
   2   4   7   82.39    7.00
  -2   4  -7   90.09    9.10
  -3  -4  -7   13.40    4.50
   3  -4   7    3.70    5.90
   3  -4   7    3.00    5.70
   3   4   7   15.70    4.70
  -3   4  -7    4.40    6.20
   4  -4   7   47.40    8.20
   4  -4   7   58.49    8.50
   4   4   7   46.50    6.00
  -4   4  -7   29.90    7.00
  -5  -4  -7   10.10    2.70
   5  -4   7    8.30    7.00
   5  -4   7   14.60    6.80
   5   4   7   14.90    4.50
  -5   4  -7   19.40    6.60
   6  -4   7    6.90    7.00
   6  -4   7    5.60    6.90
  -6   4  -7   10.10    6.10
   6   4   7    9.70    4.10
   7  -4   7  172.18   13.80
   7  -4   7  156.28   13.70
   7   4   7  167.18    8.40
   7   4   7  155.18    7.30
   8  -4   7   25.30    8.30
   8  -4   7   26.70    8.00
   9  -4   7   90.19   10.30
   9  -4   7   86.09   10.20
  10  -4   7    4.50    6.50
  12  -5  -7   -6.50    8.20
  11  -5  -7   29.70   10.00
  11   5  -7   36.00    5.10
  10  -5  -7   11.50    8.80
  10  -5  -7    0.10    7.80
  10   5  -7   19.80    6.60
   9  -5  -7   25.90    9.70
   9  -5  -7   19.50    8.20
   9   5  -7   25.90    7.40
  -8  -5   7   75.29    5.70
   8  -5  -7   87.69   11.50
   8  -5  -7   52.69    9.50
  -8  -5   7   72.69    6.10
   8   5  -7   70.09    9.20
  -7  -5   7   47.20    6.00
   7  -5  -7   63.99    9.70
  -7   5   7   55.59    8.20
   7   5  -7   45.60    8.40
  -6  -5   7   35.60    6.00
   6  -5  -7   35.40    8.20
  -6  -5   7   39.20    6.70
   6   5  -7   42.30    7.90
   5  -5  -7  358.96   16.70
  -5  -5   7  366.76   14.50
  -5   5   7  367.26   16.30
   5   5  -7  386.56   16.70
   4  -5  -7  154.38   10.70
  -4  -5   7  143.49    9.50
   4   5  -7  148.99   11.40
  -4   5   7  169.68   10.80
  -3  -5   7  516.55   18.20
   3  -5  -7  524.05   18.90
  -3   5   7  537.35   19.10
   3   5  -7  493.85   19.50
  -2  -5   7  792.42   24.50
   2  -5  -7  770.62   24.40
   2   5  -7  791.62   25.60
  -2   5   7  757.12   24.60
   1  -5  -7 1116.09   32.30
  -1  -5   7 1127.89   33.10
   1   5  -7 1195.58   34.40
   0  -5   7  124.79    9.50
   0  -5  -7  128.29    8.70
   0   5   7  118.19    8.80
   0   5  -7  128.99   10.80
   1  -5   7 1999.50   54.39
  -1  -5  -7 2014.40   51.69
   1  -5   7 1986.20   53.99
   1   5   7 2057.89   52.59
  -1   5  -7 2039.20   54.49
  -2  -5  -7    6.70    4.30
   2  -5   7    6.80    7.60
   2   5   7    3.00    4.10
  -2   5  -7    8.40    6.30
  -3  -5  -7  787.12   22.70
   3  -5   7  740.93   25.90
   3  -5   7  774.32   25.90
   3   5   7  759.12   23.30
  -3   5  -7  769.92   25.90
   4  -5   7    1.80    6.50
   4  -5   7    2.80    6.50
  -4   5  -7    7.70    6.90
   4   5   7    6.50    4.30
   5  -5   7 1501.45   43.90
   5  -5   7 1447.36   43.20
   5   5   7 1500.05   39.20
   6  -5   7    0.10    7.50
   6  -5   7    5.90    7.40
   6   5   7   13.60    4.20
  -6   5  -7   15.50    7.10
   7  -5   7  102.59   12.00
   7  -5   7  100.99   11.70
   7   5   7  123.79    6.50
   8  -5   7   28.10    9.10
   8  -5   7   30.30    8.90
   9  -5   7   -3.80    6.80
  10  -5   7    4.20    7.40
  11  -6  -7    7.00    9.20
  11   6  -7    9.80    3.70
  10  -6  -7   17.10    9.50
  10  -6  -7    0.30    7.80
  10   6  -7    7.60    6.10
   9  -6  -7   18.80    8.80
   9  -6  -7   43.40   10.40
   9   6  -7   23.80    7.50
  -8  -6   7    8.70    3.10
  -8  -6   7    7.70    3.50
   8  -6  -7   -4.00    6.70
   8  -6  -7   10.90    8.40
   8   6  -7    4.20    7.20
   7  -6  -7  324.37   17.60
   7  -6  -7  361.96   18.40
  -7  -6   7  342.77   13.30
  -7   6   7  339.87   19.20
   7   6  -7  335.67   16.70
   6  -6  -7   21.20    8.00
  -6  -6   7   30.30    6.20
  -6  -6   7   28.20    6.10
   6   6  -7   19.90    7.60
  -6   6   7   23.10    7.40
  -5  -6   7 1260.57   35.50
   5  -6  -7 1189.58   37.00
  -5  -6   7 1269.97   34.70
  -5   6   7 1233.68   37.10
   5   6  -7 1211.28   36.80
  -4  -6   7    0.80    5.50
   4  -6  -7   14.60    6.40
  -4  -6   7    9.20    5.00
  -4   6   7    1.60    5.30
   4   6  -7    1.20    6.30
  -3  -6   7  840.82   26.40
  -3  -6   7  851.31   27.20
   3   6  -7  878.31   30.90
  -3   6   7  867.91   27.60
  -2  -6   7   77.29    8.30
   2  -6  -7   85.79    8.80
  -2  -6   7   83.19    9.10
   2   6  -7   65.99    9.00
  -2   6   7   84.89    8.90
   1  -6  -7   69.59    7.60
  -1  -6   7   67.59    8.50
  -1  -6   7   61.39    8.20
  -1   6   7   63.69    7.70
   1   6  -7   61.69    9.00
   0  -6   7  881.71   28.10
   0  -6   7  890.31   28.10
   0  -6  -7  848.32   26.10
   0   6   7  871.01   26.90
   0   6  -7  882.51   28.70
  -1  -6  -7  143.99    9.10
   1  -6   7  130.09   11.00
   1  -6   7  154.48   11.20
   1   6   7  146.69    9.70
  -1   6  -7  149.69   12.30
   2  -6   7  455.15   19.40
  -2  -6  -7  494.85   16.70
   2  -6   7  487.05   19.50
   2   6   7  490.75   17.60
  -2   6  -7  476.75   19.90
  -3  -6  -7   38.10    5.70
   3  -6   7   51.39    8.70
   3  -6   7   38.40    8.20
   3   6   7   36.10    6.10
  -3   6  -7   52.69    8.80
   4  -6   7  306.17   16.50
  -4  -6  -7  303.87   11.60
   4  -6   7  323.77   16.80
   4   6   7  286.27   12.60
  -4   6  -7  314.17   16.40
   5  -6   7   58.69   10.50
   5  -6   7   71.99   10.70
  -5  -6  -7   65.99    4.40
  -5   6  -7   48.40    9.50
   5   6   7   73.79    7.30
   6  -6   7   79.49   10.90
  -6   6  -7   89.89   10.40
   6   6   7   96.59    7.60
   7  -6   7  121.99   12.80
   7  -6   7  150.68   16.00
   7   6   7  158.38    7.20
   8  -6   7   49.50   10.60
   8  -6   7   37.40   11.80
   9  -6   7   84.09   11.90
   9  -6   7  110.59   12.50
  10  -6   7   18.10    8.60
  11  -7  -7    0.80    9.60
  11   7  -7   11.90    2.60
  10  -7  -7    1.80    9.60
  10  -7  -7  -19.90    7.70
  10   7  -7   -2.40    5.60
   9  -7  -7   94.49   13.10
   9   7  -7  135.49   12.20
  -8  -7   7   45.90    4.40
   8  -7  -7   50.19   10.40
  -8  -7   7   48.10    4.40
   8  -7  -7   75.09   12.00
   8   7  -7   48.10    9.10
   7  -7  -7   67.19   10.60
  -7  -7   7   55.49    6.60
   7  -7  -7   47.30   10.00
   7   7  -7   71.89   10.20
   6  -7  -7   13.30    7.80
  -6  -7   7   37.60    7.00
   6  -7  -7   26.50    8.70
  -6  -7   7   30.70    6.40
  -6   7   7   23.30    7.80
   6   7  -7   30.00    8.30
  -5  -7   7  232.58   12.40
   5  -7  -7  227.48   14.40
  -5  -7   7  234.48   12.90
   5   7  -7  247.48   14.70
  -4  -7   7  809.32   26.30
  -4  -7   7  814.22   25.70
   4  -7  -7  788.82   27.10
   4   7  -7  811.92   27.60
  -4   7   7  813.42   27.40
   3  -7  -7   14.70    6.70
  -3  -7   7    5.50    6.20
  -3  -7   7   15.40    6.10
  -3   7   7   15.30    6.40
   3   7  -7    6.20    7.10
   2  -7  -7  158.68   11.00
  -2  -7   7  136.39   11.60
  -2  -7   7  162.48   11.30
  -2   7   7  150.48   11.10
   2   7  -7  143.39   12.20
  -1  -7   7 1293.87   38.30
  -1  -7   7 1322.57   38.70
   1  -7  -7 1323.17   37.40
   1   7  -7 1282.07   42.20
  -1   7   7 1340.17   38.10
   0  -7   7  702.13   24.50
   0  -7   7  680.33   24.10
   0  -7  -7  687.03   22.30
   0   7  -7  643.74   24.50
  -1  -7  -7 2068.29   55.09
   1  -7   7 2138.19   57.89
   1  -7   7 2206.08   58.59
  -1   7  -7 2091.29   58.29
   1   7   7 2182.68   56.49
   2  -7   7   84.29   10.40
  -2  -7  -7   86.79    8.00
   2  -7   7   78.59   10.20
  -2   7  -7  103.29   11.50
   2   7   7   91.59    9.10
  -3  -7  -7  457.95   16.00
   3  -7   7  453.25   19.90
   3  -7   7  445.06   20.20
  -3  -7  -7  424.46   16.00
   3   7   7  455.65   17.00
  -3   7  -7  482.65   20.70
  -4  -7  -7   -1.90    3.90
   4  -7   7   -5.20    7.30
   4  -7   7   -1.00    7.20
  -4   7  -7   -9.20    7.40
   4   7   7   -4.40    4.20
   5  -7   7   85.79   11.90
  -5  -7  -7   89.49    5.60
  -5  -7  -7   93.29    5.50
   5  -7   7   97.59   12.00
  -5   7  -7   95.69   11.60
   5   7   7   86.09    8.00
   6  -7   7  215.98   16.90
   6  -7   7  186.58   15.80
  -6   7  -7  224.78   16.10
   7  -7   7  122.79   14.30
   7  -7   7  105.59   12.60
  -7   7  -7  127.39   12.20
   7   7   7  140.79    7.40
   8  -7   7   40.10   11.20
   8  -7   7   49.10   10.90
   9  -7   7    7.30    9.60
  10  -7   7   32.60    9.80
  11  -8  -7    9.00   10.70
  10  -8  -7   31.00   12.20
  10  -8  -7   19.60   10.80
  10   8  -7   15.20    6.20
   9  -8  -7  123.29   15.10
   9  -8  -7  111.79   14.10
   9   8  -7  144.99   12.60
   8  -8  -7   24.80    9.30
  -8  -8   7   25.40    3.80
  -8  -8   7   22.40    4.00
   8  -8  -7   17.20    9.60
   8   8  -7   17.30    8.10
   7  -8  -7   66.29   11.40
   7  -8  -7   88.79   12.20
  -7  -8   7   60.09    7.50
   7   8  -7   94.49   11.40
  -6  -8   7   -4.60    5.40
   6  -8  -7   -8.00    6.60
   6  -8  -7    3.60    7.70
  -6  -8   7    2.20    5.60
   6   8  -7   -2.70    7.20
   5  -8  -7  234.88   15.50
  -5  -8   7  248.88   13.10
  -5  -8   7  236.98   13.60
   5  -8  -7  235.38   15.00
   5   8  -7  239.48   15.70
  -5   8   7  226.38   14.90
   4  -8  -7   13.30    7.30
  -4  -8   7   29.30    7.20
  -4  -8   7   20.50    7.10
  -4   8   7    8.80    7.00
   4   8  -7   12.20    8.20
   3  -8  -7 1518.05   44.20
  -3  -8   7 1522.35   43.60
  -3  -8   7 1570.84   44.10
   3   8  -7 1531.35   45.20
  -3   8   7 1589.24   44.90
  -2  -8   7  902.11   29.40
  -2  -8   7  902.91   29.80
   2  -8  -7  919.51   32.20
  -2   8   7  935.71   30.00
   2   8  -7  915.81   31.00
  -1  -8   7   80.89    9.90
  -1  -8   7   92.39   10.60
   1  -8  -7   90.79    9.70
  -1   8   7   92.29   10.20
   1   8  -7   77.39   10.80
   0  -8   7  515.75   29.50
   0  -8   7  562.24   21.80
   0  -8  -7  530.35   19.70
   0   8  -7  545.05   22.50
   0   8   7  533.45   20.20
   1  -8   7   49.40    9.00
  -1  -8  -7   54.59    7.60
  -1  -8  -7   51.29    7.50
   1  -8   7   56.89    9.40
   1   8   7   56.79    8.20
   2  -8   7  500.35   22.20
  -2  -8  -7  573.64   19.40
   2  -8   7  590.24   23.00
  -2  -8  -7  573.84   19.80
   2   8   7  485.45   19.50
  -2   8  -7  601.44   23.80
  -3  -8  -7   72.09    7.40
   3  -8   7   74.39   10.70
  -3  -8  -7   74.59    7.90
   3  -8   7   70.59   10.60
   3   8   7   53.79    7.40
  -3   8  -7   67.29   11.20
  -4  -8  -7   68.99    7.00
  -4  -8  -7   68.79    6.80
   4  -8   7   69.89   11.10
   4  -8   7   81.09   11.30
   4   8   7   73.79    8.10
  -4   8  -7   72.79   11.10
  -5  -8  -7   10.60    3.60
   5  -8   7   14.60    9.20
   5  -8   7   14.70    8.60
  -5  -8  -7   16.00    3.90
  -5   8  -7   26.70    9.10
   5   8   7   18.60    5.40
   6  -8   7  127.39   13.90
   6  -8   7  126.99   14.20
  -6   8  -7  106.99   12.50
   7  -8   7  156.48   15.90
   7  -8   7  199.58   17.20
   8  -8   7   16.20    9.60
   8  -8   7   18.90   10.60
   9  -8   7   14.40    9.70
  10  -8   7   -7.00    8.90
  11  -9  -7  -13.10   10.30
  10  -9  -7   16.90   11.20
  10   9  -7   15.90    6.10
   9  -9  -7   27.70   11.90
   9  -9  -7   48.70   12.20
   9   9  -7   39.00    8.50
  -8  -9   7   23.30    4.10
  -8  -9   7   25.60    4.00
   8   9  -7   23.50    8.50
   7  -9  -7   19.00    9.50
   7  -9  -7   14.00    9.00
  -7  -9   7   12.30    7.50
   7   9  -7   15.20    8.90
   6  -9  -7  544.85   24.10
   6  -9  -7  485.85   23.40
  -6  -9   7  559.04   20.40
   6   9  -7  539.65   23.10
   5  -9  -7   20.40    8.60
  -5  -9   7   11.50    6.70
   5  -9  -7   21.70    8.90
  -5   9   7   16.50    7.50
   5   9  -7   11.90    8.60
  -4  -9   7  357.46   24.40
   4  -9  -7  389.06   19.30
   4  -9  -7  413.46   19.30
  -4  -9   7  412.76   18.20
   4   9  -7  411.06   20.00
  -4   9   7  363.86   18.30
   3  -9  -7  279.37   15.50
   3  -9  -7  242.68   15.10
  -3  -9   7  242.38   14.30
  -3  -9   7  253.97   14.80
  -3   9   7  265.87   15.40
   3   9  -7  261.37   16.40
   2  -9  -7  222.08   14.20
  -2  -9   7  225.58   14.30
   2  -9  -7  207.18   13.80
  -2  -9   7  225.08   14.90
  -2   9   7  207.78   13.70
   2   9  -7  239.78   15.70
  -1  -9   7  206.18   13.60
   1  -9  -7  206.88   13.00
   1  -9  -7  204.38   12.80
  -1  -9   7  208.18   16.70
  -1   9   7  191.68   13.00
   1   9  -7  170.48   15.00
   0  -9   7    7.50    7.60
   0  -9  -7    7.90    5.90
   0  -9  -7   10.20    6.40
   0  -9   7    3.00    6.80
   0   9  -7   -4.90    7.60
   0   9   7    1.70    6.00
  -1  -9  -7 1310.17   37.40
   1  -9   7 1384.36   40.80
   1  -9   7 1318.47   40.90
  -1  -9  -7 1271.27   38.00
   1   9   7 1227.58   38.20
  -1   9  -7 1320.87   41.20
   2  -9   7   87.69   11.80
  -2  -9  -7   95.99    9.20
  -2  -9  -7   93.49    9.70
   2  -9   7   94.99   12.20
   2   9   7   98.09   10.10
  -2   9  -7   85.99   12.20
  -3  -9  -7  406.06   16.80
   3  -9   7  420.96   21.10
  -3  -9  -7  429.36   16.30
   3  -9   7  425.96   20.60
  -3   9  -7  426.56   21.30
   3   9   7  422.86   17.70
  -4  -9  -7   45.00    6.80
   4  -9   7   33.30   10.30
  -4  -9  -7   39.30    6.30
   4  -9   7   30.00   10.00
  -4   9  -7   71.49   14.00
   4   9   7   56.99    8.10
  -5  -9  -7  377.16   12.70
   5  -9   7  333.17   21.10
  -5  -9  -7  346.27   12.60
   5  -9   7  380.56   21.30
   5   9   7  410.06   16.30
  -5   9  -7  346.57   20.50
   6  -9   7   67.39   12.60
   6  -9   7   79.79   12.90
  -6   9  -7   79.19   12.20
   6   9   7   79.39    8.10
   7  -9   7   10.50    9.90
   7  -9   7    0.30    9.80
  -7   9  -7    2.00    9.10
   7   9   7   14.20    5.00
   8  -9   7   14.60   10.90
   8  -9   7   -3.50    9.30
   9  -9   7    5.60   10.80
  11 -10  -7    1.10   18.40
  10 -10  -7   15.00   11.50
  10  10  -7   11.50    6.00
   9 -10  -7   49.10   13.00
   9 -10  -7   39.00   12.00
   9  10  -7   59.99    9.30
  -8 -10   7   54.49    5.50
   8 -10  -7   43.80   12.20
   8 -10  -7   62.49   12.50
   8  10  -7   44.50    9.70
   7 -10  -7  104.69   13.70
  -7 -10   7  102.99    9.50
   7 -10  -7   88.69   13.80
  -7 -10   7   84.79    8.90
   7  10  -7  101.39   12.30
   6 -10  -7    6.30    8.80
  -6 -10   7   -0.30    6.30
   6 -10  -7   18.90    9.60
  -6 -10   7   -1.10    6.50
   6  10  -7    1.70    8.90
  -5 -10   7   -4.70    6.20
  -5 -10   7   -2.80    6.50
   5 -10  -7    2.40    8.00
   5  10  -7  -11.70    8.30
  -4 -10   7   33.60    8.30
  -4 -10   7   40.40    9.00
   4 -10  -7   29.50    9.40
   4  10  -7   34.80    9.80
  -4  10   7   33.50    8.50
  -3 -10   7  122.39   12.20
   3 -10  -7  120.19   12.60
  -3 -10   7  135.29   12.40
   3  10  -7  127.29   13.80
  -2 -10   7  336.87   17.80
   2 -10  -7  328.87   19.50
   2 -10  -7  352.96   17.40
  -2  10   7  330.07   17.50
   2  10  -7  343.57   19.50
  -1 -10   7  731.53   27.10
   1 -10  -7  716.73   32.00
  -1 -10   7  749.53   29.60
   1 -10  -7  716.13   25.70
  -1  10   7  705.63   26.20
   1  10  -7  714.83   28.00
   0 -10  -7  183.58   12.80
   0 -10   7  167.28   14.30
   0 -10   7  191.88   14.30
   0  10  -7  178.78   15.80
   0  10   7  140.89   12.50
   1 -10   7   47.70   10.90
  -1 -10  -7   64.69    8.80
   1 -10   7   76.29   11.20
   1  10   7   65.19    9.70
  -1  10  -7   37.00   10.30
   2 -10   7 1221.98   40.20
  -2 -10  -7 1260.27   36.30
   2 -10   7 1188.08   40.60
  -2  10  -7 1324.87   41.40
  -3 -10  -7    8.40    5.80
   3 -10   7   10.90    9.50
   3 -10   7    9.10    9.00
   3  10   7    8.70    6.30
  -3  10  -7    3.30    9.40
   4 -10   7  628.64   28.50
   4 -10   7  658.63   27.90
  -4 -10  -7  686.93   21.70
  -4  10  -7  688.83   28.60
   4  10   7  659.93   23.90
   5 -10   7   43.00   11.50
  -5 -10  -7   51.69    6.10
   5 -10   7   46.60   12.10
  -5  10  -7   63.89   12.40
   5  10   7   51.59    8.40
   6 -10   7   67.89   18.60
   6 -10   7   61.39   14.10
  -6  10  -7  104.49   14.10
   6  10   7   51.79    7.30
   7 -10   7   26.90   11.40
   7  10   7   24.40    5.50
  -7  10  -7   34.60   11.70
   8 -10   7   -3.60   10.90
   9 -10   7   65.79   13.10
  10 -11  -7    9.30   12.00
   9 -11  -7   11.70   11.40
   9  11  -7   -0.90    7.40
  -8 -11   7  156.08    8.60
   8 -11  -7  210.38   19.20
   8  11  -7  165.68   15.30
  -7 -11   7   10.20    6.10
   7  11  -7    1.90    8.80
   6 -11  -7  259.37   19.20
   6 -11  -7  289.97   19.60
  -6 -11   7  281.97   15.30
   6  11  -7  271.27   18.30
  -5 -11   7    4.60    7.90
   5 -11  -7   15.70    9.40
   5 -11  -7   15.00    8.80
   5  11  -7    3.50    9.10
   4 -11  -7  223.68   16.80
   4 -11  -7  245.78   17.20
  -4 -11   7  230.18   15.60
  -4 -11   7  250.77   16.00
   4  11  -7  262.37   18.00
   3 -11  -7  171.88   14.70
   3 -11  -7  160.38   14.20
  -3 -11   7  167.88   14.10
  -3 -11   7  159.68   13.70
  -3  11   7  153.18   13.70
   3  11  -7  154.38   15.30
   2 -11  -7  112.19   12.60
   2 -11  -7   98.29   11.80
  -2 -11   7  104.19   12.30
  -2 -11   7  104.89   12.50
   2  11  -7  105.49   13.40
  -1 -11   7  395.36   20.10
  -1 -11   7  392.16   20.20
   1 -11  -7  395.86   19.10
   1 -11  -7  413.46   19.70
   1  11  -7  428.06   21.90
  -1  11   7  370.76   19.20
   0 -11  -7  773.82   28.20
   0 -11  -7  834.02   30.60
   0 -11   7  755.22   29.70
   0 -11   7  828.42   30.30
   0  11  -7  836.32   31.40
   0  11   7  767.22   28.40
   1 -11   7   62.19   11.50
  -1 -11  -7   82.99   10.20
  -1 -11  -7   72.39   10.10
   1 -11   7   73.39   12.00
  -1  11  -7   72.29   13.00
   1  11   7   68.79   10.00
  -2 -11  -7   -7.70    5.80
   2 -11   7  -12.80    7.50
   2 -11   7  -11.00    8.50
  -2 -11  -7   -1.10    6.20
  -2  11  -7  -11.90    8.90
   2  11   7    2.20    6.70
  -3 -11  -7  304.67   15.60
  -3 -11  -7  327.57   15.20
   3 -11   7  326.77   20.30
   3 -11   7  286.27   19.90
  -3  11  -7  308.17   20.60
   3  11   7  288.07   16.00
   4 -11   7   15.80   10.40
  -4 -11  -7   28.40    6.40
   4 -11   7   38.20   11.80
  -4 -11  -7   29.00    7.20
  -4  11  -7   41.90   12.00
   4  11   7   38.20    8.00
   5 -11   7   34.90   11.80
   5 -11   7   31.80   12.00
  -5 -11  -7   31.30    5.80
  -5  11  -7   44.10   12.20
   5  11   7   24.80    7.30
   6 -11   7   66.69   13.40
   6 -11   7   84.59   14.70
   6  11   7   87.49    9.60
  -6  11  -7   92.59   14.10
   7 -11   7   -1.20   10.70
   7 -11   7    7.00   11.20
   7  11   7   11.80    5.30
   8 -11   7   35.80   12.10
   9 -11   7   18.90   12.10
  10 -12  -7    7.00   11.70
  10  12  -7   -0.80    6.10
   9 -12  -7   29.40   13.10
   9  12  -7   28.40    8.70
  -8 -12   7    5.60    4.70
   8 -12  -7   -2.70   10.80
   8  12  -7   15.80   11.40
  -7 -12   7    4.70    6.10
   7 -12  -7    2.80   10.30
   7  12  -7    9.90    9.30
  -6 -12   7    8.20    7.50
   6 -12  -7   17.00   10.60
   6  12  -7   12.60    9.80
   5 -12  -7   52.49   11.70
  -5 -12   7   35.60    9.50
   5  12  -7   25.00   10.70
  -4 -12   7   56.39   10.70
   4 -12  -7   53.09   11.50
   4  12  -7   68.19   12.10
   3 -12  -7  172.38   16.00
   3  12  -7  169.88   16.50
  -2 -12   7  241.58   17.40
   2 -12  -7  230.98   16.10
   2  12  -7  222.48   17.80
  -2  12   7  230.58   16.10
  -1 -12   7  161.18   15.20
   1 -12  -7  133.39   13.30
  -1  12   7  170.18   15.60
   1  12  -7  138.59   15.40
   0 -12   7  229.78   17.90
   0 -12   7  270.77   17.80
   0 -12  -7  275.87   16.50
   0  12   7  244.98   16.30
   0  12  -7  254.17   19.70
   1 -12   7   23.40   10.60
  -1 -12  -7   49.90    9.40
   1 -12   7   51.59   11.60
   1  12   7   53.29   10.00
  -1  12  -7   25.10   11.50
   2 -12   7  239.88   18.30
   2 -12   7  190.38   17.40
  -2 -12  -7  229.48   14.50
  -2  12  -7  188.38   18.20
   2  12   7  221.98   14.60
   3 -12   7    2.50   10.00
   3 -12   7   -3.30    9.70
  -3 -12  -7   30.20    7.70
  -3  12  -7   26.90   11.60
   3  12   7   23.80    8.30
   4 -12   7  596.04   27.30
  -4 -12  -7  541.25   20.30
  -4  12  -7  587.54   27.50
   4  12   7  534.25   23.00
  -5 -12  -7   11.40    5.80
  -5 -12  -7   -6.90    5.00
   5 -12   7   10.90   11.30
  -5  12  -7    1.10   10.90
   5  12   7   13.20    6.70
   6 -12   7  140.79   17.00
   6  12   7  160.28   12.30
  -6  12  -7  166.88   17.50
   7 -12   7   26.60   12.20
   7  12   7   38.50    6.90
   8 -12   7   18.00   12.50
   9 -13  -7  -13.20   11.30
   9  13  -7  -10.00    7.40
  -8 -13   7   70.69    6.90
   8 -13  -7   98.99   15.70
   8  13  -7   74.99   11.90
   7 -13  -7   -7.00   10.90
  -7 -13   7    2.50    6.40
   6 -13  -7  167.88   17.30
  -6 -13   7  187.78   14.50
   6  13  -7  131.79   15.00
  -5 -13   7   11.40    8.40
   5 -13  -7   20.90   10.70
   5  13  -7    6.80   10.30
   4 -13  -7  184.28   16.90
  -4 -13   7  208.68   16.30
   4  13  -7  197.78   18.60
   3 -13  -7    8.70    9.10
  -3 -13   7    2.90    9.10
   3  13  -7   13.60   10.30
  -2 -13   7  542.55   24.90
   2 -13  -7  552.74   24.40
  -2  13   7  522.25   26.60
   2  13  -7  478.15   25.40
  -1 -13   7  411.16   22.40
   1 -13  -7  421.66   21.20
   1  13  -7  402.46   23.50
  -1  13   7  415.36   21.90
   0 -13  -7   27.30    9.40
   0 -13   7    6.10    9.70
   0  13  -7   19.00   11.70
   0  13   7   22.40    9.00
  -1 -13  -7  229.88   18.20
   1 -13   7  240.58   18.80
   1  13   7  245.18   17.00
  -1  13  -7  278.07   21.00
  -2 -13  -7    7.10    7.40
   2 -13   7   -4.10   10.00
   2  13   7    1.20    7.30
  -2  13  -7   -0.80   10.60
  -3 -13  -7   -0.20    7.00
   3 -13   7   -6.30   10.00
  -3  13  -7    5.80   10.70
   3  13   7    3.10    7.30
  -4 -13  -7   11.40    6.60
   4 -13   7   27.40   16.70
  -4  13  -7   19.10   12.50
   4  13   7   34.90   10.50
  -5 -13  -7   16.90    9.50
   5 -13   7    8.00   11.80
  -5  13  -7   29.90   12.80
   5  13   7   24.00    8.50
   6 -13   7   13.20   12.00
   6  13   7   49.20    8.60
  -6  13  -7   31.60   13.40
   7 -13   7   57.69   14.50
   7  13   7   44.00   11.00
   8 -13   7   44.00   13.70
   9 -14  -7   20.50   17.70
   9  14  -7   13.90    8.90
   8 -14  -7   53.39   14.10
   8  14  -7   40.60   11.00
  -7 -14   7    5.90    6.60
   7 -14  -7  -11.30   10.50
   7  14  -7    6.50    9.90
  -6 -14   7   -8.10    6.90
   6 -14  -7    1.50   10.40
   6  14  -7   -5.20   10.30
  -5 -14   7   50.79   10.30
   5  14  -7   46.80   14.80
  -4 -14   7   91.59   12.70
   4 -14  -7   74.49   13.50
   4  14  -7   87.19   14.60
   3 -14  -7   65.19   12.60
  -3 -14   7   46.50   11.60
   3  14  -7   43.20   12.60
   2 -14  -7   99.29   13.60
  -2 -14   7  110.09   14.10
   2  14  -7   87.39   15.10
   1 -14  -7   25.30    9.90
  -1 -14   7   27.20   11.30
   1  14  -7   17.60   11.80
  -1  14   7   11.30    8.80
   0 -14  -7  697.03   28.00
   0 -14   7  720.93   30.60
   0  14   7  691.23   29.10
   0  14  -7  727.53   32.00
  -1 -14  -7   18.30    9.00
   1 -14   7   11.30   11.00
   1  14   7   16.50    8.80
  -1  14  -7   22.60   12.00
  -2 -14  -7  504.35   22.10
   2 -14   7  445.06   25.70
  -2  14  -7  496.75   27.10
   2  14   7  430.56   22.40
  -3 -14  -7    1.30    7.30
   3 -14   7  -10.70   10.10
  -3  14  -7  -12.30   10.90
   3  14   7    6.70    8.00
  -4 -14  -7  150.98   12.70
   4 -14   7  144.89   18.00
   4  14   7  158.48   15.00
  -4  14  -7  150.88   18.30
   5 -14   7   65.89   14.50
   5  14   7   74.29   11.20
  -5  14  -7   60.09   14.50
   6 -14   7   47.80   13.40
  -6  14  -7   55.19   15.20
   6  14   7   43.60    8.50
   7 -14   7   16.00   13.00
   8 -15  -7   14.20   13.10
   8  15  -7   28.00   11.10
  -7 -15   7   69.79    9.50
   7 -15  -7   79.99   15.30
   7  15  -7  101.99   14.80
   6 -15  -7  116.09   16.90
  -6 -15   7  110.79   12.70
   6  15  -7  116.49   15.90
   5 -15  -7   -7.30   10.40
  -5 -15   7    2.80    8.60
   5  15  -7    2.50   11.30
  -4 -15   7  265.47   19.40
   4 -15  -7  296.87   20.90
   4  15  -7  267.87   22.10
  -3 -15   7    4.60   10.20
   3 -15  -7   -4.80    9.90
   3  15  -7   -7.20   16.20
   2 -15  -7  191.28   17.40
  -2 -15   7  152.58   16.90
   2  15  -7  142.29   17.60
  -1 -15   7   35.40   11.80
   1 -15  -7   40.60   11.30
   1  15  -7   43.70   13.10
   0 -15  -7  120.29   14.30
   0 -15   7   98.09   15.00
   0  15  -7  106.29   16.40
   0  15   7   94.69   14.20
  -1 -15  -7   18.30    9.50
   1 -15   7   12.80   11.60
   1  15   7   21.00    9.50
  -1  15  -7   19.10   12.50
   2 -15   7    6.80   11.70
  -2 -15  -7    4.40    8.20
   2  15   7   -3.70    7.60
  -2  15  -7   -4.70   11.90
  -3 -15  -7   23.80    9.20
   3 -15   7    7.50   12.20
   3  15   7   18.80    9.40
  -3  15  -7   14.50   13.30
   4 -15   7    8.00   12.70
  -4 -15  -7   21.10    8.00
   4  15   7   38.30   10.50
  -4  15  -7   33.10   14.20
   5 -15   7   18.60   13.00
  -5  15  -7   -1.80   13.00
   5  15   7   23.00    8.10
   6 -15   7   35.90   13.90
  -6  15  -7   16.50   14.10
   8 -16  -7    7.20   14.70
   8  16  -7   15.90   10.10
  -7 -16   7   -4.80    7.20
   7 -16  -7   -4.00   12.00
   7  16  -7   17.30   11.40
  -6 -16   7   -3.20    7.50
   6 -16  -7   17.50   12.70
   6  16  -7  -16.50   11.00
  -5 -16   7   14.00    9.60
   5 -16  -7   13.20   11.80
   5  16  -7   -3.30   11.80
   4 -16  -7   15.50   12.10
  -4 -16   7   15.00   11.00
   4  16  -7   29.10   13.10
   3 -16  -7    0.00   10.40
  -3 -16   7   15.70   11.00
   3  16  -7   -8.70   11.20
   2 -16  -7  239.08   19.70
  -2 -16   7  263.47   21.00
   2  16  -7  242.28   22.70
   1 -16  -7    6.90   10.00
  -1 -16   7    8.40   10.90
   1  16  -7   -4.50   12.30
   0 -16   7  393.96   25.20
   0 -16  -7  411.26   22.70
  -1 -16  -7   13.80   10.00
   1 -16   7   21.70   13.00
   2 -16   7   45.60   13.80
  -2 -16  -7   77.59   11.80
   2  16   7   41.00   10.60
   3 -16   7   -7.90   12.40
  -3 -16  -7   -7.30    7.60
   3  16   7   -3.20    8.90
   4 -16   7  142.69   18.40
  -4 -16  -7  126.39   12.40
  -4  16  -7  157.18   31.80
   4  16   7  167.18   15.50
   5 -16   7   13.50   13.30
  -5  16  -7  -10.90   13.90
   6 -16   7   40.30   14.70
   7 -17  -7    4.20   14.00
   7  17  -7    9.50   11.80
  -6 -17   7   46.50   10.90
   6 -17  -7   47.90   14.20
   6  17  -7   59.59   14.70
  -5 -17   7    7.50   10.10
   5 -17  -7   13.60   12.10
   5  17  -7   24.80   13.20
   4 -17  -7   80.59   14.90
  -4 -17   7   69.39   13.40
   4  17  -7   50.69   15.50
   3 -17  -7   20.90   12.00
  -3 -17   7   11.90   11.40
   3  17  -7   21.40   13.80
  -2 -17   7  178.58   19.20
   2 -17  -7  199.08   19.60
   2  17  -7  251.77   23.10
   1 -17  -7   15.10   10.80
  -1 -17   7   13.80   12.10
   1  17  -7   -4.40   13.60
   0 -17  -7   58.89   13.20
   0 -17   7   61.49   14.80
   0  17  -7   83.29   16.70
  -1 -17  -7   -3.30    9.60
   1 -17   7  -10.70   11.30
  -1  17  -7    3.00   13.30
   2 -17   7   12.90   13.40
  -2 -17  -7    9.40    9.00
  -2  17  -7    1.70   13.30
   3 -17   7   51.79   14.70
   3  17   7   15.00    8.50
  -3  17  -7   38.50   15.00
  -4 -17  -7   -3.40    8.10
   4 -17   7    4.60   12.20
  -4  17  -7   24.70   15.00
   5 -17   7   10.00   13.60
  -5  17  -7  -11.80   12.80
   6 -17   7   21.10   13.40
   6 -18  -7   27.00   13.60
  -6 -18   7    0.60   11.10
   6  18  -7    9.00   12.00
  -5 -18   7    4.40    9.20
   5 -18  -7   13.40   12.70
   5  18  -7    6.90   12.40
   4 -18  -7    9.10   12.00
  -4 -18   7    4.70   10.40
   4  18  -7    0.00   13.10
   3 -18  -7   -7.40   11.10
  -3 -18   7    5.30   11.80
   3  18  -7    2.60   13.50
  -2 -18   7  101.89   16.20
   2 -18  -7  121.79   16.80
   2  18  -7  101.79   18.30
   1 -18  -7   20.50   11.90
  -1 -18   7   17.90   13.10
   1  18  -7   26.50   14.90
   0 -18  -7  112.19   15.80
   0 -18   7  123.19   17.90
   0  18  -7  173.98   21.80
  -1 -18  -7    1.80   10.20
   1 -18   7   12.90   13.50
  -1  18  -7   10.70   15.30
  -2 -18  -7  273.67   19.90
   2 -18   7  274.07   24.70
  -2  18  -7  291.17   26.60
   3 -18   7    0.10   12.50
  -3 -18  -7   -0.20    9.00
  -3  18  -7   19.40   14.90
   4 -18   7  105.69   18.10
  -4 -18  -7   72.39   11.90
  -4  18  -7   87.29   18.80
   5 -18   7   12.40   15.00
  -5  18  -7   -9.10   14.60
  -5 -19   7   27.50   10.90
   5 -19  -7    1.90   12.00
   5  19  -7   21.50   13.90
  -4 -19   7   80.29   14.90
   4 -19  -7   57.69   15.40
   4  19  -7   49.90   15.60
   3 -19  -7   51.09   15.00
  -3 -19   7   67.59   14.50
   3  19  -7   28.50   14.80
  -2 -19   7   67.19   17.50
   2 -19  -7   39.00   13.40
   2  19  -7   58.49   16.40
   1 -19  -7   10.80   11.80
  -1 -19   7    8.60   12.90
   1  19  -7    2.50   15.00
   0 -19   7   10.20   13.00
   0 -19  -7    7.60   11.40
   0  19  -7   -8.20   13.20
  -1 -19  -7    6.30   10.80
   1 -19   7   20.00   13.70
  -1  19  -7   20.30   15.10
   2 -19   7   12.30   13.50
  -2 -19  -7   -2.60   10.70
  -2  19  -7   -2.30   13.90
  -3 -19  -7   -3.00   10.60
   3 -19   7    8.40   13.40
  -3  19  -7    5.50   14.70
   4 -19   7   33.50   21.80
  -4  19  -7   14.40   14.70
   4 -20  -7   20.10   13.60
  -4 -20   7   14.50   12.10
   4  20  -7   11.60   14.90
   3 -20  -7   35.10   14.60
   2 -20  -7   51.29   14.90
  -2 -20   7   73.19   15.60
   2  20  -7   74.09   18.60
  -1 -20   7   12.80   13.10
   1 -20  -7    2.90   11.70
   1  20  -7   -4.60   14.20
   0 -20   7   37.20   15.00
   0  20  -7   32.20   16.40
  -1 -20  -7   -3.40   10.90
   1 -20   7   -5.90   13.40
  -1  20  -7    2.30   13.80
  -2 -20  -7   79.89   15.00
   2 -20   7  105.99   18.40
  -2  20  -7   63.49   17.90
  12   0  -8    6.60    6.80
  11   0  -8    3.20    5.80
  11   0  -8    0.30    7.30
  10   0  -8  235.28   15.60
   9   0  -8   -3.50    7.20
  -9   0   8   12.30    5.20
   8   0  -8  461.55   19.60
   7   0  -8   -0.10    6.20
  -7   0   8   -1.40    5.00
   6   0  -8  330.37   15.60
  -6   0   8  313.37   14.20
   5   0  -8    6.30    5.80
  -5   0   8   -4.50    4.40
   4   0  -8   33.40    6.50
  -4   0   8   30.80    6.20
  -3   0   8   -2.10    4.20
   3   0  -8   -0.50    4.60
  -2   0   8  214.88   10.60
   2   0  -8  213.48   11.20
  -1   0   8    0.60    4.10
   1   0  -8    1.80    4.90
   0   0   8   70.89    7.40
   0   0  -8   87.59    8.40
  -1   0  -8    3.60    4.90
   1   0   8   -4.30    4.00
   2   0   8  691.53   21.60
  -2   0  -8  638.74   21.70
  -3   0  -8   -2.30    4.90
   3   0   8   -3.30    4.50
   4   0   8 2511.35   63.09
  -4   0  -8 2421.06   62.39
   5   0   8   -1.90    4.70
  -5   0  -8    3.00    6.90
   6   0   8  254.27   12.50
  -6   0  -8  241.38    9.60
   6   0   8  254.37   13.50
   7   0   8   -2.00    5.80
   7   0   8   -3.60    4.90
   8   0   8  123.39    9.10
   8   0   8  159.98   10.80
   9   0   8   -6.10    4.20
   9   0   8   -9.60    3.30
  12  -1  -8   -3.50    6.60
  12   1  -8    0.10    6.30
  11  -1  -8  -12.10    5.50
  11  -1  -8   10.40    8.70
  11   1  -8   -0.70    6.90
  11   1  -8   -4.20    5.20
  10  -1  -8   -0.40    7.60
  10   1  -8    0.20    7.20
 -10   1   8   10.50    4.60
   9  -1  -8   26.20    8.40
   9   1  -8   20.60    8.20
  -9   1   8   25.80    5.80
  -8  -1   8   13.30    5.80
   8  -1  -8   17.80    7.50
   8   1  -8    2.40    7.00
  -8   1   8    6.00    5.50
  -7  -1   8   -2.90    4.40
   7  -1  -8    3.40    6.30
  -7   1   8   -8.00    4.90
   7   1  -8    4.80    6.20
  -6  -1   8  164.18   10.30
   6  -1  -8  166.98   11.70
  -6   1   8  157.78   10.70
   6   1  -8  171.58   12.10
   5  -1  -8   16.80    6.20
  -5  -1   8   11.80    5.00
  -5   1   8   17.70    5.90
   5   1  -8   26.10    6.60
  -4  -1   8  554.24   19.00
   4  -1  -8  589.14   22.00
   4   1  -8  549.45   19.90
  -4   1   8  572.14   19.40
  -3  -1   8  281.17   12.30
   3  -1  -8  266.37   12.70
  -3   1   8  275.47   12.30
   3   1  -8  279.27   13.10
   2  -1  -8 1965.10   52.09
  -2  -1   8 2057.49   52.19
  -2   1   8 2041.00   52.09
   2   1  -8 1938.01   52.39
   1  -1  -8  387.66   14.80
  -1  -1   8  368.46   16.10
   1   1  -8  387.06   15.30
  -1   1   8  351.16   14.10
   0  -1   8 4111.89  103.79
   0  -1  -8 4266.97  104.09
   0   1  -8 4407.16  104.99
   0   1   8 4322.37  104.09
   1  -1   8  637.34   21.00
  -1  -1  -8  651.03   20.90
  -1   1  -8  637.94   21.40
   1   1   8  656.63   20.60
  -2  -1  -8 1943.01   50.59
   2  -1   8 2002.70   51.09
   2   1   8 1940.91   50.39
  -2   1  -8 1874.41   51.09
   3  -1   8  277.37   13.00
  -3  -1  -8  277.37   12.80
   3   1   8  256.87   12.00
  -3   1  -8  274.37   13.40
  -4  -1  -8  581.54   19.40
   4  -1   8  571.04   20.40
   4   1   8  600.54   19.80
   5  -1   8   -1.20    5.30
  -5   1  -8   -3.60    4.80
   5   1   8   -1.50    4.50
   6  -1   8   10.20    6.60
  -6  -1  -8   10.10    3.00
   6  -1   8   12.30    5.80
   6   1   8   13.20    5.30
  -6   1  -8   21.70    5.00
   7  -1   8    6.80    5.70
   7  -1   8   -0.60    6.20
   7   1   8   -0.60    5.60
   8  -1   8   17.80    6.80
   8  -1   8   19.20    7.20
   8   1   8   28.30    5.90
   8   1   8   14.90    4.70
   9  -1   8   -8.10    4.50
   9  -1   8    3.40    5.30
   9   1   8    1.40    2.70
   9   1   8   -1.00    3.00
  10  -1   8   -1.60    3.00
  10  -1   8   -0.50    2.80
  12  -2  -8   -2.90    7.20
  12   2  -8    5.40    7.60
  11  -2  -8    4.30    8.00
  11  -2  -8   -7.50    6.10
  11   2  -8    0.00    6.40
  10  -2  -8  113.19   12.50
  10  -2  -8   80.39   10.50
  10   2  -8   97.09   10.80
   9  -2  -8   20.50    8.10
  -9  -2   8   20.80    4.30
   9   2  -8   14.10    8.00
  -9   2   8   23.10    9.20
   8  -2  -8  418.06   19.10
  -8  -2   8  411.56   15.60
  -8   2   8  379.76   16.90
   8   2  -8  440.46   18.90
  -7  -2   8   -1.40    4.70
   7  -2  -8   -3.20    6.50
   7   2  -8   -0.40    6.30
   6  -2  -8  124.89   11.30
  -6  -2   8  142.39    9.80
  -6   2   8  128.09    9.90
   6   2  -8  142.69   11.60
  -5  -2   8  101.19    8.80
   5  -2  -8  121.69   10.60
   5   2  -8  121.99   10.70
  -5   2   8  104.09    9.50
  -4  -2   8   67.89    7.80
   4   2  -8   81.09   10.00
  -4   2   8   67.79    7.80
   3  -2  -8  197.88   11.00
  -3  -2   8  200.58   10.70
   3   2  -8  209.68   11.90
  -3   2   8  212.38   11.20
  -2  -2   8  760.92   23.90
   2  -2  -8  776.82   24.10
  -2   2   8  811.42   24.20
   2   2  -8  750.62   24.60
   1  -2  -8  111.99    8.70
  -1  -2   8  122.69    9.70
   1   2  -8  119.79    9.70
  -1   2   8  118.59    8.50
   0  -2  -8  300.67   12.80
   0  -2   8  275.17   12.70
   0   2  -8  305.67   14.00
   0   2   8  273.47   12.30
   1  -2   8  463.15   17.00
  -1  -2  -8  428.56   16.20
  -1   2  -8  481.45   17.80
   1   2   8  463.85   16.30
   2  -2   8  241.98   12.30
  -2  -2  -8  222.58   11.20
  -2   2  -8  230.38   12.80
   2   2   8  232.08   11.20
   3  -2   8  557.44   20.30
  -3  -2  -8  564.04   19.00
  -3   2  -8  567.94   20.40
   3   2   8  574.54   19.00
  -4  -2  -8  284.77   12.60
   4  -2   8  297.27   14.40
   4   2   8  298.37   12.90
  -4   2  -8  282.47   14.20
   5  -2   8    9.40    6.20
  -5  -2  -8   17.50    4.60
   5  -2   8    9.30    6.60
  -5   2  -8   11.80    5.70
   5   2   8   14.30    5.00
   6  -2   8  320.97   15.80
   6  -2   8  353.46   16.60
   6   2   8  306.77   13.20
   7  -2   8   -1.50    6.50
   7  -2   8    0.00    6.20
   7   2   8    0.00    5.20
   7   2   8   -0.60    4.20
   8  -2   8  312.37   16.10
   8  -2   8  271.47   14.60
   8   2   8  314.87   11.80
   8   2   8  292.57   10.90
   9  -2   8    8.50    6.60
   9  -2   8   -0.60    6.40
  10  -2   8   35.70    5.70
  12  -3  -8   -0.70    7.90
  12   3  -8   10.10    4.90
  11  -3  -8   -3.10    8.20
  11   3  -8   -7.60    5.90
  10  -3  -8   44.20    9.70
  10  -3  -8   45.20   10.50
  10   3  -8   66.19    9.40
  -9  -3   8    8.00    3.20
   9  -3  -8    7.10    7.90
  -9  -3   8   10.10    4.00
   9   3  -8    7.20    7.30
  -8  -3   8   98.59    8.60
   8  -3  -8  109.69   11.80
   8   3  -8  113.69   11.30
  -8   3   8   91.49    9.70
  -7  -3   8  140.49    9.90
   7  -3  -8  153.18   12.70
   7   3  -8  157.68   12.60
  -7   3   8  155.88   11.60
  -6  -3   8  469.85   17.40
   6  -3  -8  491.95   19.40
   6   3  -8  490.55   19.60
  -6   3   8  479.35   19.10
  -5  -3   8  122.49    9.40
   5  -3  -8  125.79   10.90
   5   3  -8  132.99   11.20
  -5   3   8  108.89   10.00
  -4  -3   8  628.24   20.20
   4  -3  -8  592.14   20.90
   4   3  -8  577.04   23.50
  -4   3   8  597.94   20.90
   3  -3  -8  394.66   15.90
  -3  -3   8  398.46   15.40
  -3   3   8  409.76   16.00
   3   3  -8  406.26   16.80
  -2  -3   8 1990.90   50.39
   2  -3  -8 1839.52   50.09
  -2   3   8 1893.41   50.29
   2   3  -8 1911.31   51.29
  -1  -3   8  148.29    9.70
   1  -3  -8  134.19    9.30
   1   3  -8  136.29   10.50
  -1   3   8  137.09   10.40
   0  -3  -8 5158.88  126.59
   0   3   8 5398.46  127.19
   0   3  -8 5254.27  128.29
   1  -3   8    7.80    5.10
  -1  -3  -8    2.10    4.40
   1   3   8    0.40    4.30
  -1   3  -8    6.20    5.70
  -2  -3  -8  596.64   19.70
   2  -3   8  622.44   21.30
   2   3   8  576.14   19.80
  -2   3  -8  633.54   22.00
   3  -3   8  545.05   20.60
  -3  -3  -8  579.04   18.90
  -3   3  -8  526.45   20.60
   3   3   8  577.94   19.00
   4  -3   8    9.00    6.50
   4  -3   8    3.20    6.40
  -4  -3  -8    2.40    4.80
   4   3   8    4.50    5.00
  -4   3  -8   13.10    6.60
   5  -3   8   51.49    8.40
   5  -3   8   51.89    8.80
  -5  -3  -8   49.90    5.20
   5   3   8   54.79    6.70
  -5   3  -8   67.29    8.50
   6  -3   8  194.38   13.70
   6  -3   8  208.18   14.30
   6   3   8  192.88   10.30
   7  -3   8   -0.10    6.90
   7  -3   8    9.80    8.00
   7   3   8    4.30    4.00
   7   3   8   18.00    5.60
  -7   3  -8    7.70    5.10
   8  -3   8   -6.20    6.40
   8  -3   8    1.30    7.30
   8   3   8    2.90    3.60
   8   3   8   10.60    3.10
   9  -3   8   -8.00    5.80
   9  -3   8   16.70    7.50
  10  -3   8   22.30   11.20
  12  -4  -8    1.50    8.70
  12   4  -8   18.00    3.80
  11  -4  -8    2.60    8.50
  11   4  -8   -1.00    5.90
  10  -4  -8   22.00   12.30
  10  -4  -8   28.10    9.10
  10   4  -8   36.00    8.50
   9  -4  -8    9.90    7.70
   9  -4  -8   21.70    9.40
  -9  -4   8   16.20    2.40
  -9  -4   8   15.80    4.80
   9   4  -8   22.30    8.10
  -8  -4   8   39.70    5.80
   8  -4  -8   69.49   10.30
   8   4  -8   41.00    9.00
   7  -4  -8   27.00    8.30
  -7  -4   8   20.00    5.40
   7   4  -8   21.00    8.00
  -7   4   8   32.70    7.40
  -6  -4   8  834.72   25.80
   6  -4  -8  839.92   28.50
   6   4  -8  855.41   28.30
   5  -4  -8  503.75   19.80
  -5  -4   8  494.85   18.00
   5   4  -8  526.25   20.30
  -5   4   8  507.45   19.60
   4  -4  -8 1159.38   33.30
  -4  -4   8 1074.59   31.70
  -4   4   8 1088.09   32.90
   4   4  -8 1102.39   33.70
  -3  -4   8   50.49    7.00
   3  -4  -8   60.99    7.90
  -3   4   8   49.00    7.40
   3   4  -8   45.50    8.10
  -2  -4   8    6.50    5.00
   2  -4  -8   14.10    5.30
   2   4  -8    8.70    5.90
  -2   4   8    7.10    4.70
   1  -4  -8    6.20    5.00
  -1  -4   8    7.30    5.00
  -1   4   8    6.80    5.20
   1   4  -8    1.40    6.10
   0  -4  -8  941.81   27.70
   0  -4   8  915.71   28.70
   0   4   8  964.10   28.40
   0   4  -8  937.31   29.70
   1  -4   8  690.23   23.20
  -1  -4  -8  653.63   21.10
   1   4   8  666.03   21.60
  -1   4  -8  653.93   23.50
  -2  -4  -8  340.27   13.70
   2  -4   8  333.97   17.50
   2   4   8  341.57   14.00
  -2   4  -8  339.37   16.40
   3  -4   8  262.07   14.40
  -3  -4  -8  277.67   12.40
   3  -4   8  266.87   15.00
   3   4   8  290.97   12.70
  -3   4  -8  271.67   14.80
   4  -4   8  567.54   21.80
   4  -4   8  527.55   21.60
  -4   4  -8  592.64   21.70
   4   4   8  571.14   19.20
   5  -4   8    3.30    7.20
  -5  -4  -8    6.50    3.70
   5  -4   8    7.50    6.90
  -5   4  -8   10.20    7.00
   5   4   8    9.80    5.00
   6  -4   8  639.74   24.60
   6   4   8  642.04   20.20
  -6   4  -8  618.44   22.50
   7  -4   8    7.70    7.80
   7  -4   8    7.00    7.70
   7   4   8    9.10    4.20
   8  -4   8   96.39   11.00
   8  -4   8   95.79   10.90
   9  -4   8  -20.10    6.30
  10  -4   8   -1.70    6.50
  12  -5  -8    0.70    8.80
  11  -5  -8    6.20    9.60
  11   5  -8   15.90    6.20
  10  -5  -8   -6.10    8.60
  10  -5  -8   -4.60    8.00
  10   5  -8    1.90    6.80
   9  -5  -8   44.90    9.80
   9  -5  -8   31.30   10.10
   9   5  -8   45.60    8.90
  -8  -5   8   39.30    5.70
  -8  -5   8   37.40    6.10
   8  -5  -8   71.39   11.40
   8   5  -8   42.10    9.10
  -7  -5   8   11.70    5.40
  -7  -5   8   10.40    6.10
   7  -5  -8   24.20    8.70
  -7   5   8    7.30    6.70
   7   5  -8   12.10    7.70
  -6  -5   8  223.08   12.20
   6  -5  -8  257.17   15.50
  -6   5   8  237.28   14.40
   6   5  -8  240.98   14.90
   5  -5  -8  446.96   18.90
  -5  -5   8  444.36   17.00
  -5   5   8  435.86   18.40
   5   5  -8  449.76   19.20
  -4  -5   8   10.30    5.60
   4  -5  -8    5.70    6.20
  -4   5   8   10.00    6.00
   4   5  -8   20.20    7.60
  -3  -5   8  166.38   10.50
   3   5  -8  164.18   12.60
  -3   5   8  165.78   11.10
   2  -5  -8 2741.53   69.99
  -2  -5   8 2731.33   70.09
  -2   5   8 2736.83   70.39
   2   5  -8 2747.03   71.49
  -1  -5   8  366.06   15.70
   1  -5  -8  369.96   15.10
  -1   5   8  359.96   15.40
   1   5  -8  370.76   17.10
   0  -5  -8 1894.11   49.20
   0  -5   8 1837.32   50.59
   0   5  -8 1831.32   51.39
   0   5   8 1873.61   49.70
   1  -5   8  118.49   10.60
  -1  -5  -8   95.79    8.40
  -1   5  -8  117.39   11.40
   1   5   8   99.19    9.00
   2  -5   8  619.14   23.10
  -2  -5  -8  647.44   20.50
   2  -5   8  611.24   22.80
  -2   5  -8  615.94   23.20
   2   5   8  634.04   21.10
  -3  -5  -8   15.90    5.30
   3  -5   8   30.50    8.00
   3  -5   8   22.80    7.50
   3   5   8   17.90    5.50
  -3   5  -8   29.40    8.20
   4  -5   8  325.97   17.00
   4  -5   8  267.07   19.30
  -4   5  -8  326.97   16.60
   4   5   8  273.67   12.90
  -5  -5  -8  225.78    8.50
   5  -5   8  212.08   15.30
  -5  -5  -8  226.58    9.00
   5  -5   8  225.38   17.50
  -5   5  -8  209.48   14.70
   5   5   8  215.18   11.10
   6  -5   8  222.08   15.80
   6  -5   8  212.98   15.80
  -6   5  -8  199.88   14.20
   7  -5   8   46.20    9.70
   7  -5   8   50.89   10.40
  -7   5  -8   61.39    8.80
   7   5   8   56.29    5.70
   8  -5   8   -8.40    7.00
   8  -5   8    6.00    8.60
   9  -5   8    1.80    8.10
   9  -5   8  -15.50   10.00
  10  -5   8   33.50    8.40
  11  -6  -8   -6.40    9.50
  11   6  -8    2.90    5.50
  10  -6  -8   -6.20    8.10
  10  -6  -8    2.40    9.30
  10   6  -8    3.30    7.00
   9  -6  -8   -4.20    7.50
   9  -6  -8   12.20   10.60
   9   6  -8   -0.60    7.50
  -8  -6   8   37.50    5.80
  -8  -6   8   55.39    6.60
   8  -6  -8   55.49   10.70
   8  -6  -8   36.70    9.50
   8   6  -8   52.39   10.00
  -7  -6   8    3.30    5.10
  -7  -6   8   -0.60    5.50
   7  -6  -8   13.60    8.20
   7   6  -8   -0.70    7.20
  -6  -6   8   67.19    8.50
  -6  -6   8   60.99    8.10
   6  -6  -8   68.09   10.40
   6   6  -8   64.99   10.00
  -6   6   8   80.79   10.50
  -5  -6   8   80.59    8.80
  -5  -6   8   82.29    9.60
   5  -6  -8   74.59   10.20
   5   6  -8   56.19    9.50
   4  -6  -8  649.74   23.90
  -4  -6   8  696.93   23.00
   4   6  -8  700.93   25.40
  -4   6   8  688.23   24.60
   3  -6  -8  414.46   17.50
  -3  -6   8  379.86   16.70
   3   6  -8  427.36   18.80
  -3   6   8  406.76   17.40
   2  -6  -8  510.75   19.40
  -2  -6   8  505.75   19.40
  -2   6   8  513.15   19.50
   2   6  -8  493.25   20.80
  -1  -6   8 1089.59   33.50
   1  -6  -8 1092.99   32.60
  -1   6   8 1102.39   33.20
   1   6  -8 1159.58   35.60
   0  -6   8  122.79   11.60
   0  -6   8  145.69   11.30
   0  -6  -8  135.39    9.80
   0   6   8  128.39   11.00
   0   6  -8  139.29   12.40
   1  -6   8  302.37   15.80
   1  -6   8  285.77   15.30
  -1  -6  -8  288.17   13.10
  -1   6  -8  280.27   15.90
   1   6   8  273.87   13.40
  -2  -6  -8  721.83   22.60
   2  -6   8  752.72   26.10
   2  -6   8  658.63   25.20
   2   6   8  699.43   23.30
  -2   6  -8  709.53   26.20
   3  -6   8  249.88   15.10
   3  -6   8  254.07   15.30
  -3  -6  -8  246.38   11.90
   3   6   8  256.27   12.60
  -3   6  -8  254.77   16.20
   4  -6   8  107.09   12.10
  -4  -6  -8   99.39    7.80
   4  -6   8  121.79   12.60
  -4  -6  -8  120.79    8.70
  -4   6  -8  153.98   13.80
   4   6   8  116.49    9.20
  -5  -6  -8  119.69    7.20
  -5  -6  -8  110.29    6.70
   5  -6   8  123.79   13.20
   5  -6   8  108.69   12.60
   5   6   8  135.49    9.30
  -5   6  -8  118.69   12.20
   6  -6   8  350.46   19.90
   6  -6   8  347.47   19.70
  -6   6  -8  373.56   18.70
   7  -6   8   -7.80    8.60
   7  -6   8    5.00    8.70
  -7   6  -8   -4.90    7.30
   7   6   8    7.40    4.00
   8  -6   8   92.39   14.80
   9  -6   8   31.80   10.10
  10  -6   8   20.40    9.00
  11  -7  -8    9.60   10.40
  11   7  -8    5.60    5.00
  10  -7  -8   15.40   10.10
  10  -7  -8   23.80   10.70
  10   7  -8   29.10    7.70
   9  -7  -8    6.70    9.70
   9  -7  -8  -17.00    7.10
   9   7  -8    0.10    7.50
  -8  -7   8   22.70    5.50
   8  -7  -8   41.80   10.80
   8  -7  -8   21.30    9.20
   8   7  -8   17.70    8.80
   7  -7  -8  159.58   15.10
  -7  -7   8  166.58   11.50
   7  -7  -8  166.68   14.60
   7   7  -8  155.38   13.90
  -6  -7   8   72.19    9.10
   6  -7  -8   70.29   10.70
  -6   7   8   65.89   12.80
   6   7  -8   56.99   10.00
  -5  -7   8   58.49    8.80
  -5  -7   8   56.89    8.10
   5  -7  -8   74.29   10.50
  -5   7   8   67.79   10.00
   5   7  -8   58.59   10.20
  -4  -7   8 1239.68   36.60
   4  -7  -8 1291.07   38.30
  -4  -7   8 1261.27   37.50
   4   7  -8 1250.17   38.90
  -4   7   8 1220.08   38.00
   3  -7  -8   21.80    7.40
  -3  -7   8   20.00    7.60
  -3  -7   8   20.50    6.50
  -3   7   8   17.30    7.30
   3   7  -8   30.00    8.50
  -2  -7   8 1731.83   48.10
  -2  -7   8 1773.42   49.00
   2   7  -8 1693.93   49.30
  -2   7   8 1695.73   48.20
  -1  -7   8    3.50    7.10
   1  -7  -8    9.60    6.00
  -1  -7   8   -2.20    6.10
  -1   7   8    7.80    6.00
   1   7  -8    0.50    7.10
   0  -7   8  720.53   25.40
   0  -7  -8  694.03   23.00
   0  -7   8  648.44   24.50
   0   7  -8  703.73   29.20
   0   7   8  665.03   23.40
   1  -7   8   12.80    7.60
  -1  -7  -8   18.70    6.10
   1  -7   8   22.00    7.70
  -1   7  -8    7.30    7.90
   1   7   8   16.10    6.20
  -2  -7  -8  207.78   11.40
   2  -7   8  201.08   13.90
   2  -7   8  182.98   14.00
  -2   7  -8  220.48   15.60
   2   7   8  179.78   11.80
   3  -7   8   12.20    7.80
  -3  -7  -8   20.40    5.90
  -3  -7  -8   11.30    5.30
   3  -7   8   13.90    8.30
  -3   7  -8   31.30    9.20
   3   7   8   14.40    5.60
  -4  -7  -8  199.28   10.50
   4  -7   8  213.38   15.70
   4  -7   8  210.98   15.80
  -4  -7  -8  212.68   10.90
  -4   7  -8  207.88   15.30
   4   7   8  192.78   11.70
  -5  -7  -8  200.28    8.60
   5  -7   8  173.28   15.30
   5  -7   8  177.88   15.80
  -5  -7  -8  188.58    8.80
  -5   7  -8  198.18   15.90
   5   7   8  185.78   11.20
   6  -7   8   29.60    9.90
   6  -7   8   29.90   10.00
   6   7   8   24.60    5.70
  -6   7  -8   31.60    9.50
   7  -7   8   85.89   12.90
   7  -7   8   87.79   13.20
   7   7   8   78.89    7.10
  -7   7  -8   99.29   11.90
   8  -7   8    6.10    9.90
   8  -7   8  -23.90    7.90
   9  -7   8   46.30   10.90
  11  -8  -8   -3.20   10.10
  11   8  -8    4.80    4.80
  10  -8  -8  118.69   15.40
  10   8  -8   81.19    9.80
   9  -8  -8   25.10   11.00
   9   8  -8   31.40    9.00
  -8  -8   8  147.69    9.50
   8  -8  -8  149.09   15.40
   8  -8  -8  113.39   14.20
   8   8  -8  137.29   13.30
   7  -8  -8   12.10    9.20
  -7  -8   8    6.90    6.10
   7  -8  -8   -1.50    7.50
  -7  -8   8   -0.70    5.80
   7   8  -8    5.10    8.70
   6  -8  -8    1.10    7.90
   6  -8  -8    7.80    8.50
  -6  -8   8   -2.70    6.30
  -6  -8   8   -4.20    6.20
   6   8  -8   -3.30    8.00
  -5  -8   8   91.39   10.50
   5  -8  -8   86.39   11.60
   5   8  -8   90.49   11.80
  -5   8   8   77.19   11.00
   4  -8  -8  246.38   15.50
  -4  -8   8  236.58   14.30
  -4  -8   8  262.97   14.80
   4   8  -8  233.58   16.00
  -3  -8   8 1726.93   50.39
  -3  -8   8 1781.32   50.19
   3  -8  -8 1877.31   51.19
  -3   8   8 1864.91   51.49
   3   8  -8 1772.82   51.99
  -2  -8   8  125.99   11.50
   2  -8  -8  127.29   11.60
  -2  -8   8  127.79   12.40
   2   8  -8  112.39   12.70
  -2   8   8  142.29   11.90
   1  -8  -8  446.06   18.50
  -1  -8   8  469.85   20.10
  -1   8   8  472.15   19.30
   1   8  -8  445.26   21.10
   0  -8   8  279.97   16.00
   0  -8  -8  295.57   14.80
   0  -8   8  295.87   16.80
   0   8  -8  324.67   18.10
   0   8   8  293.77   15.10
  -1  -8  -8  617.94   21.50
   1  -8   8  641.64   24.50
   1  -8   8  606.04   24.10
   1   8   8  547.65   21.70
  -1   8  -8  606.94   25.00
   2  -8   8  742.13   27.90
  -2  -8  -8  712.73   24.40
   2  -8   8  781.12   28.30
  -2  -8  -8  799.22   24.60
  -2   8  -8  721.73   28.20
   2   8   8  723.53   25.10
   3  -8   8   29.90    9.50
  -3  -8  -8   43.80    6.90
  -3  -8  -8   34.50    6.80
   3  -8   8   53.79   10.60
   3   8   8   34.10    7.10
  -3   8  -8   46.70   20.00
   4  -8   8  171.18   15.60
   4  -8   8  148.19   14.40
  -4  -8  -8  142.69    9.90
  -4  -8  -8  150.58   10.10
   4   8   8  150.08   10.90
  -4   8  -8  160.58   15.40
  -5  -8  -8   78.99    7.00
   5  -8   8  103.09   13.60
   5  -8   8   85.29   12.60
  -5  -8  -8   80.29    7.20
  -5   8  -8  100.49   12.80
   5   8   8   92.09    9.20
   6  -8   8   89.89   13.30
   6  -8   8   76.09   12.90
  -6   8  -8  107.19   13.20
   6   8   8  102.59    9.00
   7  -8   8  -14.50    8.70
   7  -8   8    1.70   10.20
   7   8   8   -1.00    4.10
  -7   8  -8   -1.70    9.10
   8  -8   8   63.79   12.50
   8  -8   8   45.40   12.10
   9  -8   8    8.00    9.90
  11  -9  -8   12.60   11.50
  11   9  -8    6.50    5.40
  10  -9  -8   -4.20   10.30
  10   9  -8   10.30    6.90
   9  -9  -8  117.29   15.60
   9  -9  -8  144.19   16.20
   9   9  -8  125.99   12.60
   8  -9  -8   20.40   10.10
  -8  -9   8    4.00    5.00
  -8  -9   8    7.40    5.00
   8  -9  -8    9.30   10.20
   8   9  -8   11.50    8.60
  -7  -9   8   48.10    8.00
   7  -9  -8   47.10   11.40
  -7  -9   8   42.40    8.50
   7  -9  -8   61.49   13.70
   7   9  -8   53.49   11.30
   6  -9  -8  139.69   14.20
  -6  -9   8  146.09   12.70
  -6  -9   8  146.19   12.20
   6   9  -8  160.48   15.10
  -5  -9   8  294.27   16.10
   5  -9  -8  251.97   18.40
  -5  -9   8  255.07   15.10
   5  -9  -8  261.77   17.30
   5   9  -8  277.47   17.60
  -4  -9   8  212.18   14.30
   4  -9  -8  174.88   14.30
  -4  -9   8  214.98   13.70
   4  -9  -8  178.48   14.20
  -4   9   8  195.88   14.30
   4   9  -8  229.98   16.10
  -3  -9   8   32.50    9.00
   3  -9  -8   30.50    8.40
  -3   9   8   32.60   10.70
   3   9  -8   29.20    9.80
   2  -9  -8  401.96   18.60
  -2  -9   8  395.56   20.00
  -2  -9   8  379.26   19.30
   2   9  -8  368.76   20.40
  -2   9   8  388.76   18.40
  -1  -9   8    2.20    7.00
  -1  -9   8    0.90    7.20
  -1   9   8   -5.20    6.10
   1   9  -8   -9.60    8.10
   0  -9  -8  257.97   14.30
   0  -9  -8  287.07   14.60
   0  -9   8  266.57   16.10
   0  -9   8  264.67   16.70
   0   9   8  258.27   14.60
   0   9  -8  274.37   18.00
  -1  -9  -8  673.13   23.20
   1  -9   8  634.14   25.90
  -1  -9  -8  640.44   24.10
   1  -9   8  658.53   26.10
   1   9   8  614.14   23.60
  -1   9  -8  661.33   27.00
  -2  -9  -8  596.44   21.30
   2  -9   8  522.05   24.10
   2  -9   8  611.24   25.20
   2   9   8  624.04   25.50
  -2   9  -8  585.54   25.70
   3  -9   8   17.00    9.30
  -3  -9  -8   21.80    6.50
   3  -9   8   14.60    9.40
  -3   9  -8   14.70    9.90
   3   9   8   23.60    7.10
   4  -9   8  247.28   18.70
   4  -9   8  265.07   18.80
  -4  -9  -8  266.57   12.80
  -4   9  -8  251.77   18.70
   4   9   8  259.77   14.20
   5  -9   8  274.47   19.90
   5  -9   8  251.87   18.30
  -5  -9  -8  281.47   11.50
   5   9   8  267.37   13.90
  -5   9  -8  288.77   23.70
   6  -9   8   15.30   10.30
   6  -9   8   -3.40    9.70
   6   9   8    1.00    4.80
  -6   9  -8   -9.80    8.90
   7  -9   8   49.00   12.10
   7  -9   8   91.69   13.80
   7   9   8   99.09    8.20
   8  -9   8    0.60   10.60
   9  -9   8   25.60   11.10
  10 -10  -8   14.70   11.70
  10  10  -8   11.00    7.60
   9 -10  -8   38.80   12.20
   9  10  -8   21.00    8.90
  -8 -10   8  151.28   10.00
   8 -10  -8  166.48   17.30
  -8 -10   8  111.49   11.00
   8  10  -8  142.39   14.10
   7 -10  -8   32.70   10.60
  -7 -10   8   22.50    6.90
   7 -10  -8   25.60   10.90
   7  10  -8   12.60    9.60
   6 -10  -8   -3.00    9.00
   6 -10  -8   -1.70    7.70
  -6 -10   8   -6.80    6.30
   6  10  -8   -2.40    9.30
   5 -10  -8   98.09   13.10
  -5 -10   8   62.89   10.20
   5 -10  -8  105.99   13.20
  -5 -10   8   99.89   11.50
   5  10  -8   94.29   12.80
   4 -10  -8   30.40    9.30
  -4 -10   8   18.50    8.50
   4 -10  -8   25.90    8.80
  -4 -10   8    8.20    7.50
   4  10  -8   30.80   10.30
  -4  10   8   24.20    8.90
   3 -10  -8  553.84   23.00
  -3 -10   8  534.85   22.40
  -3 -10   8  517.25   22.70
   3 -10  -8  480.45   22.50
  -3  10   8  530.35   23.10
   3  10  -8  536.15   24.50
  -2 -10   8  151.68   14.50
   2 -10  -8  172.08   14.00
   2 -10  -8  156.58   13.40
  -2 -10   8  177.18   14.10
  -2  10   8  155.68   13.30
   2  10  -8  175.18   15.80
   1 -10  -8  359.16   17.90
  -1 -10   8  334.17   18.50
   1 -10  -8  358.56   17.60
  -1 -10   8  347.67   18.90
   1  10  -8  351.46   20.70
  -1  10   8  334.47   17.80
   0 -10  -8  229.68   14.40
   0 -10  -8  217.18   14.20
   0 -10   8  210.88   16.20
   0  10  -8  234.68   18.00
   0  10   8  176.38   13.50
  -1 -10  -8  385.66   18.00
   1 -10   8  442.96   22.00
  -1 -10  -8  452.15   18.80
  -1  10  -8  418.56   22.30
   1  10   8  397.46   19.00
  -2 -10  -8  676.43   24.70
   2 -10   8  744.33   28.70
  -2 -10  -8  713.43   24.30
  -2  10  -8  691.13   29.20
   2  10   8  696.13   25.60
   3 -10   8  182.88   16.60
  -3 -10  -8  163.08   11.90
  -3 -10  -8  148.39   11.40
  -3  10  -8  167.38   16.50
   3  10   8  138.89   12.10
   4 -10   8   65.59   12.30
  -4 -10  -8   52.39    7.40
  -4 -10  -8   76.39    8.70
   4  10   8   45.70    8.40
  -4  10  -8   35.50   11.80
   5 -10   8   64.89   12.80
  -5 -10  -8   53.49    6.80
  -5 -10  -8   35.70    6.00
  -5  10  -8   54.79   12.40
   5  10   8   53.09    8.10
   6 -10   8   24.80   11.50
   6 -10   8   32.60   14.10
  -6  10  -8   38.10   11.60
   6  10   8   40.40    7.30
   7 -10   8   41.40   12.30
   7 -10   8   55.99   13.10
   7  10   8   41.80    6.20
   8 -10   8   49.20   12.90
   9 -10   8    7.10   10.80
  10 -11  -8   12.80   11.50
  10  11  -8    1.40    6.50
   9 -11  -8    2.50   11.20
   9  11  -8   12.90    8.30
   8 -11  -8   89.39   14.50
  -8 -11   8   66.89    7.50
   8  11  -8   57.19   11.90
   7 -11  -8  184.38   17.70
  -7 -11   8  177.68   12.90
   7  11  -8  147.99   15.40
   6 -11  -8   17.80    9.70
  -6 -11   8   21.80    8.30
   6  11  -8    7.10    9.90
   5 -11  -8   68.59   12.50
  -5 -11   8   85.59   11.30
   5  11  -8   61.29   12.30
  -4 -11   8   63.69   11.00
   4 -11  -8   98.69   13.00
   4 -11  -8   99.39   13.40
   4  11  -8   90.29   13.50
   3 -11  -8  107.99   13.00
   3 -11  -8   68.39   11.70
  -3  11   8   74.89   11.40
   3  11  -8   83.79   13.20
  -2 -11   8  184.88   14.80
   2 -11  -8  160.08   14.10
  -2 -11   8  175.28   15.90
   2 -11  -8  178.08   14.30
   2  11  -8  170.38   16.60
  -2  11   8  195.08   17.90
   1 -11  -8  219.08   14.80
  -1 -11   8  234.58   17.40
  -1 -11   8  197.68   16.10
   1 -11  -8  232.98   15.30
   1  11  -8  187.58   17.60
  -1  11   8  237.38   15.90
   0 -11  -8  746.23   27.50
   0 -11   8  763.02   29.50
   0 -11   8  767.72   29.50
   0 -11  -8  728.03   26.90
   0  11  -8  745.33   30.50
   0  11   8  742.23   28.20
   1 -11   8   25.50   10.40
  -1 -11  -8   42.10    8.70
   1 -11   8   52.19   11.50
  -1 -11  -8   26.70    8.40
  -1  11  -8   23.60   11.30
   1  11   8   39.90    9.20
   2 -11   8  122.19   14.80
  -2 -11  -8  141.39   12.40
  -2 -11  -8  106.49   11.40
   2 -11   8  130.09   14.90
   2  11   8  123.89   12.10
  -2  11  -8  110.79   14.80
   3 -11   8  284.87   20.10
  -3 -11  -8  298.27   16.30
  -3 -11  -8  311.87   15.70
   3 -11   8  338.17   21.50
   3  11   8  316.67   17.30
  -3  11  -8  317.37   21.90
   4 -11   8   28.00   11.00
  -4 -11  -8   16.30    6.60
   4 -11   8   14.70   10.80
  -4 -11  -8   18.00    6.60
   4  11   8   28.00    7.90
  -4  11  -8   13.30   11.20
  -5 -11  -8  214.18   13.40
   5 -11   8  242.78   20.60
   5  11   8  236.28   14.80
  -5  11  -8  278.47   21.20
   6 -11   8    3.60   11.30
   6 -11   8   -1.50   10.60
   6  11   8    6.60    5.80
  -6  11  -8  -15.00    9.60
   7 -11   8   24.90   12.40
  -7  11  -8   14.60   11.00
   7  11   8   24.30    6.10
   8 -11   8   20.90   12.10
  10  12  -8    4.60    6.90
   9 -12  -8   -0.20   11.50
   9  12  -8    4.70    8.30
  -8 -12   8   35.60    6.70
   8 -12  -8   45.30   13.30
   8  12  -8   39.50   10.80
   7 -12  -8   43.60   12.50
  -7 -12   8   37.70    8.50
   7  12  -8   38.20   11.70
  -6 -12   8   42.00    9.40
   6 -12  -8   36.30   12.80
   6  12  -8   16.70   10.90
  -5 -12   8  134.59   13.80
   5 -12  -8  170.08   16.60
   5  12  -8  128.79   15.30
  -4 -12   8   19.50    9.80
   4 -12  -8   25.00    9.70
   4  12  -8    5.90   10.00
  -3 -12   8  389.76   21.20
   3 -12  -8  372.66   20.40
   3  12  -8  364.36   22.00
   2 -12  -8   27.80    9.80
  -2 -12   8   22.60    9.80
  -2  12   8   19.50    8.80
   2  12  -8   27.60   11.10
  -1 -12   8  551.94   25.30
   1 -12  -8  511.25   23.20
   1  12  -8  529.55   26.50
   0 -12   8  172.58   16.60
   0 -12  -8  148.69   14.00
   0  12  -8  139.09   16.70
   0  12   8  188.18   16.00
  -1 -12  -8  524.25   22.00
   1 -12   8  472.25   24.80
   1  12   8  531.25   23.10
  -1  12  -8  479.05   25.70
   2 -12   8  -11.40    9.10
  -2 -12  -8   -3.40    7.20
   2  12   8    2.60    7.50
  -2  12  -8   11.70   11.30
  -3 -12  -8  187.78   13.40
   3 -12   8  173.48   17.10
  -3  12  -8  183.08   18.10
   3  12   8  194.68   14.30
   4 -12   8   35.40   11.90
  -4 -12  -8   40.50    7.70
  -4  12  -8   50.09   13.60
   4  12   8   40.50    9.10
  -5 -12  -8  103.79    9.90
   5 -12   8   56.49   13.30
  -5 -12  -8   72.69    8.30
   5  12   8   82.79   10.30
  -5  12  -8  113.19   15.70
   6 -12   8   27.00   12.80
   6  12   8   41.30    8.10
  -6  12  -8   25.40   12.10
   7 -12   8   19.50   12.40
   7  12   8   34.20    6.60
  -7  12  -8   28.50   13.40
   8 -12   8   38.00   12.80
   9 -13  -8   19.70   13.30
   9  13  -8   28.40    9.80
   8 -13  -8   11.90   11.60
   8  13  -8   12.20   10.20
  -7 -13   8   26.80    8.10
   7 -13  -8   37.20   12.60
   7  13  -8   32.70   11.80
  -6 -13   8   83.89   11.40
   6 -13  -8   70.09   13.70
  -5 -13   8  344.97   19.60
   5 -13  -8  315.17   21.50
   5  13  -8  299.77   22.10
  -4 -13   8   -7.90    8.40
   4 -13  -8   -0.70    9.70
   4  13  -8    8.60   10.80
  -3 -13   8   41.70   11.60
   3 -13  -8   42.10   10.90
   3  13  -8   33.70   12.30
   2 -13  -8  -11.80    8.20
  -2 -13   8   -5.40    9.30
   2  13  -8    8.30   10.90
  -1 -13   8    3.90    9.70
   1 -13  -8   10.50    9.10
  -1  13   8    6.90    8.10
   1  13  -8    3.50   11.10
   0 -13  -8  208.08   16.20
   0 -13   8  201.58   18.60
   0  13  -8  187.68   19.10
   1 -13   8    0.10    9.70
  -1 -13  -8    0.30    7.80
   1  13   8   11.50    7.80
  -1  13  -8   21.80   11.80
   2 -13   8   19.00   11.00
  -2 -13  -8    2.20    7.60
  -2  13  -8   23.10   12.50
   2  13   8   16.70    7.70
  -3 -13  -8  207.68   14.40
   3 -13   8  179.38   18.60
   3  13   8  227.48   16.10
  -3  13  -8  213.98   20.40
   4 -13   8   14.10   11.60
  -4 -13  -8   -1.40    6.20
  -4  13  -8   15.80   12.10
   4  13   8    8.40    7.30
   5 -13   8  162.28   18.20
  -5 -13  -8  155.88   14.50
  -5  13  -8  247.28   22.10
   5  13   8  210.28   14.70
   6 -13   8   11.70   12.60
  -6  13  -8  -17.70   11.00
   6  13   8    1.70    6.30
   7 -13   8   75.99   15.00
   8 -13   8   28.40   14.50
   9  14  -8    3.60    8.20
   8 -14  -8   -9.30   11.00
   8  14  -8    9.90   10.10
  -7 -14   8   13.10    7.70
   7 -14  -8    9.20   11.80
   7  14  -8    9.10   10.70
   6 -14  -8   -2.50   10.90
  -6 -14   8   10.70    9.30
   6  14  -8    7.90   11.50
   5 -14  -8  205.48   18.80
  -5 -14   8  218.78   17.60
   5  14  -8  237.08   21.80
   4 -14  -8   44.30   12.50
  -4 -14   8   34.10   11.00
   4  14  -8   47.50   13.70
  -3 -14   8   43.80   11.90
   3 -14  -8   39.90   11.90
   3  14  -8   41.60   13.50
   2 -14  -8   23.60   10.60
  -2 -14   8   18.90   10.70
   2  14  -8   28.20   12.70
   1 -14  -8  595.34   25.70
  -1 -14   8  523.75   27.00
   1  14  -8  592.64   29.50
   0 -14   8   24.60   11.70
   0 -14  -8   19.50    9.50
   0  14  -8    4.80   11.40
   0  14   8   17.10    9.50
  -1 -14  -8  192.58   16.30
   1 -14   8  181.88   18.70
  -1  14  -8  187.98   19.90
   2 -14   8   -1.30   11.70
  -2 -14  -8    3.20    8.10
  -2  14  -8   13.80   13.10
   2  14   8   18.30    9.00
   3 -14   8  192.88   19.70
  -3 -14  -8  202.58   15.20
  -3  14  -8  201.68   20.60
   3  14   8  178.58   15.40
  -4 -14  -8   -5.60    6.60
   4 -14   8   -1.20   11.50
  -4  14  -8   -2.70   12.40
   4  14   8   16.90    8.40
   5 -14   8   -1.40   11.90
  -5  14  -8   17.70   12.70
   5  14   8    7.00   11.90
   6 -14   8   16.30   13.20
  -6  14  -8    7.30   13.50
   7 -14   8   21.00   13.30
   8 -15  -8   25.40   14.30
   8  15  -8   12.20   10.40
  -7 -15   8  105.49   11.70
   7 -15  -8  133.79   18.30
   7  15  -8  122.09   15.90
   6 -15  -8    6.30   11.70
  -6 -15   8   -5.20    8.10
   6  15  -8   -3.10   11.60
  -5 -15   8   51.29   12.00
   5 -15  -8   43.50   13.30
   5  15  -8   58.19   14.80
  -4 -15   8    9.50   10.10
   4  15  -8   -2.30   11.80
   3 -15  -8   44.10   12.40
  -3 -15   8   76.79   13.50
   3  15  -8   77.89   15.60
   2 -15  -8  143.09   16.10
  -2 -15   8  141.49   16.40
  -1 -15   8    2.20   10.30
   1 -15  -8    7.30    9.80
   1  15  -8   15.20   12.90
   0 -15   8   47.10   12.50
   0 -15  -8   48.70   11.70
   0  15  -8   27.20   14.00
   1 -15   8   10.70   12.70
  -1 -15  -8    5.50    9.20
   1  15   8   19.60    9.70
  -1  15  -8   24.70   13.30
   2 -15   8   -8.10   12.00
  -2 -15  -8   -4.00    8.20
  -2  15  -8  -15.50   11.90
  -3 -15  -8  157.58   14.80
   3 -15   8  158.48   18.70
   3  15   8  161.68   15.10
  -3  15  -8  166.88   20.00
   4 -15   8    0.40   12.70
  -4 -15  -8   -4.00    7.10
   4  15   8   25.10    9.20
  -4  15  -8  -11.60   12.20
   5 -15   8   39.20   14.30
  -5  15  -8   28.60   14.10
   6 -15   8   -2.70   12.40
  -6  15  -8  -13.60   13.30
   7 -15   8   79.19   16.10
   8 -16  -8  -22.30   11.60
   8  16  -8    4.50   10.10
   7 -16  -8   -2.80   12.70
  -7 -16   8   15.60    9.10
   7  16  -8    4.30   11.40
  -6 -16   8   10.30    9.30
   6 -16  -8   28.60   13.60
   6  16  -8    8.20   12.10
   5 -16  -8   44.80   14.00
  -5 -16   8   43.60   11.50
   5  16  -8   29.90   13.60
  -4 -16   8  -10.80    9.30
   4 -16  -8    3.40   11.60
   4  16  -8   -8.20   11.70
  -3 -16   8  263.37   21.60
   3 -16  -8  200.08   22.00
   3  16  -8  204.18   21.20
  -2 -16   8   14.90   11.40
   2 -16  -8   13.20   11.10
   2  16  -8   17.60   13.60
   1 -16  -8  510.85   25.40
  -1 -16   8  468.85   27.20
   1  16  -8  412.86   27.70
   0 -16  -8   25.10   10.80
   0 -16   8   31.40   13.50
   0  16  -8   36.20   15.30
  -1 -16  -8  219.68   17.20
  -1  16  -8  170.88   20.50
   2 -16   8   11.30   13.10
  -2 -16  -8   -2.40    9.30
   2  16   8   12.40    8.90
  -2  16  -8    6.20   12.70
   3 -16   8  138.69   18.80
  -3 -16  -8  135.59   14.30
  -3  16  -8  175.78   20.60
  -4 -16  -8   10.50    8.20
   4 -16   8   17.20   13.60
  -4  16  -8   28.90   14.40
   5 -16   8   22.90   13.90
  -5  16  -8   30.50   15.20
  -6  16  -8  -23.00   13.20
   7  17  -8   47.80   13.50
   6 -17  -8   13.30   13.20
   6  17  -8    0.10   12.30
   5 -17  -8   16.80   12.60
  -5 -17   8    6.60   10.30
   5  17  -8   14.80   13.30
   4 -17  -8   -7.40   11.30
  -4 -17   8   -1.30   10.90
   4  17  -8   -8.10   12.00
  -3 -17   8   51.89   13.70
   3 -17  -8   47.80   13.90
   3  17  -8    8.80   13.90
   2 -17  -8    2.70   11.10
  -2 -17   8   18.90   13.10
   2  17  -8   21.30   14.30
   1 -17  -8   12.00   11.40
  -1 -17   8   21.20   13.20
   1  17  -8   14.00   14.50
   0 -17  -8   -4.10   10.20
   0  17  -8  -17.10   12.40
  -1 -17  -8  -12.60    8.90
   1 -17   8   -4.10   12.20
  -1  17  -8    8.80   13.90
  -2 -17  -8   10.00    9.90
   2 -17   8  -10.00   12.30
  -2  17  -8    8.30   14.40
   3 -17   8   85.99   17.00
  -3  17  -8  109.69   18.50
  -4 -17  -8  -14.90    8.30
   4 -17   8   -2.70   12.80
  -4  17  -8   10.10   14.80
   5 -17   8   55.09   18.10
  -5  17  -8   34.60   16.70
  -6 -18   8   23.50   11.90
   6 -18  -8   -6.80   13.80
   6  18  -8   15.10   13.60
  -5 -18   8   42.80   12.40
   5 -18  -8   41.80   14.10
   5  18  -8   39.60   14.80
   4 -18  -8    5.70   11.80
  -4 -18   8    6.80   11.00
   4  18  -8   11.00   13.50
  -3 -18   8   47.50   14.00
   3 -18  -8   41.30   13.80
   3  18  -8   48.10   16.00
  -2 -18   8   12.30   12.60
   2 -18  -8   -0.80   11.70
   2  18  -8   22.00   14.70
   1 -18  -8  186.98   19.60
  -1 -18   8  194.08   24.70
   1  18  -8  198.98   22.60
   0 -18   8   -7.60   12.20
   0 -18  -8  -17.20   10.00
   0  18  -8   -1.30   14.20
  -1 -18  -8   72.49   13.40
   1 -18   8  126.19   18.30
  -1  18  -8   87.79   18.70
  -2 -18  -8   32.60   11.60
   2 -18   8   16.40   13.70
  -2  18  -8    8.00   14.50
  -3 -18  -8   89.79   13.90
   3 -18   8   80.79   17.10
  -3  18  -8   95.99   19.20
   4 -18   8   -0.10   13.40
  -4  18  -8  -31.00   12.80
   5 -19  -8   30.80   14.40
  -5 -19   8   77.69   14.00
  -4 -19   8   26.60   12.10
   4 -19  -8   -9.90   11.80
   4  19  -8    9.60   14.30
  -3 -19   8   15.00   12.50
   3 -19  -8    9.70   13.70
   3  19  -8   13.90   14.70
   2 -19  -8   28.50   13.60
  -2 -19   8   15.10   12.10
   2  19  -8    7.40   14.40
   1 -19  -8   22.80   12.90
  -1 -19   8    3.80   12.80
   1  19  -8    1.30   15.00
   0 -19  -8  -14.20   10.80
   0 -19   8   18.00   14.40
   0  19  -8    1.70   14.20
  -1 -19  -8   23.40   12.70
   1 -19   8   33.50   14.20
  -1  19  -8   48.10   15.90
   2 -19   8    2.50   11.90
  -2 -19  -8   -3.60   10.30
  -2  19  -8    7.80   14.10
  -3 -19  -8   -1.60    9.90
   3 -19   8   18.20   15.10
  -3  19  -8   11.00   15.20
   3 -20  -8   71.99   15.70
   3  20  -8   97.19   19.20
  -2 -20   8   12.50   13.00
   2 -20  -8   -0.40   12.10
  -1 -20   8   57.29   15.50
   1 -20  -8   75.79   16.60
   1  20  -8   70.99   21.10
   0 -20  -8   -2.60   11.20
   0 -20   8   14.90   13.40
   0  20  -8   -5.50   14.70
  -1 -20  -8   59.69   14.30
   1 -20   8   58.09   16.70
  -1  20  -8   51.59   17.10
  -2  20  -8    1.40   16.80
  12   0  -9   -7.80    6.60
  11   0  -9   -2.10    7.60
  10   0  -9    2.50    8.10
   9   0  -9  123.59   12.70
  -8   0   9   -1.20    5.50
   8   0  -9   -4.80    7.30
   7   0  -9  299.77   16.50
  -7   0   9  279.17   15.80
  -6   0   9    5.40    5.50
   6   0  -9   -0.10    6.40
   5   0  -9   16.40    6.60
  -5   0   9    8.00    5.60
  -4   0   9   -6.40    4.70
   4   0  -9   -5.20    5.00
   3   0  -9  231.68   12.50
  -3   0   9  212.28   11.80
  -2   0   9   -3.60    4.60
   2   0  -9    0.50    5.10
  -1   0   9    6.40    5.30
   1   0  -9   10.00    6.10
   0   0  -9   11.50    5.50
   0   0   9    1.40    5.30
  -1   0  -9  931.11   27.80
   1   0   9  828.42   26.50
  -2   0  -9    6.60    5.80
   2   0   9    8.90    5.10
  -3   0  -9 6867.21  160.98
   3   0   9 6540.35  160.48
  -4   0  -9   -1.40    5.40
   4   0   9    4.70    5.30
   5   0   9   65.39    8.00
  -5   0  -9   49.80    7.10
   6   0   9   -0.20    5.60
   6   0   9   -7.60    6.00
  -6   0  -9    0.00    4.50
   7   0   9  219.48   12.60
   7   0   9  275.67   15.00
   8   0   9   -1.00    5.90
   9   0   9   32.50    5.60
   9   0   9   40.00    6.30
  12  -1  -9  -12.80    6.50
  12   1  -9    8.10    6.90
  11  -1  -9  -13.00    7.90
  11  -1  -9   -4.70    8.10
  11   1  -9   -8.20    7.00
  10  -1  -9   32.30    9.70
  10   1  -9   27.50    9.10
   9  -1  -9   83.09   11.00
  -9  -1   9   71.79    7.80
   9   1  -9   70.79   10.50
  -8  -1   9    6.70    5.60
   8  -1  -9   -4.00    7.70
   8   1  -9    2.50    7.40
  -8   1   9   -1.70    5.70
   7  -1  -9  190.08   14.00
   7   1  -9  190.08   14.00
  -7   1   9  184.68   12.20
   6  -1  -9  126.39   11.60
  -6  -1   9  113.69   10.00
   6   1  -9  129.69   12.10
  -6   1   9  134.49   11.20
  -5  -1   9  761.82   24.70
   5  -1  -9  767.72   25.90
   5   1  -9  782.12   26.10
  -5   1   9  731.63   24.80
   4  -1  -9   22.00    6.70
  -4  -1   9   36.20    6.80
  -4   1   9   43.00    7.30
   4   1  -9   33.50    7.40
   3  -1  -9  664.33   22.50
  -3  -1   9  642.74   21.80
   3   1  -9  623.64   22.50
  -3   1   9  690.03   22.20
  -2  -1   9  132.59    9.40
   2  -1  -9  137.19    9.90
   2   1  -9  124.49   10.30
  -2   1   9  131.09    9.50
   1  -1  -9 5012.60  121.29
  -1  -1   9 4884.61  120.99
  -1   1   9 5033.70  121.09
   1   1  -9 5016.60  121.79
   0  -1   9   -7.60    5.20
   0  -1  -9    4.20    5.20
   0   1   9    5.00    4.80
   0   1  -9    5.20    5.80
   1  -1   9  256.17   12.50
  -1  -1  -9  252.17   12.60
  -1   1  -9  245.28   13.20
   1   1   9  235.78   11.80
  -2  -1  -9    5.70    5.40
   2  -1   9   -3.40    4.80
   2   1   9   10.80    5.30
  -2   1  -9    6.10    5.80
   3  -1   9   54.79    8.10
  -3  -1  -9   40.50    7.50
   3   1   9   49.30    7.60
  -3   1  -9   49.50    8.20
   4  -1   9  773.82   26.10
  -4  -1  -9  819.72   25.50
  -4   1  -9  812.62   26.30
   4   1   9  853.21   25.90
   5  -1   9   19.20    6.30
  -5   1  -9   13.90    6.10
   5   1   9    8.70    5.70
  -6  -1  -9   -1.10    3.70
   6  -1   9    3.40    7.10
   6  -1   9   -3.90    5.70
   6   1   9   -1.70    4.90
   7  -1   9   60.29    8.60
   7  -1   9   83.89   10.10
   7   1   9   68.59    8.80
   7   1   9   58.79    7.30
   8  -1   9    8.70    6.10
   8  -1   9   11.40    7.10
   8   1   9   11.90    6.00
   8   1   9    0.70    4.70
   9  -1   9   23.90    5.80
   9  -1   9   24.70    6.60
   9   1   9   35.50    4.80
   9   1   9   34.00    4.20
  10  -1   9    1.80    3.60
  12  -2  -9  -12.60    7.80
  12   2  -9   -7.50    6.20
  11  -2  -9   55.29   11.00
  10  -2  -9  -11.80   12.80
 -10  -2   9    8.10    4.00
  10   2  -9   -6.90    7.60
   9  -2  -9  121.29   12.70
  -9  -2   9  127.89    9.40
   9   2  -9  110.99   12.30
   8  -2  -9   42.20    9.60
  -8  -2   9   24.60    6.10
   8   2  -9   29.30    8.60
   7  -2  -9   59.79    9.90
  -7   2   9   67.99    9.30
   7   2  -9   65.09   10.00
  -6  -2   9   18.20    6.20
   6  -2  -9   30.80    8.00
   6   2  -9   33.80    8.10
   5  -2  -9  236.48   14.00
  -5  -2   9  226.88   12.40
   5   2  -9  252.07   14.50
  -5   2   9  222.48   13.10
  -4  -2   9  121.19    9.60
   4  -2  -9  115.09   10.20
   4   2  -9  119.39   10.90
  -4   2   9  113.69    9.60
  -3  -2   9   -5.30    4.80
   3  -2  -9    4.70    5.70
   3   2  -9    2.50    6.80
  -3   2   9    7.40    5.30
   2  -2  -9   25.10    6.40
  -2  -2   9   35.90    6.50
   2   2  -9   23.40    6.90
  -2   2   9   29.40    6.30
   1  -2  -9 1534.75   43.00
  -1  -2   9 1626.94   43.50
   1   2  -9 1607.34   44.20
  -1   2   9 1525.35   43.00
   0  -2  -9    9.50    5.10
   0  -2   9    2.70    5.00
   0   2   9   -5.30    4.50
   0   2  -9   -1.90    5.60
  -1  -2  -9 1148.59   32.90
   1   2   9 1123.79   32.60
  -1   2  -9 1125.69   34.10
  -2  -2  -9   10.10    5.80
   2  -2   9   15.90    6.20
  -2   2  -9   -0.10    5.90
   2   2   9    6.50    5.20
  -3  -2  -9  543.15   19.90
   3  -2   9  577.64   21.10
  -3   2  -9  588.84   21.60
   3   2   9  587.04   20.20
  -4  -2  -9   28.70    6.70
   4  -2   9   33.20    7.30
  -4   2  -9   21.40    7.40
   4   2   9   23.50    6.10
   5  -2   9  357.16   17.50
   5  -2   9  330.37   16.40
  -5   2  -9  341.07   15.90
   5   2   9  362.06   14.90
   6  -2   9    4.10    6.50
   6  -2   9   -7.80    7.00
  -6  -2  -9   -0.20    2.80
  -6   2  -9    1.20    5.50
   6   2   9    0.80    5.10
   7  -2   9  299.37   16.60
   7  -2   9  261.77   15.20
   7   2   9  294.17   14.30
   8  -2   9    7.40    7.50
   8  -2   9   -9.50    5.60
   8   2   9    0.00    4.90
   8   2   9   -1.20    4.00
   9  -2   9   18.70    7.10
  12  -3  -9   -7.30    8.40
  12   3  -9    4.20    6.00
  11  -3  -9    2.60    9.00
  11   3  -9   -5.40    8.30
  10  -3  -9   47.20   10.70
  10  -3  -9   13.30    8.60
  10   3  -9   23.60    9.00
   9  -3  -9    9.80    9.10
  -9  -3   9    9.00    5.20
  -9  -3   9   19.60    7.30
   9   3  -9   24.60    9.20
   8  -3  -9    9.90    8.00
  -8  -3   9    8.30    5.60
   8   3  -9   17.90    8.40
   7  -3  -9  411.96   19.30
   7   3  -9  397.96   19.20
  -7   3   9  416.26   18.40
   6  -3  -9  596.84   22.70
  -6  -3   9  597.54   21.00
  -6   3   9  534.25   24.00
   6   3  -9  626.14   23.10
  -5  -3   9 1362.86   39.00
   5  -3  -9 1432.66   40.60
  -5   3   9 1421.26   40.40
   5   3  -9 1340.57   40.50
  -4  -3   9  205.98   11.90
   4  -3  -9  248.18   13.40
  -4   3   9  253.67   13.20
   4   3  -9  242.08   14.40
  -3  -3   9  705.23   23.50
  -3   3   9  723.43   24.20
   3   3  -9  753.82   25.50
  -2  -3   9  108.79    9.40
   2  -3  -9  114.49    9.70
  -2   3   9  100.89    9.40
   2   3  -9  114.49   10.90
   1  -3  -9  533.55   19.70
  -1  -3   9  592.84   20.50
   1   3  -9  561.24   21.30
  -1   3   9  589.14   20.30
   0  -3  -9  530.25   18.80
   0  -3   9  529.55   19.50
   0   3  -9  535.15   20.60
   0   3   9  511.45   20.80
  -1  -3  -9  934.61   28.50
   1  -3   9  967.60   29.70
  -1   3  -9  971.10   30.70
   1   3   9  944.41   28.70
  -2  -3  -9 1105.89   32.70
   2   3   9 1148.99   33.00
  -2   3  -9 1149.69   34.80
  -3  -3  -9   54.59    7.80
   3  -3   9   45.60    7.90
   3   3   9   45.80    7.20
  -3   3  -9   56.99    9.30
  -4  -3  -9  140.39   10.10
   4  -3   9  113.79   11.50
   4  -3   9  144.29   11.90
   4   3   9  133.79    9.90
  -4   3  -9  133.89   12.20
   5  -3   9    7.00    7.00
   5  -3   9   14.60    7.80
  -5  -3  -9    6.30    4.90
  -5   3  -9    0.20    6.70
   5   3   9   12.20    5.60
   6  -3   9  155.38   14.00
   6  -3   9  139.29   12.60
  -6   3  -9  128.79   11.40
   6   3   9  125.49    9.60
   7  -3   9   29.80    9.10
   7  -3   9   35.50    9.00
   7   3   9   22.00    6.90
   7   3   9   32.80    5.90
   8  -3   9  -10.60    6.30
   8  -3   9   -4.40    7.60
   8   3   9   -1.20    4.60
   8   3   9    2.60    3.80
   9  -3   9   17.70    7.90
  10  -3   9   -0.10    6.10
  12  -4  -9   -2.30    8.90
  12   4  -9   -1.20    8.10
  11  -4  -9   10.30    9.40
  11   4  -9   -3.50    8.40
  10  -4  -9  -14.30    7.00
  10  -4  -9    4.00    9.10
  10   4  -9   -1.90    8.00
   9  -4  -9   73.39   11.70
  -9  -4   9   76.29    7.20
   9   4  -9   57.39   10.40
  -8  -4   9    1.80    5.50
   8  -4  -9   -2.90    8.30
   8   4  -9   26.50    9.10
   7  -4  -9   28.20    8.80
  -7   4   9   18.00   10.70
   7   4  -9    3.70    7.90
  -6  -4   9  561.74   20.30
   6  -4  -9  545.35   22.20
  -6   4   9  545.55   22.00
   6   4  -9  540.65   22.50
  -5  -4   9  242.18   13.00
   5  -4  -9  253.47   14.90
  -5   4   9  265.97   14.10
   5   4  -9  235.78   15.40
  -4  -4   9  175.18   11.40
   4  -4  -9  224.18   13.10
  -4   4   9  176.08   12.10
   4   4  -9  190.78   13.80
  -3  -4   9  104.49    9.50
   3  -4  -9  110.19   10.30
   3   4  -9  128.29   11.60
  -3   4   9  126.29   11.20
   2  -4  -9  145.99   10.60
  -2  -4   9  140.39   10.70
  -2   4   9  140.19   10.50
   2   4  -9  148.39   14.40
   1  -4  -9 1318.47   38.10
  -1  -4   9 1325.57   38.90
   1   4  -9 1401.66   40.40
  -1   4   9 1392.96   38.80
   0  -4  -9  102.39    9.20
   0  -4   9  136.89   10.70
   0   4  -9  127.29   11.80
   0   4   9  141.79   15.40
  -1  -4  -9 1418.06   39.70
   1  -4   9 1408.16   41.30
  -1   4  -9 1486.65   42.60
   1   4   9 1475.95   40.50
   2  -4   9   67.99    9.00
  -2  -4  -9   61.89    8.00
  -2   4  -9   77.19   10.10
   2   4   9   67.99    8.40
  -3  -4  -9  634.24   21.40
   3  -4   9  625.24   23.60
   3   4   9  639.74   21.70
  -3   4  -9  650.53   24.10
   4  -4   9   75.49   10.60
  -4  -4  -9   83.29    7.90
   4   4   9  103.09    9.30
  -4   4  -9   94.19   11.20
   5  -4   9  836.52   29.30
   5  -4   9  777.82   28.50
   5   4   9  818.32   25.50
   6  -4   9   11.20    8.90
   6  -4   9   14.00    7.90
   6   4   9    2.00    4.90
  -6   4  -9    9.50    7.30
   7  -4   9  424.66   20.40
   7  -4   9  380.26   19.30
   7   4   9  354.46   14.10
   8  -4   9  -15.50    6.90
   8  -4   9   -8.90    8.00
   8   4   9    3.10    3.10
   8   4   9    5.60    4.10
   9  -4   9    8.80    7.90
  10  -4   9    0.40    6.90
  11  -5  -9    4.70    9.70
  11   5  -9    0.10    8.10
  10  -5  -9   -9.90    8.70
  10  -5  -9   -4.80    8.60
  10   5  -9  -11.80    7.20
   9  -5  -9   40.10   11.30
  -9  -5   9   39.00    5.80
   9  -5  -9   15.90    8.40
   9   5  -9   37.90    9.80
   8  -5  -9   76.89   12.00
  -8  -5   9   77.29    8.10
  -8  -5   9   67.69    9.40
   8   5  -9   75.79   11.50
  -7  -5   9  355.76   15.70
   7  -5  -9  360.66   19.20
   7   5  -9  365.76   19.10
   6  -5  -9  121.79   12.70
  -6   5   9  139.29   12.60
   6   5  -9  114.49   12.70
   5  -5  -9  439.76   19.70
  -5  -5   9  427.96   17.60
   5   5  -9  442.96   20.40
  -4  -5   9   34.20    7.50
   4  -5  -9   23.60    7.30
   4   5  -9   19.60    8.00
  -4   5   9   23.30    7.40
  -3  -5   9  179.08   11.90
   3  -5  -9  188.78   12.40
  -3   5   9  169.68   11.90
   3   5  -9  197.88   13.80
  -2  -5   9   70.29    8.80
   2  -5  -9   67.39    8.60
   2   5  -9   82.99   10.50
  -2   5   9   88.09    9.80
   1  -5  -9 2330.77   61.49
  -1  -5   9 2368.46   62.49
  -1   5   9 2368.86   62.29
   1   5  -9 2377.46   67.49
   0  -5  -9   56.99    7.80
   0  -5   9   47.20    8.50
   0   5  -9   47.30    9.20
   0   5   9   59.89    8.10
  -1  -5  -9  259.77   12.60
   1  -5   9  236.38   14.10
  -1   5  -9  265.67   15.90
   1   5   9  230.78   12.50
  -2  -5  -9  484.35   17.60
   2  -5   9  461.75   19.50
   2   5   9  425.86   17.50
  -2   5  -9  443.76   20.10
  -3  -5  -9   -2.50    4.90
   3  -5   9   -8.20    6.50
   3  -5   9  -10.20    6.80
   3   5   9   -0.70    4.80
  -3   5  -9   -1.20    7.40
   4  -5   9  574.04   23.60
  -4  -5  -9  613.04   19.80
   4  -5   9  540.75   23.30
   4   5   9  588.84   20.50
  -4   5  -9  554.94   23.60
   5  -5   9   18.30    8.70
  -5  -5  -9   15.00    4.20
   5  -5   9   14.80    8.90
  -5  -5  -9   10.80    4.70
   5   5   9   15.70    5.90
  -5   5  -9   17.20    8.70
   6  -5   9    8.40    9.00
   6  -5   9   19.70    9.10
   6   5   9   11.80    5.20
  -6   5  -9    4.80    7.50
   7  -5   9    7.30   12.90
   7  -5   9    8.20    9.50
   7   5   9   12.50    4.80
  -7   5  -9   11.70    7.60
   8  -5   9   14.60    8.90
   8  -5   9   35.50   10.60
   8   5   9   27.30    3.10
   8   5   9   36.10    4.00
   9  -5   9   49.70   10.10
  11  -6  -9   12.10   10.40
  10  -6  -9   -4.10   10.00
  10  -6  -9   -0.60    7.90
  10   6  -9   -6.20    7.70
   9  -6  -9    4.20    9.90
   9  -6  -9    1.50    8.00
  -9  -6   9   10.10    4.20
   9   6  -9   11.00    8.70
   8  -6  -9   66.79   11.40
  -8  -6   9   45.00    7.00
   8   6  -9   37.70   10.00
  -7  -6   9   31.20    7.70
  -7  -6   9   34.70    7.30
   7  -6  -9   52.69   10.20
   7   6  -9   51.19   10.30
  -6  -6   9   35.10    8.30
   6  -6  -9   48.10    9.70
  -6  -6   9   27.10    7.40
   6   6  -9   45.70   10.10
  -6   6   9   43.60    9.90
   5  -6  -9    8.70    7.10
  -5  -6   9   -3.80    6.60
  -5   6   9    1.00    6.40
   5   6  -9   -3.80    7.50
  -4  -6   9  626.04   22.40
   4  -6  -9  619.64   23.70
  -4   6   9  613.34   23.50
   4   6  -9  649.43   25.20
   3  -6  -9   43.50    8.30
  -3  -6   9   37.10    7.60
   3   6  -9   46.30    9.60
  -3   6   9   51.69    8.50
  -2  -6   9  404.46   17.60
   2   6  -9  364.06   18.80
  -2   6   9  394.96   17.50
   1  -6  -9  117.69   10.50
  -1  -6   9   92.69   10.30
  -1   6   9  121.49   11.10
   1   6  -9  100.19   11.80
   0  -6   9  268.57   15.00
   0  -6  -9  284.77   13.70
   0   6   9  273.07   14.20
  -1  -6  -9 1508.15   42.10
   1  -6   9 1524.85   44.60
   1  -6   9 1520.65   45.00
   1   6   9 1511.95   45.70
  -1   6  -9 1554.24   45.40
  -2  -6  -9   19.80    6.20
   2  -6   9   11.60    8.00
   2  -6   9   13.60    7.50
  -2   6  -9   32.00    9.20
   2   6   9    8.60    6.30
   3  -6   9  316.57   17.70
  -3  -6  -9  314.97   14.20
   3  -6   9  287.27   17.40
   3   6   9  308.47   14.70
  -3   6  -9  308.07   17.70
  -4  -6  -9  128.89    9.80
   4  -6   9  142.99   14.20
   4  -6   9  104.69   12.80
  -4   6  -9  126.59   12.90
   4   6   9  122.89   10.40
   5  -6   9  492.85   22.90
   5  -6   9  459.65   22.30
  -5  -6  -9  458.85   15.10
   5   6   9  464.65   17.90
  -5   6  -9  468.85   22.00
   6  -6   9    5.20    8.20
   6  -6   9   10.20    9.20
  -6   6  -9   18.30    8.60
   6   6   9   16.90    5.50
   7  -6   9   14.60    9.60
   7  -6   9   43.90   10.70
  -7   6  -9   29.90    8.80
   7   6   9   22.10    5.00
   8  -6   9   33.30   10.60
   8  -6   9   37.00   10.50
   9  -6   9   32.80    9.90
  11  -7  -9   -6.70   10.10
  11   7  -9    2.70    7.60
  10  -7  -9  -10.20    9.50
  10   7  -9    0.10    7.60
  -9  -7   9   12.40    4.10
   9  -7  -9   -3.90    8.10
   9  -7  -9    1.90   10.10
   9   7  -9    5.90    8.60
   8  -7  -9   47.70   10.60
   8  -7  -9   98.19   13.50
  -8  -7   9   71.49    8.30
   8   7  -9   72.39   11.30
  -7  -7   9  327.87   16.10
  -7  -7   9  308.37   15.60
   7  -7  -9  356.86   19.90
   7   7  -9  303.87   18.90
  -6  -7   9   31.00    8.50
   6  -7  -9   31.40    9.40
  -6  -7   9   22.60    7.40
   6   7  -9   42.70   10.40
  -5  -7   9  132.49   11.80
  -5  -7   9  137.99   12.70
   5  -7  -9   97.19   11.90
   5   7  -9  112.19   13.10
  -5   7   9  147.09   13.40
   4  -7  -9    7.80    7.60
  -4  -7   9   15.70    7.70
  -4  -7   9    7.60    7.60
   4   7  -9    0.90    8.00
   3  -7  -9 1177.98   35.20
  -3  -7   9 1041.50   33.80
  -3  -7   9 1152.38   35.70
   3   7  -9 1090.89   36.30
  -3   7   9 1073.09   34.80
  -2  -7   9  298.47   17.00
  -2  -7   9  290.57   15.50
   2  -7  -9  312.67   15.70
  -2   7   9  258.67   15.00
   2   7  -9  288.07   17.20
  -1  -7   9  276.67   15.20
  -1  -7   9  265.27   16.00
   1  -7  -9  272.87   14.60
   1   7  -9  294.97   17.20
  -1   7   9  251.87   14.20
   0  -7   9  105.39   11.40
   0  -7  -9  112.09   10.30
   0  -7   9  117.79   12.40
   0   7  -9  110.59   12.70
   0   7   9  115.49   10.50
   1  -7   9  672.73   25.20
  -1  -7  -9  604.74   21.70
   1  -7   9  635.14   24.70
  -1   7  -9  633.04   25.60
   1   7   9  571.34   22.30
   2  -7   9  364.76   19.20
  -2  -7  -9  400.66   16.30
   2  -7   9  367.16   19.10
   2   7   9  345.87   16.30
   3  -7   9   -0.40    7.80
  -3  -7  -9    1.00    5.20
   3  -7   9   -1.10    7.80
   3   7   9   -2.50    5.20
  -3   7  -9    2.30    8.40
  -4  -7  -9   52.39    7.40
   4  -7   9   37.80   10.50
   4  -7   9   51.29   10.40
  -4  -7  -9   55.09    7.00
   4   7   9   51.29    8.00
  -4   7  -9   67.39   11.60
  -5  -7  -9    2.70    4.10
  -5  -7  -9    2.50    4.70
   5  -7   9   -7.80    8.80
   5  -7   9   -3.90    8.80
  -5   7  -9    3.60    8.70
   5   7   9    2.10    5.20
   6  -7   9  115.69   14.10
   6  -7   9  110.39   14.10
  -6   7  -9  108.19   13.10
   6   7   9  114.09    9.60
   7  -7   9   37.60   11.50
   7  -7   9   28.10   10.90
  -7   7  -9   16.40    9.00
   7   7   9   36.50    5.60
   8  -7   9   18.70   10.50
   8  -7   9    3.80    9.90
   9  -7   9   30.10   10.60
  11  -8  -9    5.20   11.30
  11   8  -9   15.70    6.60
  10  -8  -9    6.40   11.20
  -9  -8   9  140.99   10.40
   9  -8  -9  112.09   15.30
   9  -8  -9   93.09   13.40
   9   8  -9  121.29   13.20
  -8  -8   9    2.00    7.60
   8  -8  -9   13.10   10.80
   8   8  -9   21.30    9.60
   7  -8  -9   60.19   11.40
  -7  -8   9   41.70   10.10
  -7  -8   9   49.30    8.60
   7   8  -9   55.69   11.30
   6  -8  -9  170.78   15.00
  -6  -8   9  136.99   12.90
  -6  -8   9  164.08   13.70
   6   8  -9  147.19   14.50
  -5  -8   9   56.39    9.50
   5  -8  -9   57.99   10.50
  -5  -8   9   44.60    9.30
   5   8  -9   42.50   10.50
   4  -8  -9   85.19   11.20
  -4  -8   9   50.69    9.90
  -4  -8   9   76.09    9.80
   4   8  -9   76.19   11.80
  -4   8   9   73.19   10.50
   3  -8  -9  178.78   13.60
  -3  -8   9  174.58   14.70
  -3   8   9  165.58   13.30
   3   8  -9  149.79   14.90
   2  -8  -9  971.70   32.60
  -2  -8   9  999.60   33.10
   2   8  -9 1092.19   35.50
  -2   8   9 1053.99   33.80
  -1  -8   9    8.60    7.00
  -1  -8   9    5.80    7.70
  -1   8   9    2.80    6.50
   1   8  -9   16.20    9.00
   0  -8   9  542.05   23.30
   0  -8  -9  524.75   20.40
   0  -8   9  532.55   22.70
   0   8  -9  527.75   24.10
   0   8   9  524.15   21.10
   1  -8   9 1148.89   37.00
   1  -8   9 1132.79   37.20
  -1  -8  -9 1144.89   33.90
   1   8   9 1084.09   34.90
  -1   8  -9 1107.99   37.60
   2  -8   9   51.69   10.40
  -2  -8  -9   56.49    8.10
   2  -8   9   53.09   11.00
  -2   8  -9   42.40   11.20
   2   8   9   71.09   11.00
   3  -8   9  615.44   26.30
   3  -8   9  606.84   25.90
  -3  -8  -9  683.23   22.30
  -3   8  -9  641.04   27.00
   3   8   9  625.44   23.20
  -4  -8  -9    2.90    5.60
  -4  -8  -9   -0.80    6.10
   4  -8   9  -14.60    8.00
   4  -8   9    1.30    9.00
  -4   8  -9  -12.60   10.90
   4   8   9    5.40    6.00
   5  -8   9   65.99   12.40
  -5  -8  -9   68.19    6.50
   5  -8   9   50.09   11.90
  -5  -8  -9   69.49    6.80
   5   8   9   79.99    9.40
  -5   8  -9   54.99   11.60
   6  -8   9   29.10   11.10
   6  -8   9   15.00   10.10
  -6   8  -9   26.80   10.40
   6   8   9   24.10    6.00
   7  -8   9   24.20   11.50
   7  -8   9   40.20   12.00
  -7   8  -9   32.90   10.60
   7   8   9   27.00    5.30
   8  -8   9   -0.50   10.10
   9  -8   9   79.59   12.90
  11  -9  -9   -6.90   12.10
  11   9  -9    2.00    5.60
  10  -9  -9    4.60   11.40
  10   9  -9   24.60    8.60
   9  -9  -9   81.89   14.40
  -9  -9   9   73.09    8.70
   9   9  -9   55.09   10.90
   8  -9  -9   15.30    9.70
   8  -9  -9   30.90   11.30
   8   9  -9   21.10   10.30
  -7  -9   9   66.09    9.30
   7  -9  -9   68.79   12.20
   7  -9  -9   48.10   11.60
   7   9  -9   55.69   11.50
  -6  -9   9  182.08   14.20
   6  -9  -9  159.88   15.40
   6  -9  -9  132.59   14.60
   6   9  -9  133.89   14.50
  -5  -9   9   24.00    7.90
   5  -9  -9   18.00    9.00
  -5  -9   9   24.10    9.10
   5   9  -9   13.20    9.70
  -4  -9   9    9.60    7.60
   4  -9  -9    6.00    8.20
  -4  -9   9    8.70    8.40
   4   9  -9   11.30    9.40
  -4   9   9   12.20    7.50
  -3  -9   9  291.47   16.70
  -3  -9   9  289.67   17.70
   3  -9  -9  286.97   16.90
  -3   9   9  321.67   17.50
   3   9  -9  280.77   18.90
  -2  -9   9  168.08   14.50
  -2  -9   9  155.48   13.40
   2  -9  -9  161.98   13.30
   2   9  -9  157.08   15.30
  -2   9   9  154.78   13.50
  -1  -9   9  826.02   30.00
   1  -9  -9  753.42   27.70
   1   9  -9  857.91   31.30
  -1   9   9  811.42   29.00
   0  -9  -9  905.01   30.00
   0  -9   9  939.51   32.70
   0   9   9  855.01   30.60
   0   9  -9  948.81   34.00
   1  -9   9    6.50    8.20
  -1  -9  -9    8.80    6.80
   1  -9   9    0.60    9.10
   1   9   9   13.60    7.20
  -1   9  -9    8.10   10.20
   2  -9   9   46.30   10.70
  -2  -9  -9   38.80    8.00
   2  -9   9   46.60   10.90
  -2  -9  -9   25.90    7.10
   2   9   9   35.70    8.30
  -2   9  -9   45.70   11.40
  -3  -9  -9   -5.40    5.80
  -3  -9  -9    2.40    5.40
   3  -9   9   -2.10    8.90
   3  -9   9   -3.40    9.20
  -3   9  -9   -3.10    9.80
   3   9   9   -1.20    6.20
   4  -9   9  255.37   19.30
  -4  -9  -9  229.78   13.10
   4  -9   9  239.08   18.10
  -4  -9  -9  273.37   13.50
  -4   9  -9  287.97   20.40
   4   9   9  263.57   14.90
  -5  -9  -9   -1.60    5.00
   5  -9   9  -23.00    8.20
  -5  -9  -9    4.20    5.10
   5  -9   9    6.50   10.10
  -5   9  -9   -9.70    9.00
   5   9   9    1.00    5.80
   6  -9   9  121.39   15.40
   6  -9   9   91.99   18.70
   6   9   9  121.49   10.30
   7  -9   9    6.40   11.10
  -7   9  -9   -6.90    9.30
   7   9   9    4.30    4.90
   8  -9   9   34.40   12.00
   9  -9   9   21.90   10.80
  10 -10  -9  -17.80   11.20
  10  10  -9    2.40    7.40
  -9 -10   9   64.99    7.80
   9 -10  -9   64.69   14.00
   9  10  -9   57.09   11.20
   8 -10  -9  155.68   17.00
   8  10  -9  138.39   15.00
  -7 -10   9    5.20    7.20
   7  10  -9   -3.80    9.40
   6 -10  -9   16.40   10.10
   6 -10  -9    6.20    9.40
  -6 -10   9   12.70    8.80
   6  10  -9   13.70   10.70
   5 -10  -9   48.60   11.10
   5 -10  -9   30.60   11.00
  -5 -10   9   38.60    9.90
   5  10  -9   54.19   12.10
   4 -10  -9  420.16   21.20
  -4 -10   9  419.36   20.80
   4 -10  -9  401.36   21.00
   4  10  -9  435.46   23.20
   3 -10  -9   26.90    9.10
  -3 -10   9   17.60    8.60
  -3 -10   9   25.60    9.50
   3 -10  -9   16.60    8.90
  -3  10   9   25.20    9.00
   3  10  -9   24.20   10.50
  -2 -10   9   80.09   11.70
  -2 -10   9   83.09   12.10
   2 -10  -9   88.89   11.80
   2 -10  -9   73.09   11.00
   2  10  -9   92.89   13.50
  -1 -10   9    1.20    7.80
   1 -10  -9   20.00    8.10
  -1 -10   9    3.00    8.90
   1 -10  -9    4.90    6.70
   1  10  -9   -7.60    9.20
  -1  10   9    6.00    7.30
   0 -10   9  583.54   25.40
   0 -10  -9  557.74   23.00
   0 -10   9  575.74   25.50
   0  10   9  601.64   24.20
   0  10  -9  619.14   27.40
  -1 -10  -9  541.75   22.50
   1 -10   9  576.44   25.70
  -1 -10  -9  558.44   22.10
   1 -10   9  606.64   26.20
  -1  10  -9  593.94   26.90
   1  10   9  541.15   23.00
  -2 -10  -9   32.50    8.10
  -2 -10  -9   29.60    8.00
   2 -10   9   31.30   10.10
   2 -10   9   21.90   10.30
  -2  10  -9   41.80   12.40
   2  10   9   49.00    9.20
   3 -10   9  316.47   20.20
  -3 -10  -9  322.47   15.60
   3 -10   9  316.07   20.10
  -3 -10  -9  261.47   15.20
  -3  10  -9  323.17   21.30
  -4 -10  -9   -5.10    5.80
   4 -10   9   -4.90    9.20
   4 -10   9  -12.30    9.40
  -4 -10  -9  -12.60    5.20
  -4  10  -9   -1.80   10.30
   4  10   9   -3.30    6.50
   5 -10   9   64.79   13.90
  -5 -10  -9   47.00    6.70
  -5  10  -9   96.59   14.60
   5  10   9   65.29    9.10
   6 -10   9  -22.20    9.80
   6 -10   9    6.40   10.90
  -6  10  -9   10.30   10.80
   6  10   9   10.60    5.70
   7 -10   9   -5.20   10.40
   7 -10   9  -15.10    9.80
  -7  10  -9  -10.80   11.10
   7  10   9   14.40    5.60
   8 -10   9   -2.80   10.60
  10 -11  -9    7.30   12.50
  10  11  -9   16.30    8.00
   9 -11  -9   -5.70   11.20
   9  11  -9  -10.60    8.20
   8 -11  -9   44.00   13.30
   8  11  -9   37.20   11.30
  -7 -11   9    8.60    8.10
   7 -11  -9   16.60   11.00
   7  11  -9   15.00   11.00
  -6 -11   9   14.20    8.50
   6 -11  -9    7.40    9.80
   6  11  -9    4.20   10.70
   5 -11  -9   23.50   10.50
  -5 -11   9   27.50    9.60
   5  11  -9   22.10   11.20
   4 -11  -9    7.60    9.30
  -4 -11   9   11.60   11.20
   4  11  -9   13.60   10.40
   3 -11  -9  501.35   23.50
  -3 -11   9  519.85   24.40
   3  11  -9  513.05   26.00
  -2 -11   9   -5.30    8.90
   2 -11  -9    8.90    8.50
   2  11  -9   12.80   11.00
  -2  11   9    8.70    7.90
   1 -11  -9   79.49   11.20
  -1 -11   9   58.69   12.10
   1  11  -9   73.29   13.10
   0 -11   9  580.84   26.20
   0 -11   9  565.14   28.60
   0 -11  -9  571.54   23.50
   0  11  -9  560.64   27.20
   0  11   9  531.45   23.90
  -1 -11  -9  234.28   14.80
   1 -11   9  251.97   18.50
   1 -11   9  249.18   19.30
  -1  11  -9  236.78   19.80
   1  11   9  216.38   15.80
  -2 -11  -9  406.96   18.60
   2 -11   9  369.56   22.50
   2 -11   9  389.16   22.50
   2  11   9  404.86   19.90
  -2  11  -9  375.46   23.40
   3 -11   9   -0.50    9.90
  -3 -11  -9    1.80    6.80
   3 -11   9    9.10   10.10
  -3  11  -9    3.40   10.90
   3  11   9   -0.50    6.60
   4 -11   9  240.38   19.50
  -4 -11  -9  227.88   13.50
   4  11   9  217.48   14.90
  -4  11  -9  247.48   21.00
  -5 -11  -9   16.40    5.80
  -5 -11  -9   -2.40    5.30
   5 -11   9    0.60   11.00
  -5  11  -9   44.50   13.40
   5  11   9   11.50    6.50
   6 -11   9   33.00   12.90
  -6  11  -9   29.30   12.40
   6  11   9   45.10    7.70
   7 -11   9   15.10   11.80
  -7  11  -9   44.10   12.80
   7  11   9   17.20    5.80
   8 -11   9   16.40   12.10
  10 -12  -9   -5.50   12.30
  10  12  -9    7.00    8.00
   9 -12  -9    7.70   12.40
   9  12  -9    2.40    9.00
   8 -12  -9   18.70   12.50
   8  12  -9    4.10    9.80
  -7 -12   9    0.60    7.40
   7 -12  -9    2.70   11.10
   7  12  -9   -1.10   10.40
   6 -12  -9  197.78   18.00
  -6 -12   9  159.38   15.00
   6  12  -9  173.38   17.80
   5 -12  -9    0.90    9.50
  -5 -12   9   -0.50    8.90
   5  12  -9   15.60   11.50
  -4 -12   9  170.68   15.90
   4 -12  -9  180.68   16.80
   4  12  -9  195.28   18.80
  -3 -12   9   12.30   10.10
   3 -12  -9   10.00    9.50
   3  12  -9   13.90   11.30
  -2 -12   9  603.74   27.20
   2 -12  -9  625.84   26.10
  -2  12   9  579.44   28.20
   2  12  -9  572.24   28.60
   1 -12  -9  214.48   16.10
  -1 -12   9  207.38   18.00
  -1  12   9  230.58   17.00
   1  12  -9  197.88   19.50
   0 -12   9  346.67   22.00
   0 -12  -9  386.76   19.60
   0  12   9  361.36   20.00
   0  12  -9  367.66   23.60
  -1 -12  -9   81.39   13.50
   1 -12   9   83.49   13.90
  -1  12  -9   93.49   15.20
   1  12   9   74.19   11.40
  -2 -12  -9  203.18   14.70
   2 -12   9  170.08   17.60
   2  12   9  181.58   14.80
  -2  12  -9  189.08   19.00
   3 -12   9    1.90   11.00
  -3 -12  -9   18.40    8.00
   3  12   9    5.40    7.40
  -3  12  -9    5.40   12.00
   4 -12   9    6.30   11.10
  -4 -12  -9   -4.30    6.10
   4  12   9    6.80    7.00
  -4  12  -9   12.30   11.40
   5 -12   9   91.49   15.70
  -5 -12  -9   87.39    8.80
  -5  12  -9   94.89   16.00
   5  12   9  103.79   11.50
   6 -12   9   38.80   13.60
  -6  12  -9   35.30   12.90
   6  12   9   53.99    8.50
   7 -12   9   59.79   14.70
  -7  12  -9   66.99   15.30
   9 -13  -9    3.90   12.50
   9  13  -9   -9.30    8.40
   8 -13  -9   30.80   13.30
   8  13  -9   29.40   11.80
  -7 -13   9  104.09   11.80
   7 -13  -9  110.89   16.40
   7  13  -9   92.19   14.40
   6 -13  -9   28.60   11.90
  -6 -13   9   21.50    9.50
   6  13  -9   25.30   12.60
   5 -13  -9  165.18   22.40
   5  13  -9  118.39   18.40
  -4 -13   9   -6.20    9.00
   4 -13  -9  -10.80    8.80
   4  13  -9   -4.00   11.20
   3 -13  -9   24.30   10.50
  -3 -13   9   13.60   10.30
   3  13  -9   11.60   11.60
   2 -13  -9   32.20   11.10
  -2 -13   9   45.70   12.30
   2  13  -9   40.30   12.80
   1 -13  -9    6.90    8.80
  -1 -13   9   11.90   11.00
  -1  13   9    2.60    8.30
   1  13  -9  -10.80   10.30
   0 -13  -9   73.89   12.00
   0 -13   9   73.49   13.80
   0  13  -9   79.39   15.10
   0  13   9   79.79   12.50
   1 -13   9   -8.20   10.50
  -1 -13  -9    2.90    9.00
  -1  13  -9    3.70   11.70
   1  13   9   -9.00    7.30
  -2 -13  -9  444.76   20.90
   2 -13   9  450.25   25.50
   2  13   9  368.56   20.60
  -2  13  -9  431.56   26.60
  -3 -13  -9   -3.20    7.70
  -3  13  -9    8.30   12.00
   3  13   9    4.00    7.30
  -4 -13  -9  176.18   13.40
   4 -13   9  128.79   17.30
  -4  13  -9  152.78   18.30
   4  13   9  209.58   15.60
  -5 -13  -9   -9.40    7.60
   5 -13   9  -14.00   11.10
   5  13   9   16.00    7.60
  -5  13  -9   11.20   12.40
   6 -13   9   48.20   14.20
   7 -13   9    3.40   12.20
  -7  13  -9  -10.50   12.80
   9 -14  -9   13.10   13.80
   9  14  -9    7.70    9.60
   8 -14  -9   35.60   14.40
   8  14  -9   22.80   11.20
  -7 -14   9    0.90    7.80
   7 -14  -9   -6.20   11.00
   7  14  -9    9.50   11.30
  -6 -14   9  138.69   14.60
   6 -14  -9  121.09   17.00
   6  14  -9  144.39   17.40
  -5 -14   9   11.30   10.00
   5 -14  -9   10.70   11.30
   5  14  -9   15.10   11.90
   4 -14  -9  370.06   22.80
  -4 -14   9  373.46   22.60
   4  14  -9  388.16   24.80
  -3 -14   9    8.90   10.50
   3 -14  -9    8.60    9.90
   3  14  -9    8.00   12.30
  -2 -14   9   60.19   13.40
   2 -14  -9   58.99   12.70
   2  14  -9   76.19   15.10
   1 -14  -9   51.79   11.80
  -1 -14   9   22.20   11.90
   1  14  -9   49.50   14.50
   0 -14   9   26.90   12.00
   0 -14  -9   39.00   10.80
   0  14  -9   24.10   13.50
   0  14   9   50.99   11.40
   1 -14   9    8.60   12.00
  -1 -14  -9    5.90    8.40
   1  14   9   21.10    9.40
  -1  14  -9   -4.00   12.40
   2 -14   9   64.09   16.80
   2  14   9   50.49   10.80
  -2  14  -9   48.70   15.20
  -3 -14  -9   11.30    8.50
   3 -14   9   34.90   13.70
   3  14   9   37.20    9.80
  -3  14  -9   -1.80   12.40
   4 -14   9  -14.50   11.40
  -4 -14  -9   -8.20    7.00
  -4  14  -9   11.20   13.10
   4  14   9   -2.40    7.90
   5 -14   9    6.00   12.80
   5  14   9    8.50    7.90
  -5  14  -9   21.60   12.90
   6 -14   9   14.20   13.30
  -6  14  -9  -10.30   12.00
   7 -14   9   47.20   21.20
   8 -15  -9   25.50   15.80
   8  15  -9   37.30   11.90
   7 -15  -9    3.10   12.90
  -7 -15   9   20.90    8.90
   7  15  -9   17.30   12.30
  -6 -15   9    0.90    8.90
   6 -15  -9   -0.50   11.60
   6  15  -9   18.40   12.40
   5 -15  -9    2.50   11.30
  -5 -15   9   -7.10    9.50
   5  15  -9   -0.30   11.90
  -4 -15   9    3.70   10.50
   4 -15  -9    8.00   11.40
   4  15  -9   -1.30   12.50
  -3 -15   9   35.50   12.40
   3 -15  -9   50.99   12.90
   3  15  -9   28.60   14.10
   2 -15  -9   84.79   14.10
  -2 -15   9   66.39   14.40
   2  15  -9  110.49   17.10
   1 -15  -9   15.30   10.50
  -1 -15   9   26.30   12.70
   1  15  -9    5.70   20.80
   0 -15   9  112.39   16.80
   0 -15  -9  134.89   15.50
   1 -15   9   -5.90   13.10
  -1 -15  -9    3.90    9.40
  -1  15  -9   15.40   14.10
   1  15   9   21.40   11.10
   2 -15   9   46.20   13.80
  -2 -15  -9   34.20   10.80
   2  15   9   60.29   11.90
  -2  15  -9   41.20   15.80
   3 -15   9   -7.20   11.60
  -3 -15  -9   -1.20    8.10
   3  15   9    4.80    8.50
  -3  15  -9    1.70   13.60
   4 -15   9  109.49   18.00
  -4 -15  -9  127.79   12.70
   4  15   9  187.78   15.90
  -4  15  -9  136.39   24.00
   5 -15   9   -7.90   11.60
  -5  15  -9   -8.20   23.40
   6 -15   9  170.38   26.70
   7 -16  -9  -25.90   11.50
  -7 -16   9    0.40   10.60
   7  16  -9   -4.80   11.50
   6 -16  -9   65.99   15.20
  -6 -16   9   87.59   15.50
   6  16  -9   46.30   13.90
   5 -16  -9    3.00   12.00
  -5 -16   9    9.90   10.80
   5  16  -9   -1.90   12.40
  -4 -16   9  102.99   15.80
   4 -16  -9   70.29   14.90
   4  16  -9   88.19   17.30
  -3 -16   9   16.20   11.90
   3 -16  -9   -4.00   11.60
   3  16  -9    5.00   13.20
   2 -16  -9  500.95   26.20
  -2 -16   9  447.46   27.10
   2  16  -9  489.55   30.20
   1 -16  -9   -5.90   10.30
  -1 -16   9  -13.10   11.60
   1  16  -9    8.40   14.10
   0 -16   9   69.69   16.10
   0 -16  -9  108.09   14.90
   0  16  -9   78.39   17.70
   1 -16   9   23.80   12.80
  -1 -16  -9   30.40   11.20
  -1  16  -9   36.70   16.00
  -2 -16  -9   44.50   11.40
   2 -16   9   49.90   15.20
  -2  16  -9   54.49   16.40
  -3 -16  -9    9.90    8.80
   3 -16   9   30.60   14.90
  -3  16  -9   12.80   13.80
   4 -16   9    1.10   13.30
  -4 -16  -9  -10.70    8.00
  -4  16  -9   13.30   13.70
   5 -16   9    7.20   13.60
  -5  16  -9  -25.40   12.80
   7 -17  -9  -11.90   12.20
   7  17  -9    0.90   12.00
   6 -17  -9   42.50   13.90
  -6 -17   9   41.00   11.80
   6  17  -9   29.90   14.00
  -5 -17   9  -13.90    9.30
   5 -17  -9  -14.90   11.20
   5  17  -9    9.20   13.50
  -4 -17   9    3.00   11.50
   4 -17  -9  -10.50   10.80
   4  17  -9   14.80   13.90
  -3 -17   9   11.90   11.80
   3 -17  -9    5.40   11.50
   3  17  -9    9.70   13.90
  -2 -17   9  112.29   17.50
   2  17  -9  104.79   18.50
   1 -17  -9    2.40   10.80
   1  17  -9    5.70   13.70
   0 -17  -9   46.30   12.80
   0 -17   9   48.40   14.80
   0  17  -9   35.50   15.00
  -1 -17  -9   16.90   10.90
   1 -17   9   33.00   14.90
  -1  17  -9   24.90   14.60
  -2 -17  -9   89.09   13.50
   2 -17   9   92.79   17.20
  -2  17  -9  101.69   18.90
  -3 -17  -9   -5.40    9.50
   3 -17   9  -15.20   12.30
  -3  17  -9   13.40   15.30
  -4 -17  -9   95.89   14.10
   4 -17   9   84.69   17.60
  -4  17  -9   95.79   19.10
   5 -17   9    1.00   13.00
  -5  17  -9  -29.20   13.40
  -6 -18   9   65.69   16.70
   5 -18  -9   29.70   14.20
  -5 -18   9   35.40   12.20
   5  18  -9   46.80   15.80
   4 -18  -9   92.39   16.20
  -4 -18   9   64.99   14.30
   4  18  -9   49.60   16.50
   3 -18  -9   25.00   12.80
  -3 -18   9   19.20   13.50
   3  18  -9    0.10   14.20
   2 -18  -9   95.99   15.90
   2  18  -9   83.69   18.50
  -1 -18   9    0.20   12.80
   1  18  -9   11.40   14.50
   0 -18   9   13.10   13.40
   0 -18  -9   25.20   12.70
   0  18  -9    6.60   15.10
  -1 -18  -9   18.10   11.80
   1 -18   9   58.89   16.50
  -1  18  -9   18.50   15.80
  -2 -18  -9   21.60   11.30
   2 -18   9   -6.90   12.20
  -2  18  -9   18.50   14.60
  -3 -18  -9  -22.60    9.20
   3 -18   9    0.20   14.10
  -3  18  -9    7.80   15.40
   4 -18   9    7.10   14.40
  -4  18  -9   -0.90   13.80
  -4 -19   9   24.30   12.60
   4 -19  -9  -16.80   11.00
  -3 -19   9    6.50   14.00
   3 -19  -9    8.90   12.90
   3  19  -9   -3.50   13.80
   2 -19  -9  -12.50   11.40
  -2 -19   9   13.50   13.20
   2  19  -9  -10.70   13.70
  -1 -19   9    7.10   13.30
   1 -19  -9   -5.70   11.10
   1  19  -9    9.30   15.10
   0 -19   9  110.69   18.90
   0  19  -9  109.29   20.00
  -1 -19  -9  -11.90   10.90
   1 -19   9    3.60   13.50
  -1  19  -9   -6.40   14.60
   2 -19   9   49.60   15.10
  -2 -19  -9   56.79   13.80
  -2  19  -9   54.09   17.80
   2 -20  -9   53.39   14.80
  -2 -20   9   51.59   15.50
   2  20  -9   35.10   16.80
   1 -20  -9   -2.90   11.80
  -1 -20   9   12.20   12.50
   1  20  -9   48.10   26.90
   0 -20   9   40.80   14.80
   0 -20  -9   19.20   12.80
  12   0 -10  -10.30    7.20
  11   0 -10   -6.50    8.50
   9   0 -10    3.30    8.80
   8   0 -10   51.19   10.20
  -7   0  10   -7.30    5.70
   7   0 -10    0.80    7.50
  -6   0  10   -5.20    6.30
   6   0 -10    2.70    7.10
   5   0 -10   11.00    7.00
  -5   0  10    1.90    5.90
  -4   0  10  440.76   17.90
   4   0 -10  459.15   18.90
  -3   0  10    3.80    5.40
   3   0 -10   -2.40    5.90
   2   0 -10  560.04   20.80
  -2   0  10  514.55   19.70
   1   0 -10   -4.80    5.70
  -1   0  10    3.20    5.30
   0   0 -10 2226.58   58.89
   0   0  10 2193.38   58.29
   1   0  10    0.00    5.80
  -1   0 -10   -4.80    6.00
  -2   0 -10 2887.41   73.29
   2   0  10 2773.92   72.49
   3   0  10    7.20    6.20
  -3   0 -10    8.90    6.80
  -4   0 -10   50.69    8.00
   4   0  10   55.89    8.30
   5   0  10   -3.30    5.90
  -5   0 -10   -1.90    6.10
   6   0  10  119.09   12.00
   6   0  10  124.79   11.20
   7   0  10   -6.70    6.90
   7   0  10  -10.10    5.30
   8   0  10   20.30    7.50
   8   0  10    7.10    5.90
   9   0  10   -9.30    4.40
   9   0  10    4.30    5.80
  12  -1 -10   -1.00    8.40
  12   1 -10   -4.30    7.00
  11  -1 -10    2.90    8.80
  11   1 -10   -8.10    7.90
  10  -1 -10   62.39   12.70
  10   1 -10   58.59   13.10
   9  -1 -10   11.40    8.90
   9   1 -10   12.80    9.30
   8  -1 -10  227.58   16.10
   8   1 -10  215.78   16.10
   7  -1 -10   -4.00    7.30
  -7  -1  10  -12.00    5.20
   7   1 -10    2.50    7.80
  -7   1  10    0.20    6.20
   6  -1 -10  243.58   15.30
  -6   1  10  228.08   13.70
   6   1 -10  201.08   15.20
   5  -1 -10   38.20    8.60
  -5  -1  10   40.00    7.90
   5   1 -10   51.19    9.20
  -5   1  10   29.00    7.50
  -4  -1  10  259.47   13.40
   4  -1 -10  232.18   13.90
  -4   1  10  250.37   13.50
   4   1 -10  247.18   14.40
  -3  -1  10    1.40    5.30
   3  -1 -10   -3.40    5.90
  -3   1  10    0.50    5.50
   3   1 -10    2.50    6.20
   2  -1 -10 1518.85   42.40
  -2  -1  10 1482.15   41.80
  -2   1  10 1475.55   41.90
   2   1 -10 1466.25   42.60
  -1  -1  10  114.19   10.10
   1  -1 -10  113.99   10.60
   1   1 -10  110.79   10.70
  -1   1  10  108.49   10.00
   0  -1 -10   -5.40    5.50
   0  -1  10    0.90    5.50
   0   1 -10   -1.20    6.20
   0   1  10   -7.40    4.80
   1  -1  10  235.38   13.20
  -1  -1 -10  279.37   14.00
  -1   1 -10  254.87   14.70
  -2  -1 -10  105.29   10.60
   2  -1  10   96.09   11.30
  -2   1 -10  106.99   10.90
   2   1  10   89.69    9.60
   3  -1  10   24.40    7.00
  -3  -1 -10   20.30    6.80
   3   1  10   21.50    6.70
  -3   1 -10   19.30    7.70
   4  -1  10  120.79   11.10
  -4  -1 -10  134.49   11.00
   4   1  10  109.09   10.30
  -4   1 -10  118.49   11.40
  -5  -1 -10   -1.30    5.60
   5  -1  10   -3.00    5.90
  -5   1 -10   -1.00    6.30
   5   1  10    4.40    6.10
   6  -1  10  204.58   13.80
   6  -1  10  183.98   15.00
  -6  -1 -10  211.98   10.30
   6   1  10  172.98   12.20
   7  -1  10   12.50    6.90
   7  -1  10   17.50    8.10
  -7   1 -10   14.30    4.90
   7   1  10    9.20    7.10
   7   1  10    7.60    5.80
   8  -1  10  154.08   13.40
   8  -1  10  113.79   10.30
   8   1  10  159.98   12.00
   8   1  10  138.99   10.90
   9  -1  10   15.90    6.60
   9  -1  10   14.00    6.20
   9   1  10   30.70    5.60
   9   1  10   18.30    4.40
  12  -2 -10  -10.60    8.50
  12   2 -10    8.00    7.50
  11  -2 -10   12.60    9.60
  11   2 -10    6.20    8.00
  10  -2 -10   49.10   11.50
  10   2 -10   41.00   10.50
   9  -2 -10   -3.10    9.00
   9   2 -10   10.30    8.80
  -8  -2  10   43.00    7.80
   8  -2 -10   42.40    9.90
   8   2 -10   28.90    9.70
  -7  -2  10   -9.30    5.70
   7  -2 -10    2.70    7.30
   7   2 -10   -2.20    7.80
  -7   2  10    3.60    6.60
  -6  -2  10  361.16   19.00
   6  -2 -10  410.86   19.20
  -6   2  10  396.46   18.00
   6   2 -10  380.76   18.90
  -5  -2  10  147.99   11.80
   5  -2 -10  174.78   13.30
  -5   2  10  136.49   11.80
   5   2 -10  142.79   12.70
   4  -2 -10  311.17   15.60
  -4  -2  10  313.27   14.80
   4   2 -10  337.57   17.00
  -4   2  10  324.77   15.30
  -3  -2  10  415.26   17.50
   3  -2 -10  431.66   18.10
   3   2 -10  432.66   19.00
  -3   2  10  454.35   18.10
  -2  -2  10  895.41   27.90
   2  -2 -10  880.61   28.00
  -2   2  10  830.32   27.50
   1  -2 -10   23.30    6.80
  -1  -2  10   20.40    6.10
  -1   2  10    7.50    5.90
   1   2 -10   19.90    7.50
   0  -2 -10 2622.24   67.69
   0  -2  10 2726.53   68.39
   0   2 -10 2601.94   68.79
   0   2  10 2515.15   67.49
  -1  -2 -10   10.20    6.10
   1  -2  10   14.30    6.40
   1   2  10   26.50    8.50
  -1   2 -10    9.40    7.20
   2  -2  10 1321.37   38.90
  -2  -2 -10 1319.07   38.40
   2   2  10 1324.27   38.10
  -2   2 -10 1352.96   40.00
  -3  -2 -10  149.39   11.70
   3  -2  10  144.69   13.00
  -3   2 -10  146.69   13.00
   3   2  10  147.09   10.80
  -4  -2 -10  117.89   11.00
   4  -2  10  128.99   11.90
   4   2  10  146.69   10.90
  -4   2 -10  131.79   12.50
  -5  -2 -10   -0.30    7.30
   5  -2  10    6.20    8.20
   5  -2  10    0.10    6.80
   5   2  10   -0.30    5.70
  -5   2 -10   15.50    7.40
[truncated: 224,553 more chars]
