# Supplementary material for: Di-μ-adipato-κ4O1,O1′:O6,O6′-bis­[(2,2′-di­pyridyl­amine-κ2N,N′)zinc(II)] trihydrate
Source: IUCrdata. 2024 Sep 20;9(Pt 9):x240906. doi: 10.1107/S2414314624009064 (PMC11451035; doi:10.1107/S2414314624009064)
Supplement: Supplementary file 2 [file x-09-x240906-Isup2.hkl]

data_I                                                                          
_shelx_title ' SAADALLAH_AdipZndpa_BlocJaune__a.res in P2(1)/n'                 
_shelx_refln_list_code          4                                               
_shelx_F_calc_maximum      123.44                                               
_exptl_crystal_F_000       844.00                                               
_reflns_d_resolution_high  0.6559                                               
                                                                                
loop_                                                                           
 _space_group_symop_operation_xyz                                               
 'x, y, z'                                                                      
 '-x+1/2, y+1/2, -z+1/2'                                                        
 '-x, -y, -z'                                                                   
 'x-1/2, -y-1/2, z-1/2'                                                         
                                                                                
_cell_length_a     8.2105                                                       
_cell_length_b    14.4478                                                       
_cell_length_c    15.2042                                                       
_cell_angle_alpha  90.000                                                       
_cell_angle_beta  101.694                                                       
_cell_angle_gamma  90.000                                                       
                                                                                
_shelx_F_squared_multiplier     1.000                                           
                                                                                
loop_                                                                           
 _refln_index_h                                                                 
 _refln_index_k                                                                 
 _refln_index_l                                                                 
 _refln_F_squared_calc                                                          
 _refln_F_squared_meas                                                          
 _refln_F_squared_sigma                                                         
 _refln_observed_status                                                         
   4   0   0        124.03        190.45         5.42 o                         
   6   0   0        130.93        142.38         5.80 o                         
   8   0   0        588.68        664.41        14.12 o                         
   2   1   0         17.32         24.35         1.76 o                         
   3   1   0        189.83        179.33         3.31 o                         
   4   1   0       3960.19       4032.36        42.60 o                         
   5   1   0        115.50        120.65         3.32 o                         
   6   1   0        925.87        930.12        17.28 o                         
   7   1   0          2.51         -1.84         1.84 o                         
   8   1   0       1042.75       1088.60        22.67 o                         
   9   1   0          5.11          9.87         4.27 o                         
  10   1   0        100.52        113.69         5.19 o                         
   3   2   0        807.31        743.91        10.26 o                         
   4   2   0       1521.18       1468.43        23.43 o                         
   5   2   0         32.15         44.55         3.91 o                         
   6   2   0        349.14        382.93        11.72 o                         
   7   2   0         24.34         17.69         7.74 o                         
   8   2   0         46.04         71.77         7.28 o                         
   9   2   0          0.36          3.79         5.14 o                         
  10   2   0          8.45          6.71         4.91 o                         
   1   3   0         17.37         83.86         9.11 o                         
   2   3   0       5535.16       5381.27        73.59 o                         
   3   3   0         29.98         49.61         3.87 o                         
   4   3   0        822.86        759.53        11.25 o                         
   5   3   0        448.77        475.75        10.69 o                         
   6   3   0        976.04        972.31        26.53 o                         
   7   3   0          0.54         -2.90         5.18 o                         
   8   3   0       1116.65       1215.77        91.83 o                         
   9   3   0        161.31        169.36        11.04 o                         
  10   3   0        225.75        230.03        12.31 o                         
  11   3   0         14.14          6.60         5.30 o                         
   1   4   0          0.58          2.09         1.30 o                         
   2   4   0       2084.47       1920.58        17.32 o                         
   3   4   0       3413.97       3327.95        30.93 o                         
   4   4   0       9978.93      10871.46       240.64 o                         
   5   4   0        464.39        487.51        11.63 o                         
   6   4   0        110.41        110.02         6.84 o                         
   7   4   0        324.75        321.87        23.93 o                         
   8   4   0          2.00         -3.45         6.19 o                         
   9   4   0        252.59        232.34        26.05 o                         
  10   4   0         33.88         29.38         7.48 o                         
  11   4   0          2.76          7.99         7.42 o                         
  12   4   0          7.49         -7.90         7.90 o                         
   1   5   0       3198.18       3088.78        27.25 o                         
   2   5   0       3594.51       3471.48        30.34 o                         
   3   5   0        646.28        591.07         7.68 o                         
   4   5   0       2086.86       2104.97        28.15 o                         
   5   5   0        479.41        512.03        10.91 o                         
   6   5   0        412.88        394.88        11.65 o                         
   7   5   0          7.76         -0.02         6.36 o                         
   8   5   0        591.88        604.80        21.64 o                         
   9   5   0         33.74         44.21         8.60 o                         
  10   5   0         47.91         41.78        15.00 o                         
  11   5   0          1.08          7.42        11.21 o                         
   0   6   0       3825.98       4340.37        53.57 o                         
   1   6   0        255.23        254.24         4.64 o                         
   2   6   0       8623.03       8520.16        82.78 o                         
   3   6   0        236.48        208.70         4.27 o                         
   4   6   0       1316.55       1293.36        14.91 o                         
   5   6   0        661.65        684.92        12.63 o                         
   6   6   0       1501.62       1672.49        33.58 o                         
   7   6   0        219.72        243.85        12.35 o                         
   8   6   0         57.44         50.61         9.44 o                         
   9   6   0         10.52         17.68         8.63 o                         
  10   6   0          0.32          3.65         8.37 o                         
  11   6   0         21.14         10.90        11.53 o                         
   1   7   0       2148.34       2094.37        20.12 o                         
   2   7   0       1310.13       1247.26        18.57 o                         
   3   7   0       1299.47       1335.68        14.96 o                         
   4   7   0        342.40        314.82         6.40 o                         
   5   7   0        358.95        373.88        11.42 o                         
   6   7   0       1363.13       1344.80        28.25 o                         
   7   7   0         43.07         61.26         7.69 o                         
   8   7   0        103.18         95.56        11.44 o                         
   9   7   0          4.18         -3.01         8.61 o                         
  10   7   0        196.30        173.75        13.90 o                         
  11   7   0          0.26         -0.95        12.16 o                         
   0   8   0       7300.67       7351.63        89.34 o                         
   1   8   0        316.53        318.74         6.08 o                         
   2   8   0       2193.14       2104.09        20.70 o                         
   3   8   0        925.36        938.30        11.88 o                         
   4   8   0         20.13         20.25         3.29 o                         
   5   8   0        309.14        285.56         8.43 o                         
   6   8   0       1331.77       1385.10        47.21 o                         
   7   8   0        595.47        575.75        21.60 o                         
   8   8   0         41.51         41.45        10.52 o                         
   9   8   0         89.35         79.29        13.26 o                         
  10   8   0         86.73         70.65        12.82 o                         
  11   8   0         11.58          1.26        13.90 o                         
   1   9   0       1190.69       1104.44        13.05 o                         
   2   9   0        254.77        223.29         6.50 o                         
   3   9   0       2769.12       2746.90        28.38 o                         
   4   9   0        254.15        230.37         5.97 o                         
   5   9   0        452.23        477.86         7.81 o                         
   6   9   0         88.76        117.40         9.89 o                         
   7   9   0          0.75         11.03        15.79 o                         
   8   9   0        207.25        214.17        35.60 o                         
   9   9   0          0.11         -4.19        10.27 o                         
  10   9   0         30.88         66.65        18.32 o                         
  11   9   0          8.31         10.42        15.00 o                         
   0  10   0       3175.72       3237.39        43.77 o                         
   1  10   0         11.57         13.66         3.70 o                         
   2  10   0       2045.99       2098.25        21.91 o                         
   3  10   0        124.79        127.29         5.49 o                         
   4  10   0          4.10         -2.55         3.39 o                         
   5  10   0        699.89        694.28        15.15 o                         
   6  10   0         32.32         37.31        10.50 o                         
   7  10   0        304.59        334.29        34.11 o                         
   8  10   0         26.48         21.64        16.11 o                         
   9  10   0         25.98         47.73        12.12 o                         
  10  10   0          0.03          2.37        15.32 o                         
   1  11   0       2018.21       1976.45        21.23 o                         
   2  11   0       1317.28       1282.20        16.04 o                         
   3  11   0        785.44        826.70        13.46 o                         
   4  11   0         22.26         22.92         4.10 o                         
   5  11   0        156.63        174.54         8.79 o                         
   6  11   0        303.02        307.70         7.52 o                         
   7  11   0         65.30         61.94        12.54 o                         
   8  11   0         67.99         88.27        20.21 o                         
   9  11   0          0.41          6.63        26.85 o                         
  10  11   0         39.62         39.17        18.00 o                         
   0  12   0        327.41        333.84        13.72 o                         
   1  12   0        314.96        324.85         8.72 o                         
   2  12   0        692.02        651.00        13.61 o                         
   3  12   0       1087.96       1036.59        17.70 o                         
   4  12   0        260.74        310.51        10.72 o                         
   5  12   0        543.40        539.55        31.43 o                         
   6  12   0          0.62          1.85         6.00 o                         
   7  12   0        304.37        333.37        21.75 o                         
   8  12   0          6.52         -0.33        11.43 o                         
   9  12   0         76.51         42.32        17.85 o                         
  10  12   0          0.09          5.69        17.06 o                         
   1  13   0       1859.47       1806.83        21.29 o                         
   2  13   0        163.29        167.39         6.96 o                         
   3  13   0        276.11        276.65         9.36 o                         
   4  13   0         19.58         19.11         5.23 o                         
   5  13   0        337.04        363.47        10.77 o                         
   6  13   0         19.32         13.90         6.95 o                         
   7  13   0        109.99         96.95        20.85 o                         
   8  13   0        199.09        184.60        25.58 o                         
   9  13   0          8.57         19.74        17.85 o                         
   0  14   0        301.36        296.73        17.80 o                         
   1  14   0         30.24         28.51         5.80 o                         
   2  14   0         23.17         21.97         6.98 o                         
   3  14   0         10.14          8.74         6.53 o                         
   4  14   0        125.28        136.21        10.40 o                         
   5  14   0        322.63        342.39        13.93 o                         
   6  14   0          1.33          1.52         6.02 o                         
   7  14   0        158.85        144.80        23.85 o                         
   8  14   0          0.20         -8.53        17.85 o                         
   9  14   0         93.16         60.01        21.16 o                         
   1  15   0        908.11        998.01        24.72 o                         
   2  15   0          0.66          3.96         6.93 o                         
   3  15   0        708.84        717.31        20.56 o                         
   4  15   0         90.93         96.22        10.12 o                         
   5  15   0        121.56        145.71        10.70 o                         
   6  15   0        123.19        147.47        12.70 o                         
   7  15   0          7.99         18.00        18.16 o                         
   8  15   0          1.13          0.32        18.32 o                         
   0  16   0         80.38         97.27        18.79 o                         
   1  16   0         55.59         42.06         9.70 o                         
   2  16   0         37.22         35.52        11.60 o                         
   3  16   0         74.67         83.35        10.60 o                         
   4  16   0         57.10         78.35        10.16 o                         
   5  16   0        545.33        563.24        22.56 o                         
   6  16   0         67.16         53.85        21.16 o                         
   7  16   0        177.52        182.39        27.01 o                         
   1  17   0        767.20        815.10        29.14 o                         
   2  17   0         48.37         54.92        17.24 o                         
   3  17   0        372.30        446.52        21.75 o                         
   4  17   0         17.13         47.56         9.81 o                         
   5  17   0         61.24         68.83        11.92 o                         
   6  17   0          0.01          7.90        19.27 o                         
   7  17   0          4.55          8.21        20.06 o                         
   0  18   0          0.02          2.21        16.90 o                         
   1  18   0         26.08         11.00        12.72 o                         
   2  18   0          1.60         41.85        17.37 o                         
   3  18   0         14.06         22.00        11.99 o                         
   4  18   0          2.22         17.41         9.14 o                         
   5  18   0        141.81         92.87        13.44 o                         
   6  18   0          1.82         -5.53        19.43 o                         
   7  18   0         48.87         23.06        20.85 o                         
   1  19   0        198.31        178.41        35.77 o                         
   2  19   0          0.45         21.45        15.79 o                         
   3  19   0        416.95        421.68        23.36 o                         
   4  19   0          2.94          7.88        11.31 o                         
   5  19   0         62.39         44.53        18.95 o                         
   6  19   0          2.83        -18.32        18.32 o                         
   0  20   0          6.14         24.95        20.85 o                         
   1  20   0         71.14         79.14        15.80 o                         
   2  20   0          7.54          9.01        12.87 o                         
   3  20   0         78.10         63.16        14.66 o                         
   4  20   0         34.83         32.27        13.09 o                         
   5  20   0         61.14         20.06        24.95 o                         
   1  21   0        197.64        186.32        19.66 o                         
   2  21   0          0.18         36.37        17.61 o                         
   3  21   0         55.57         41.63        14.16 o                         
   0  22   0         16.23         24.95        18.48 o                         
  -9   0   1         19.20         23.69         5.69 o                         
  -7   0   1       1555.98       1648.54        30.54 o                         
  -5   0   1       2319.01       2417.95        59.22 o                         
  -3   0   1         59.49         39.12         2.61 o                         
   3   0   1       2286.55       2372.70        41.15 o                         
   5   0   1        233.29        215.41         6.41 o                         
   7   0   1          3.10          1.27         3.06 o                         
 -10   1   1         53.48         59.05         5.14 o                         
  -9   1   1        235.00        244.73         9.65 o                         
  -8   1   1          0.27         -1.53         2.30 o                         
  -7   1   1        123.45        109.96         4.27 o                         
  -6   1   1          0.76          1.62         2.04 o                         
  -5   1   1       1543.86       1597.37        20.47 o                         
  -4   1   1          0.21          0.60         1.72 o                         
  -3   1   1         97.95        129.97         5.27 o                         
  -2   1   1        920.30       1025.45        12.82 o                         
   2   1   1        534.78        461.21         6.40 o                         
   3   1   1       3158.07       2941.16        34.82 o                         
   4   1   1        620.75        677.68         9.23 o                         
   5   1   1       2552.88       2470.63        30.05 o                         
   6   1   1        163.97        170.96         4.18 o                         
   7   1   1       1499.47       1525.59        49.58 o                         
   8   1   1         32.70         29.99         5.25 o                         
   9   1   1        126.91        157.34         7.58 o                         
 -11   2   1          0.14         -0.47         6.48 o                         
 -10   2   1          0.11          3.79         5.03 o                         
  -9   2   1        173.74        198.98        16.74 o                         
  -8   2   1          2.04          8.14         5.36 o                         
  -7   2   1       1490.90       1522.65        21.75 o                         
  -6   2   1         35.15         37.73         2.48 o                         
  -5   2   1       6324.80       6667.50        78.94 o                         
  -4   2   1          0.26         -0.85         3.10 o                         
  -3   2   1         60.90         35.20         1.80 o                         
  -2   2   1       4778.07       5119.81       121.11 o                         
   3   2   1       2049.16       2167.64        23.91 o                         
   4   2   1        343.02        293.90         8.93 o                         
   5   2   1        723.72        778.75        17.47 o                         
   6   2   1          0.40         -4.21         6.32 o                         
   7   2   1         23.64         13.92         6.32 o                         
   8   2   1          1.04         11.37         7.26 o                         
   9   2   1        195.18        199.50         9.77 o                         
  10   2   1          0.69         -0.97         4.46 o                         
 -11   3   1         15.59         19.60        11.13 o                         
 -10   3   1         67.08         43.90        10.11 o                         
  -9   3   1        456.43        497.05        16.29 o                         
  -8   3   1          8.12         14.12         5.97 o                         
  -7   3   1        538.48        558.78        16.30 o                         
  -6   3   1        309.54        297.67         6.18 o                         
  -5   3   1        127.13        167.55         4.84 o                         
  -4   3   1       1389.22       1518.69        20.29 o                         
  -3   3   1         33.30         55.85         1.89 o                         
  -2   3   1        663.27        743.57        10.27 o                         
  -1   3   1       4891.46       5046.48        84.69 o                         
   0   3   1       1193.83       1156.50        12.12 o                         
   2   3   1        821.92        889.12        10.02 o                         
   3   3   1       9438.00       9588.02       159.57 o                         
   4   3   1          1.12         -1.81         2.94 o                         
   5   3   1       1775.33       1718.16        33.61 o                         
   6   3   1          4.95         -1.50         4.86 o                         
   7   3   1       1030.94       1078.82        52.50 o                         
   8   3   1          3.43          3.03         5.86 o                         
   9   3   1        397.67        416.13        15.53 o                         
  10   3   1         30.20         20.57         6.25 o                         
  11   3   1         19.63         12.36         4.95 o                         
 -11   4   1         10.40         10.66         6.92 o                         
 -10   4   1          6.94          8.81         6.85 o                         
  -9   4   1          6.14         13.84         7.14 o                         
  -8   4   1          2.01          4.69         6.47 o                         
  -7   4   1        598.47        657.95        20.68 o                         
  -6   4   1         11.01          9.72         3.35 o                         
  -5   4   1       1714.78       1659.49        22.70 o                         
  -4   4   1          8.96          5.62         2.77 o                         
  -3   4   1       9497.46       9268.70       155.27 o                         
  -2   4   1        918.91        987.16        13.75 o                         
   0   4   1       1218.98       1197.23        16.54 o                         
   1   4   1       2675.44       2479.21        21.89 o                         
   2   4   1       3034.36       3076.56        26.70 o                         
   3   4   1       1134.46       1172.42        17.71 o                         
   4   4   1       1907.31       1974.41        25.95 o                         
   5   4   1        235.95        249.30         8.44 o                         
   6   4   1        163.71        165.15        10.22 o                         
   7   4   1         93.53         99.31         9.04 o                         
   8   4   1        138.90        122.82        11.84 o                         
   9   4   1        229.42        233.54        13.11 o                         
  10   4   1          0.14          1.54         8.01 o                         
  11   4   1         14.96          7.32         5.84 o                         
 -12   5   1          0.00         -8.21         8.21 o                         
 -11   5   1         22.05         13.90         8.82 o                         
 -10   5   1         20.65         24.94         8.04 o                         
  -9   5   1        342.32        388.20        16.86 o                         
  -8   5   1         96.52        102.64        10.27 o                         
  -7   5   1        564.77        585.52        14.73 o                         
  -6   5   1        245.10        252.78         6.83 o                         
  -5   5   1         88.42        112.54         5.81 o                         
  -4   5   1          3.80          3.25         1.80 o                         
  -3   5   1        182.49        192.19         4.86 o                         
  -2   5   1       6813.79       7075.60        63.68 o                         
  -1   5   1          6.04          3.99         1.63 o                         
   0   5   1        512.74        483.65         6.12 o                         
   1   5   1       9005.92       8780.30       103.75 o                         
   2   5   1        619.78        583.99         6.93 o                         
   3   5   1       6213.72       6143.07        60.03 o                         
   4   5   1        354.28        374.72         7.28 o                         
   5   5   1       2413.47       2582.75        72.98 o                         
   6   5   1         60.47         66.89         8.10 o                         
   7   5   1        153.25        183.27        16.98 o                         
   8   5   1        147.34        154.30        11.72 o                         
   9   5   1        167.64        170.54        12.26 o                         
  10   5   1         30.98         25.29         8.10 o                         
  11   5   1         12.53         -3.47        10.42 o                         
 -11   6   1         13.00          9.63        11.84 o                         
 -10   6   1        101.33         69.47        10.50 o                         
  -9   6   1          2.85         -6.77         7.53 o                         
  -8   6   1         16.10         27.78         6.63 o                         
  -7   6   1        535.81        609.77        37.51 o                         
  -6   6   1        812.61        845.31        14.76 o                         
  -5   6   1       1917.70       2040.64        28.44 o                         
  -4   6   1         67.62         71.35         3.34 o                         
  -3   6   1       7807.90       7539.06        68.17 o                         
  -2   6   1       2520.95       2767.11        26.92 o                         
  -1   6   1       3998.70       3774.52        33.33 o                         
   0   6   1         87.85         82.29         3.17 o                         
   1   6   1       2222.03       2140.97        20.07 o                         
   2   6   1       1274.33       1270.93        13.01 o                         
   3   6   1        294.01        313.37         5.12 o                         
   4   6   1       1184.16       1128.64        14.43 o                         
   5   6   1          0.70         -2.84         3.12 o                         
   6   6   1        566.24        590.80        15.20 o                         
   7   6   1         75.49         55.16         9.15 o                         
   8   6   1         63.08         45.33         9.30 o                         
   9   6   1         16.27         16.01         8.25 o                         
  10   6   1         43.81         39.38        18.95 o                         
  11   6   1         26.10          6.16        11.53 o                         
 -11   7   1         40.68         30.32        13.74 o                         
 -10   7   1          6.87          6.53         9.11 o                         
  -9   7   1        191.89        179.55        24.24 o                         
  -8   7   1          3.63         10.34         8.71 o                         
  -7   7   1        209.99        234.88        12.85 o                         
  -6   7   1       1161.43       1200.88        19.70 o                         
  -5   7   1          5.27          6.57         1.84 o                         
  -4   7   1        604.31        587.15        10.46 o                         
  -3   7   1        109.46        117.76         5.75 o                         
  -2   7   1       3601.60       3458.55        36.12 o                         
  -1   7   1        344.79        269.33         5.20 o                         
   0   7   1        176.20        136.37         4.02 o                         
   1   7   1       2184.43       2068.19        19.95 o                         
   2   7   1       1769.29       1865.51        18.39 o                         
   3   7   1       2473.62       2426.46        22.81 o                         
   4   7   1          4.04          8.55         2.25 o                         
   5   7   1        884.74        978.07        22.25 o                         
   6   7   1        108.97        120.27        11.44 o                         
   7   7   1        794.41        866.74        25.50 o                         
   8   7   1         87.93        106.30        27.71 o                         
   9   7   1        277.48        316.83        18.47 o                         
  10   7   1          3.66         21.59         9.31 o                         
  11   7   1          6.60         12.16        12.63 o                         
 -11   8   1          5.66         -8.53        12.95 o                         
 -10   8   1         35.67         33.98        10.58 o                         
  -9   8   1         74.27         52.14        11.11 o                         
  -8   8   1        294.17        323.09        53.70 o                         
  -7   8   1        311.13        355.59        17.53 o                         
  -6   8   1         52.16         67.09         8.17 o                         
  -5   8   1         45.51         41.10         3.46 o                         
  -4   8   1         38.10         32.04         3.11 o                         
  -3   8   1       2464.72       2442.91        35.67 o                         
  -2   8   1        390.49        376.28         7.03 o                         
  -1   8   1       5609.22       5739.38        50.20 o                         
   0   8   1        292.43        230.24         5.34 o                         
   1   8   1       2002.24       1866.16        18.77 o                         
   2   8   1       1092.59       1066.96        12.99 o                         
   3   8   1         17.29         28.30         2.92 o                         
   4   8   1        274.39        256.70         7.90 o                         
   5   8   1        224.74        233.87         6.85 o                         
   6   8   1       1029.20       1045.68        41.28 o                         
   7   8   1         52.16         32.82         9.94 o                         
   8   8   1        306.01        291.35        17.92 o                         
   9   8   1         50.89         60.80        16.58 o                         
  10   8   1         16.89         46.90        16.42 o                         
  11   8   1         30.16         13.42        13.58 o                         
 -11   9   1         48.14         53.38        16.74 o                         
 -10   9   1         40.39         27.32        16.58 o                         
  -9   9   1         55.51         64.50        12.23 o                         
  -8   9   1         63.39         62.26        11.67 o                         
  -7   9   1        122.51        111.93        12.54 o                         
  -6   9   1        108.96        136.64         8.07 o                         
  -5   9   1         84.45         87.62         4.56 o                         
  -4   9   1        922.95        900.62        12.05 o                         
  -3   9   1        148.29        140.03         6.24 o                         
  -2   9   1       2107.88       2039.79        22.16 o                         
  -1   9   1       2680.51       2956.63        28.15 o                         
   0   9   1        573.94        529.87         8.84 o                         
   1   9   1        708.74        683.22         9.59 o                         
   2   9   1       1885.15       1861.79        19.44 o                         
   3   9   1        573.57        539.00         9.00 o                         
   4   9   1        490.58        488.13        10.22 o                         
   5   9   1        443.26        458.47         8.08 o                         
   6   9   1         17.58         14.50         7.25 o                         
   7   9   1        290.96        300.44        18.42 o                         
   8   9   1        158.65        135.28        14.57 o                         
   9   9   1         61.46         70.93        24.47 o                         
  10   9   1         23.15         30.16        15.95 o                         
  11   9   1          0.22         17.21        14.53 o                         
 -11  10   1          3.27         -5.69        15.48 o                         
 -10  10   1         68.88         63.33        18.64 o                         
  -9  10   1         10.52         -8.53        10.50 o                         
  -8  10   1        174.46        174.18        23.69 o                         
  -7  10   1        262.04        260.35        17.68 o                         
  -6  10   1        256.03        264.95         7.42 o                         
  -5  10   1        716.27        719.48        13.38 o                         
  -4  10   1         95.41         94.10         5.32 o                         
  -3  10   1         89.17        108.52         5.23 o                         
  -2  10   1         89.63         91.92         5.03 o                         
  -1  10   1       2279.45       2294.18        23.34 o                         
   0  10   1       1704.27       1791.76        19.21 o                         
   1  10   1       4158.37       4043.89        37.69 o                         
   2  10   1       1822.48       1787.98        19.36 o                         
   3  10   1        717.99        706.76        13.23 o                         
   4  10   1        116.07        119.76         5.45 o                         
   5  10   1         27.41         20.58         3.50 o                         
   6  10   1        630.35        639.12        24.08 o                         
   7  10   1         20.02         11.54        10.22 o                         
   8  10   1        141.54        152.07        16.32 o                         
   9  10   1          2.14         -3.40        10.27 o                         
  10  10   1         58.78         57.33        18.95 o                         
 -10  11   1         10.84         27.80        18.16 o                         
  -9  11   1          6.55          2.65        10.79 o                         
  -8  11   1         35.01         58.43        18.16 o                         
  -7  11   1        268.57        218.32        32.13 o                         
  -6  11   1        545.43        544.33        10.16 o                         
  -5  11   1        107.40        102.15         6.13 o                         
  -4  11   1        811.42        849.94        12.76 o                         
  -3  11   1        139.03        149.18         6.68 o                         
  -2  11   1       2586.85       2592.73        28.22 o                         
  -1  11   1        116.39        106.16         5.30 o                         
   0  11   1       1228.74       1248.79        15.83 o                         
   1  11   1         52.87         61.77         4.49 o                         
   2  11   1        546.04        526.79         9.33 o                         
   3  11   1       2023.53       1958.95        24.32 o                         
   4  11   1        200.34        186.36         7.20 o                         
   5  11   1         26.03         26.70         5.49 o                         
   6  11   1          0.18         -5.07         9.60 o                         
   7  11   1        254.95        284.28        19.59 o                         
   8  11   1         17.37         -3.95        16.42 o                         
   9  11   1         23.02         26.37        17.69 o                         
  10  11   1         34.91         13.27        17.06 o                         
 -10  12   1         12.37         21.48        17.85 o                         
  -9  12   1         70.31         42.64        19.43 o                         
  -8  12   1         31.02         11.39        12.40 o                         
  -7  12   1         35.79         29.00        13.01 o                         
  -6  12   1        185.94        188.93         9.32 o                         
  -5  12   1        325.13        324.57        11.22 o                         
  -4  12   1        974.29        927.99        22.97 o                         
  -3  12   1         45.95         45.11         6.04 o                         
  -2  12   1        439.76        422.81        11.28 o                         
  -1  12   1        454.36        429.31        11.12 o                         
   0  12   1        897.94        939.35        15.81 o                         
   1  12   1         50.77         43.73         5.03 o                         
   2  12   1        559.25        533.81        11.76 o                         
   3  12   1        453.87        466.21        11.88 o                         
   4  12   1        885.32        908.89        20.44 o                         
   5  12   1         74.95         68.88         7.03 o                         
   6  12   1        748.00        756.69        17.01 o                         
   7  12   1          5.99         21.87        11.94 o                         
   8  12   1        149.48        133.08        18.56 o                         
   9  12   1         40.35         19.27        18.00 o                         
  10  12   1          4.21          1.11        17.37 o                         
  -9  13   1         51.39         20.85        18.00 o                         
  -8  13   1        131.67        137.70        23.37 o                         
  -7  13   1          9.93          0.63        15.95 o                         
  -6  13   1        169.79        181.45        11.45 o                         
  -5  13   1        198.61        186.46         8.53 o                         
  -4  13   1       1094.05       1096.99        19.04 o                         
  -3  13   1         21.19         20.29         5.29 o                         
  -2  13   1        785.57        802.57        13.46 o                         
  -1  13   1         94.57         89.44         6.67 o                         
   0  13   1       2377.94       2335.54        27.02 o                         
   1  13   1        103.62        106.27         6.91 o                         
   2  13   1          3.36          3.99         4.56 o                         
   3  13   1        933.02        916.13        15.77 o                         
   4  13   1        227.81        242.20         9.81 o                         
   5  13   1         16.91         16.39         5.31 o                         
   6  13   1          3.25         -4.20         4.20 o                         
   7  13   1          3.78          8.21        17.06 o                         
   8  13   1         42.52         32.38        18.64 o                         
   9  13   1         28.92         34.59        19.90 o                         
  -9  14   1          3.07         -2.05        17.85 o                         
  -8  14   1         63.66         45.01        19.74 o                         
  -7  14   1         11.58         10.74        18.00 o                         
  -6  14   1         72.45         41.28        11.84 o                         
  -5  14   1        358.42        360.16        14.46 o                         
  -4  14   1         47.55         68.32         8.07 o                         
  -3  14   1         20.47         26.65         6.96 o                         
  -2  14   1          9.02          3.93         6.54 o                         
  -1  14   1          2.79          1.19         5.52 o                         
   0  14   1        592.48        603.07        16.47 o                         
   1  14   1         21.38         19.58         6.29 o                         
   2  14   1        501.53        500.20        14.83 o                         
   3  14   1        148.53        164.81        10.28 o                         
   4  14   1       1142.25       1161.90        25.52 o                         
   5  14   1         35.61         29.37         7.09 o                         
   6  14   1        117.97        109.52         8.24 o                         
   7  14   1         50.69         76.59        21.16 o                         
   8  14   1        132.02        122.85        23.53 o                         
   9  14   1          0.11          1.90        19.58 o                         
  -9  15   1          1.87        -17.21        17.21 o                         
  -8  15   1         17.05         -3.95        18.32 o                         
  -7  15   1          8.89         20.85        18.79 o                         
  -6  15   1        368.94        420.36        33.32 o                         
  -5  15   1          2.16         22.94         9.33 o                         
  -4  15   1        891.92        927.00        26.55 o                         
  -3  15   1        235.40        217.44        11.53 o                         
  -2  15   1        212.61        230.19        11.99 o                         
  -1  15   1         48.24         51.61         9.48 o                         
   0  15   1        732.43        775.99        18.65 o                         
   1  15   1         11.47         13.32         8.12 o                         
   2  15   1        856.61        857.77        40.41 o                         
   3  15   1        194.62        187.72        12.54 o                         
   4  15   1          6.98          6.16         7.52 o                         
   5  15   1          3.10          2.36         8.90 o                         
   6  15   1         30.77         13.98         7.60 o                         
   7  15   1         29.67         57.96        21.16 o                         
   8  15   1         28.85         24.48        20.37 o                         
  -8  16   1        100.34        105.48        32.85 o                         
  -7  16   1         35.71         47.22        20.69 o                         
  -6  16   1         20.62         -3.00        18.00 o                         
  -5  16   1         14.39         36.23        18.32 o                         
  -4  16   1         92.42         92.92        11.21 o                         
  -3  16   1          0.22         14.19        10.27 o                         
  -2  16   1          5.83         16.81         8.53 o                         
  -1  16   1         58.94         71.61         9.14 o                         
   0  16   1        372.15        409.55        17.75 o                         
   1  16   1          5.49          2.30         7.39 o                         
   2  16   1        398.89        450.59        21.77 o                         
   3  16   1          1.99          3.78         8.25 o                         
   4  16   1        597.48        626.00        19.80 o                         
   5  16   1          8.79         19.72         8.48 o                         
   6  16   1        293.26        268.91        15.09 o                         
   7  16   1         14.19         22.27        19.74 o                         
   8  16   1         66.22         59.85        27.16 o                         
  -7  17   1         18.33         18.32        20.37 o                         
  -6  17   1        109.04         76.00        13.09 o                         
  -5  17   1         12.76         18.54        10.38 o                         
  -4  17   1        946.96        988.59        40.11 o                         
  -3  17   1         55.30         77.40        17.13 o                         
  -2  17   1        208.93        223.16        13.22 o                         
  -1  17   1          7.91         26.34        10.64 o                         
   0  17   1        686.54        655.10        38.14 o                         
   1  17   1         82.73        109.34        16.90 o                         
   2  17   1         52.42         92.05        11.07 o                         
   3  17   1        109.20        114.69        14.75 o                         
   4  17   1        119.63        106.85        11.20 o                         
   5  17   1          1.54          3.64        15.19 o                         
   6  17   1         64.45         59.70        22.27 o                         
   7  17   1          0.39         27.80        22.43 o                         
  -7  18   1          2.38          4.90        18.32 o                         
  -6  18   1         27.17          3.00        20.06 o                         
  -5  18   1         31.67         23.73        11.63 o                         
  -4  18   1         33.15          7.90        19.11 o                         
  -3  18   1         17.63         12.35        12.14 o                         
  -2  18   1          4.87          5.05        16.58 o                         
  -1  18   1          0.08          3.75        12.12 o                         
   0  18   1        221.94        218.58        34.97 o                         
   1  18   1         69.75         76.27        15.71 o                         
   2  18   1        220.55        230.68        23.52 o                         
   3  18   1         19.31         36.49        10.00 o                         
   4  18   1        460.24        442.91        22.54 o                         
   5  18   1          0.07          2.11        12.56 o                         
   6  18   1         41.56         32.69        22.43 o                         
  -6  19   1         28.87         11.53        28.43 o                         
  -5  19   1          0.06        -11.53        11.53 o                         
  -4  19   1        165.63        166.91        17.23 o                         
  -3  19   1          6.30          3.86        12.87 o                         
  -2  19   1        376.86        444.80        29.61 o                         
  -1  19   1          8.78          3.32        17.69 o                         
   0  19   1        157.10        120.01        23.69 o                         
   1  19   1          0.08         -5.37        17.45 o                         
   2  19   1        110.62         97.97        15.39 o                         
   3  19   1         78.07         81.77        15.86 o                         
   4  19   1         43.90         32.54        14.96 o                         
   5  19   1          7.86         -0.47        19.90 o                         
   6  19   1          4.93         26.53        22.27 o                         
  -4  20   1         29.91          5.09        12.06 o                         
  -3  20   1          0.51         10.97        12.81 o                         
  -2  20   1         28.80         33.13        13.67 o                         
  -1  20   1          0.66         16.62        13.90 o                         
   0  20   1         43.61         25.99        17.04 o                         
   1  20   1          0.67          2.05        13.42 o                         
   2  20   1        112.80        100.99        16.80 o                         
   3  20   1         59.48         52.91        13.96 o                         
   4  20   1        127.16         91.42        15.39 o                         
  -3  21   1         45.93         42.04        13.73 o                         
  -2  21   1        271.63        207.78        19.54 o                         
  -1  21   1         33.01         46.19        14.41 o                         
   0  21   1        200.35        195.63        19.99 o                         
   1  21   1          3.78         -4.53        13.23 o                         
   2  21   1         10.32         14.09        13.35 o                         
   3  21   1         16.78          0.62        12.79 o                         
 -10   0   2         37.09         43.00         6.79 o                         
  -8   0   2        505.29        536.12        19.74 o                         
  -6   0   2       3142.32       3321.04        81.32 o                         
  -4   0   2       5736.86       5720.35       134.22 o                         
  -2   0   2       1439.74       1630.28        28.42 o                         
   2   0   2       1414.05       1470.95        36.48 o                         
   4   0   2        429.56        438.99        13.74 o                         
   6   0   2       1869.24       1887.62        64.99 o                         
   8   0   2          5.84          4.34         2.79 o                         
 -10   1   2         19.15         15.00         4.91 o                         
  -9   1   2         85.68         85.86         8.55 o                         
  -8   1   2        220.60        219.78         6.45 o                         
  -7   1   2         59.08         74.50         4.33 o                         
  -6   1   2         30.22         34.21         3.56 o                         
  -5   1   2         61.93         62.95         4.05 o                         
  -4   1   2       2563.78       2621.83        31.89 o                         
  -3   1   2          0.14         -0.74         1.39 o                         
  -1   1   2       1018.92        932.17        12.10 o                         
   1   1   2       1789.31       1716.67        20.98 o                         
   2   1   2       5754.28       5250.87        71.14 o                         
   3   1   2        140.34        137.37         6.00 o                         
   4   1   2       2185.45       2111.98        25.96 o                         
   5   1   2        305.06        345.33         6.41 o                         
   6   1   2        569.06        612.37        10.13 o                         
   7   1   2         10.20         11.84         4.57 o                         
   8   1   2        509.90        523.71        13.45 o                         
   9   1   2          0.85          1.34         3.80 o                         
 -11   2   2         13.67          9.62        10.58 o                         
 -10   2   2        144.41        128.75         8.71 o                         
  -9   2   2         11.28          8.55         5.57 o                         
  -8   2   2        731.20        784.97        11.93 o                         
  -7   2   2         51.69         52.13         4.04 o                         
  -6   2   2       1880.63       1909.29        25.12 o                         
  -5   2   2          3.47         18.14         2.69 o                         
  -4   2   2       5257.15       5314.97        56.04 o                         
  -3   2   2        236.02        241.87         5.62 o                         
  -2   2   2       5421.58       5045.64        98.37 o                         
   0   2   2       4120.41       3991.37        67.38 o                         
   2   2   2         35.29         44.02         2.07 o                         
   3   2   2          4.73         21.85         2.79 o                         
   4   2   2       2029.28       2115.03        26.49 o                         
   5   2   2        867.69        912.52        24.00 o                         
   6   2   2        708.08        718.60        17.30 o                         
   7   2   2        250.50        294.46        11.33 o                         
   8   2   2       1229.83       1326.62        38.69 o                         
   9   2   2         90.27         90.41         7.14 o                         
  10   2   2         95.99         84.60         5.91 o                         
 -12   3   2          8.96          0.47         6.16 o                         
 -11   3   2          1.20          7.50         6.03 o                         
 -10   3   2         50.19         42.27         7.43 o                         
  -9   3   2         25.60         25.50         7.09 o                         
  -8   3   2        122.19        111.37         9.04 o                         
  -7   3   2        191.27        201.25         7.36 o                         
  -6   3   2        775.46        819.48        13.31 o                         
  -5   3   2         33.08         29.76         3.22 o                         
  -4   3   2       1632.68       1732.61        18.15 o                         
  -3   3   2       1146.58       1108.24        15.11 o                         
  -2   3   2        109.52        163.82        11.76 o                         
  -1   3   2       2526.47       2451.88        27.13 o                         
   1   3   2       2673.71       2608.49        26.28 o                         
   3   3   2       2982.18       3135.92        38.63 o                         
   4   3   2       5090.73       5337.51        74.09 o                         
   5   3   2         11.70          5.72         4.75 o                         
   6   3   2        558.49        570.05        22.90 o                         
   7   3   2        146.11        167.08        10.38 o                         
   8   3   2        170.22        188.84        15.71 o                         
   9   3   2         57.69         47.06        10.11 o                         
  10   3   2          4.21         10.57         8.21 o                         
  11   3   2          8.47         -2.29         4.24 o                         
 -12   4   2         15.76         -3.16         8.53 o                         
 -11   4   2          4.76         -7.74         9.16 o                         
 -10   4   2         44.87         39.65         7.98 o                         
  -9   4   2         24.78         20.24         7.41 o                         
  -8   4   2        551.46        580.45        14.14 o                         
  -7   4   2        234.74        245.32         6.65 o                         
  -6   4   2       1494.43       1560.68        22.11 o                         
  -5   4   2        712.37        760.23        12.68 o                         
  -4   4   2       3157.00       3198.30        34.79 o                         
  -3   4   2        505.78        548.03         7.50 o                         
  -2   4   2        184.93        128.87         3.48 o                         
  -1   4   2        726.91        691.60         8.11 o                         
   0   4   2       3671.87       3579.16        33.11 o                         
   1   4   2       4569.25       4356.37        39.83 o                         
   2   4   2        191.35        181.47         3.54 o                         
   3   4   2       2756.76       2787.46        26.15 o                         
   4   4   2        243.08        223.79         5.71 o                         
   5   4   2        480.88        494.17        15.02 o                         
   6   4   2        662.49        682.19        39.63 o                         
   7   4   2        238.72        288.90        13.23 o                         
   8   4   2         97.54         99.30        12.32 o                         
   9   4   2          1.39          7.87         6.98 o                         
  10   4   2        220.58        218.56        17.37 o                         
  11   4   2          2.62          7.80         5.74 o                         
 -12   5   2          4.70         -9.32         9.32 o                         
 -11   5   2         19.10         13.72         7.98 o                         
 -10   5   2        166.06        132.19        30.56 o                         
  -9   5   2        125.84        128.27        11.26 o                         
  -8   5   2        120.07        102.68        10.44 o                         
  -7   5   2          6.55          4.68         3.24 o                         
  -6   5   2        409.74        404.04        11.51 o                         
  -5   5   2        412.93        407.45        10.38 o                         
  -4   5   2       2287.55       2411.02        28.10 o                         
  -3   5   2        363.30        359.92         9.52 o                         
  -2   5   2         17.15         51.49         2.78 o                         
  -1   5   2         63.66         81.45         3.11 o                         
   0   5   2       5513.33       5195.91        50.92 o                         
   1   5   2       1805.40       1813.58        18.27 o                         
   2   5   2      14701.80      14609.19       343.46 o                         
   3   5   2          8.12         23.35         3.00 o                         
   4   5   2       3284.54       3268.58        47.55 o                         
   5   5   2         34.80         44.49         3.75 o                         
   6   5   2        182.32        200.62        12.05 o                         
   7   5   2        405.45        383.65        15.57 o                         
   8   5   2         10.80         15.51         7.93 o                         
   9   5   2          0.69         -2.69         7.17 o                         
  10   5   2         18.73          9.03         7.81 o                         
  11   5   2         12.58          5.84         9.63 o                         
 -11   6   2         36.15          9.00        11.69 o                         
 -10   6   2          8.02          9.23         8.69 o                         
  -9   6   2        126.06        121.73        11.82 o                         
  -8   6   2        669.97        696.34        17.64 o                         
  -7   6   2         61.97         72.70         5.60 o                         
  -6   6   2       2232.68       2245.95        31.26 o                         
  -5   6   2        438.43        446.34         6.87 o                         
  -4   6   2       1110.56       1089.12        15.03 o                         
  -3   6   2         77.32        100.14         4.10 o                         
  -2   6   2       4409.40       4258.04        39.95 o                         
  -1   6   2       6949.98       7166.64        65.12 o                         
   0   6   2       2532.24       2455.66        26.49 o                         
   1   6   2       1143.62       1087.26        12.44 o                         
   2   6   2        853.44        881.89        10.75 o                         
   3   6   2       1510.62       1563.01        18.14 o                         
   4   6   2       2099.71       2045.36        21.88 o                         
   5   6   2          7.52          1.33         3.73 o                         
   6   6   2         52.26         40.17         8.19 o                         
   7   6   2        148.24        155.02        12.22 o                         
   8   6   2        365.19        394.68        17.90 o                         
   9   6   2          4.40         12.47         8.77 o                         
  10   6   2        113.93         83.05        14.53 o                         
  11   6   2          1.79         11.37        11.05 o                         
 -11   7   2          4.15          2.21        13.42 o                         
 -10   7   2          0.86          6.16         9.83 o                         
  -9   7   2         12.87         -0.79        12.48 o                         
  -8   7   2          2.99          0.47        11.84 o                         
  -7   7   2        634.11        678.27        15.16 o                         
  -6   7   2          1.18          3.40         5.94 o                         
  -5   7   2       1370.99       1389.61        29.57 o                         
  -4   7   2       1017.90       1051.67        15.38 o                         
  -3   7   2        545.26        502.62         7.77 o                         
  -2   7   2        325.56        282.45         5.82 o                         
  -1   7   2        245.75        224.47         5.82 o                         
   0   7   2        499.78        375.49         7.24 o                         
   1   7   2       1256.25       1267.67        17.17 o                         
   2   7   2       5584.94       5534.85        55.72 o                         
   3   7   2        875.60        877.05        17.34 o                         
   4   7   2       2415.50       2387.74        24.06 o                         
   5   7   2        301.33        291.75         8.75 o                         
   6   7   2        246.55        281.39        15.35 o                         
   7   7   2        169.45        188.68        14.27 o                         
   8   7   2        119.75        126.61        12.53 o                         
   9   7   2         35.62         21.55        11.96 o                         
  10   7   2          2.95         10.01         9.66 o                         
  11   7   2         35.98         28.43        13.11 o                         
 -11   8   2          6.39         11.53        14.21 o                         
 -10   8   2         59.37         47.16        10.77 o                         
  -9   8   2         10.50          5.20         9.60 o                         
  -8   8   2        255.60        267.38        26.77 o                         
  -7   8   2          8.24         12.34         5.37 o                         
  -6   8   2        375.01        344.32        10.47 o                         
  -5   8   2        124.77        123.49         7.23 o                         
  -4   8   2        194.73        189.01         5.88 o                         
  -3   8   2        222.40        247.66         6.41 o                         
  -2   8   2        816.61        796.91        10.87 o                         
  -1   8   2        339.64        224.51         5.73 o                         
   0   8   2       1950.86       1853.58        24.00 o                         
   1   8   2       4653.14       4728.92        45.00 o                         
   2   8   2          9.03          2.63         2.78 o                         
   3   8   2       1151.56       1135.09        13.84 o                         
   4   8   2         58.14         57.35         4.11 o                         
   5   8   2        555.58        604.65        15.10 o                         
   6   8   2        419.20        389.19        32.29 o                         
   7   8   2          1.09          9.63         9.04 o                         
   8   8   2         50.72         59.04        14.21 o                         
   9   8   2         49.06         29.75        19.90 o                         
  10   8   2        125.34         97.27        17.69 o                         
  11   8   2          0.51          5.53        13.74 o                         
 -11   9   2         17.59         20.37        15.79 o                         
 -10   9   2          8.04         39.64        16.90 o                         
  -9   9   2        136.79        122.89        14.27 o                         
  -8   9   2          9.39         21.36        10.50 o                         
  -7   9   2        267.60        282.18        11.77 o                         
  -6   9   2         34.82         32.55         3.57 o                         
  -5   9   2         85.45         93.12         5.73 o                         
  -4   9   2         97.54        106.95         5.29 o                         
  -3   9   2       2034.32       2071.53        24.45 o                         
  -2   9   2       4305.10       4415.30        46.32 o                         
  -1   9   2        763.30        783.59        11.22 o                         
   0   9   2       2039.26       2008.30        28.09 o                         
   1   9   2          0.81         -2.95         2.95 o                         
   2   9   2       3454.39       3538.46        35.37 o                         
   3   9   2        105.01         95.22         6.13 o                         
   4   9   2        102.40        105.55         4.76 o                         
   5   9   2          7.99          7.20         3.16 o                         
   6   9   2        492.33        491.86        20.49 o                         
   7   9   2        320.63        325.20        40.19 o                         
   8   9   2         29.75         31.30        13.90 o                         
   9   9   2        200.50        194.58        16.35 o                         
  10   9   2          3.60         33.32        16.27 o                         
 -11  10   2          8.96        -14.37        14.37 o                         
 -10  10   2          5.10         13.11        17.06 o                         
  -9  10   2          9.59         11.99        10.98 o                         
  -8  10   2         73.83         71.54        17.37 o                         
  -7  10   2          3.89         10.31         6.39 o                         
  -6  10   2       1451.60       1436.46        25.25 o                         
  -5  10   2         59.24         48.04         4.51 o                         
  -4  10   2         69.59         69.68         5.45 o                         
  -3  10   2        267.22        266.45         7.11 o                         
  -2  10   2        516.17        517.86        13.02 o                         
  -1  10   2       3023.28       3117.62        32.13 o                         
   0  10   2        252.72        213.49         6.56 o                         
   1  10   2       3874.69       3741.80        41.83 o                         
   2  10   2         49.43         48.35         4.39 o                         
   3  10   2       1258.02       1274.56        17.29 o                         
   4  10   2        859.77        870.95        13.34 o                         
   5  10   2        828.10        859.54        20.12 o                         
   6  10   2         12.07         16.08         6.75 o                         
   7  10   2         27.10         12.44        10.33 o                         
   8  10   2         39.48         49.89        12.61 o                         
   9  10   2          0.49         22.89        12.00 o                         
  10  10   2         50.26         44.85        16.90 o                         
 -10  11   2         12.92         22.90        16.74 o                         
  -9  11   2         46.30         25.71        12.87 o                         
  -8  11   2          3.95         12.11        11.93 o                         
  -7  11   2        445.89        486.09        23.14 o                         
  -6  11   2          3.26          7.02         3.91 o                         
  -5  11   2       1828.00       1758.63        27.68 o                         
  -4  11   2          9.62          2.58         4.16 o                         
  -3  11   2        747.01        690.84        12.43 o                         
  -2  11   2       1329.21       1322.08        17.10 o                         
  -1  11   2        888.14        876.60        13.54 o                         
   0  11   2       1115.75       1058.32        18.54 o                         
   1  11   2         92.02         99.17         5.55 o                         
   2  11   2         67.14         74.59         5.27 o                         
   3  11   2        307.58        321.09         8.13 o                         
   4  11   2        105.42        114.35         6.15 o                         
   5  11   2        111.43        125.74         6.34 o                         
   6  11   2        320.57        343.79        16.72 o                         
   7  11   2         40.08         57.91        15.10 o                         
   8  11   2         19.36          2.53        16.90 o                         
   9  11   2        143.75        136.75        21.95 o                         
  10  11   2          2.75          2.37        15.95 o                         
 -10  12   2         41.10         27.48        17.53 o                         
  -9  12   2          3.06         11.05        17.69 o                         
  -8  12   2          9.38         10.42        16.42 o                         
  -7  12   2          0.38        -11.00        11.00 o                         
  -6  12   2         90.82         98.21         8.92 o                         
  -5  12   2          7.61          8.14         5.52 o                         
  -4  12   2        118.84        137.29         7.91 o                         
  -3  12   2        586.45        582.76        11.84 o                         
  -2  12   2        190.64        207.72         9.02 o                         
  -1  12   2        961.92        975.27        17.10 o                         
   0  12   2         24.20         18.61         5.51 o                         
   1  12   2       1578.07       1594.67        23.57 o                         
   2  12   2          5.31          1.08         5.00 o                         
   3  12   2        718.97        720.16        14.59 o                         
   4  12   2          4.82          8.87         5.47 o                         
   5  12   2        446.56        477.59        13.26 o                         
   6  12   2         59.23         56.78         8.75 o                         
   7  12   2        129.51        126.60        15.69 o                         
   8  12   2         53.82         44.15        13.30 o                         
   9  12   2          4.96          9.00        17.21 o                         
  -9  13   2         25.34         14.37        18.00 o                         
  -8  13   2        108.80        114.80        22.27 o                         
  -7  13   2        155.24        160.60        23.85 o                         
  -6  13   2         75.42         61.90         8.03 o                         
  -5  13   2        657.10        675.36        15.59 o                         
  -4  13   2        336.61        361.55        11.40 o                         
  -3  13   2       1439.27       1473.60        21.12 o                         
  -2  13   2         80.74         80.94         5.99 o                         
  -1  13   2         35.20         33.55         5.23 o                         
   0  13   2        120.33        120.51         6.68 o                         
   1  13   2          1.62          2.87         4.48 o                         
   2  13   2       2121.48       2038.08        24.58 o                         
   3  13   2         83.96         94.97         6.78 o                         
   4  13   2        207.70        215.61         8.73 o                         
   5  13   2        285.39        268.07        11.11 o                         
   6  13   2          2.92         -2.67         3.30 o                         
   7  13   2        231.75        276.50        28.11 o                         
   8  13   2          0.57          8.69        18.79 o                         
   9  13   2         58.44         47.06        19.90 o                         
  -9  14   2         41.70         30.80        19.27 o                         
  -8  14   2         11.75         24.16        19.43 o                         
  -7  14   2          0.67         -5.36         5.36 o                         
  -6  14   2        223.24        233.30        16.94 o                         
  -5  14   2        101.52        115.65        10.09 o                         
  -4  14   2         27.73         28.52         8.34 o                         
  -3  14   2        254.19        267.38        14.35 o                         
  -2  14   2        179.48        168.45        18.94 o                         
  -1  14   2        581.73        595.52        14.39 o                         
   0  14   2          0.08          0.82         5.68 o                         
   1  14   2       1608.82       1593.12        25.01 o                         
   2  14   2          1.77          9.33         6.67 o                         
   3  14   2       1345.89       1380.11        28.33 o                         
   4  14   2         83.10         83.86         8.38 o                         
   5  14   2        226.02        224.90        13.08 o                         
   6  14   2          0.15          7.96         5.43 o                         
   7  14   2        146.13        105.80        22.74 o                         
   8  14   2         17.52         -7.26        17.85 o                         
  -9  15   2        104.50        110.38        26.85 o                         
  -8  15   2          5.58         -2.84        18.00 o                         
  -7  15   2         63.46         33.83        10.67 o                         
  -6  15   2          2.22          9.84        11.92 o                         
  -5  15   2        617.09        696.37        20.17 o                         
  -4  15   2        199.48        218.62        16.58 o                         
  -3  15   2        147.13        135.19        10.18 o                         
  -2  15   2         17.41         13.39         7.43 o                         
  -1  15   2        408.94        390.08        14.44 o                         
   0  15   2          6.98          3.00         6.36 o                         
   1  15   2         24.76         24.45         8.42 o                         
   2  15   2          9.72          4.93         8.66 o                         
   3  15   2         14.87         14.51         7.32 o                         
   4  15   2         33.98         29.55         9.83 o                         
   5  15   2        181.04        150.04        12.82 o                         
   6  15   2          1.63         -1.95         5.97 o                         
   7  15   2        212.88        195.18        27.48 o                         
   8  15   2         13.92        -11.37        18.00 o                         
  -8  16   2          0.72        -11.69        19.11 o                         
  -7  16   2          4.14          2.84        19.43 o                         
  -6  16   2         11.10         13.72         9.79 o                         
  -5  16   2         93.70        113.46        11.09 o                         
  -4  16   2         32.30         38.38        14.53 o                         
  -3  16   2        302.77        329.37        24.37 o                         
  -2  16   2          0.07          5.81         7.60 o                         
  -1  16   2        689.86        722.41        23.91 o                         
   0  16   2          1.60          8.89         9.25 o                         
   1  16   2        319.96        345.73        14.70 o                         
   2  16   2          0.07         -4.18         8.81 o                         
   3  16   2        438.15        488.21        16.27 o                         
   4  16   2         11.40         18.11         8.50 o                         
   5  16   2        136.23        136.08        17.86 o                         
   6  16   2          0.03        -10.50        10.50 o                         
   7  16   2        100.39        107.53        24.48 o                         
   8  16   2          0.01         11.37        19.74 o                         
  -7  17   2        204.17        194.23        29.06 o                         
  -6  17   2         38.05         41.98        15.95 o                         
  -5  17   2        172.21        173.49        15.68 o                         
  -4  17   2          2.65         20.50        13.48 o                         
  -3  17   2        329.55        357.87        17.02 o                         
  -2  17   2          8.40          4.53         9.42 o                         
  -1  17   2        166.39        164.77        14.47 o                         
   0  17   2         67.07         61.08        13.90 o                         
   1  17   2         23.60         20.51        11.94 o                         
   2  17   2         92.92         99.99        11.60 o                         
   3  17   2          8.99          6.57        11.87 o                         
   4  17   2         30.84         39.78         9.62 o                         
   5  17   2        185.28        144.89        12.00 o                         
   6  17   2          2.79         12.79        19.11 o                         
  -7  18   2          8.85         -5.84        20.85 o                         
  -6  18   2          2.87          2.68        19.74 o                         
  -5  18   2         20.16         43.89        11.98 o                         
  -4  18   2         19.20         16.53        12.09 o                         
  -3  18   2        328.25        325.59        31.15 o                         
  -2  18   2         32.50         38.24        13.73 o                         
  -1  18   2        280.23        276.43        16.87 o                         
   0  18   2          8.81         25.57        10.66 o                         
   1  18   2        672.70        706.56        23.81 o                         
   2  18   2         15.99         24.72        12.32 o                         
   3  18   2        249.42        309.84        25.73 o                         
   4  18   2          3.32         26.13        16.50 o                         
   5  18   2        189.10        162.45        14.87 o                         
   6  18   2          0.10         -0.47        19.90 o                         
  -5  19   2         58.04         39.75        14.61 o                         
  -4  19   2          6.44         16.25        11.96 o                         
  -3  19   2        114.34        106.08        22.82 o                         
  -2  19   2         22.16         41.71        13.76 o                         
  -1  19   2        223.95        197.43        19.28 o                         
   0  19   2         41.07         42.69        15.56 o                         
   1  19   2          3.34         13.65        12.50 o                         
   2  19   2        121.08        118.04        15.81 o                         
   3  19   2         14.01         16.75        12.21 o                         
   4  19   2          9.74         11.55        15.44 o                         
   5  19   2         10.92         31.90        22.11 o                         
  -4  20   2          3.91         -0.23        11.98 o                         
  -3  20   2        108.33         84.56        34.42 o                         
  -2  20   2         32.59         50.02        15.06 o                         
  -1  20   2        161.23        154.39        18.31 o                         
   0  20   2          0.06         17.37        19.90 o                         
   1  20   2        163.19        171.54        18.47 o                         
   2  20   2          6.35          9.36        12.70 o                         
   3  20   2         95.74        104.39        15.63 o                         
   4  20   2          1.48         -5.88        14.77 o                         
  -3  21   2        177.94        141.96        17.60 o                         
  -2  21   2          0.70          9.57        14.98 o                         
  -1  21   2         38.09         31.80        14.46 o                         
   0  21   2         17.21         25.19        14.68 o                         
   1  21   2          0.48         31.90        22.43 o                         
   2  21   2          1.57         -7.90        14.77 o                         
   3  21   2         22.95         13.89        19.90 o                         
  -9   0   3         75.12         76.81        17.68 o                         
  -7   0   3       2803.25       2833.09        71.70 o                         
  -5   0   3       1728.88       1632.46        40.90 o                         
  -3   0   3        119.94        253.77         7.14 o                         
   1   0   3       3695.18       3357.10        63.72 o                         
   3   0   3         66.15         87.00         6.48 o                         
   5   0   3       2805.45       2874.52        50.79 o                         
   7   0   3        523.00        502.24        17.77 o                         
 -11   1   3          0.35         -2.52         4.34 o                         
 -10   1   3         28.71         24.25         3.10 o                         
  -9   1   3          2.04          4.00         3.55 o                         
  -8   1   3          0.05         -3.50         3.67 o                         
  -7   1   3        471.46        505.80         9.60 o                         
  -6   1   3        721.04        757.94        11.39 o                         
  -5   1   3       1351.01       1369.88        18.28 o                         
  -4   1   3       1260.75       1330.32        20.71 o                         
  -3   1   3       4384.41       4166.92        49.88 o                         
   0   1   3       2057.31       1936.25        24.06 o                         
   2   1   3        137.38        153.71         4.41 o                         
   3   1   3       3145.98       2947.42        31.97 o                         
   4   1   3          1.01          2.24         2.30 o                         
   5   1   3        136.52        152.52         4.38 o                         
   6   1   3         34.72         42.84         2.91 o                         
   7   1   3        101.36        114.08         3.59 o                         
   8   1   3        243.36        238.32         9.44 o                         
   9   1   3         98.44         96.08         6.09 o                         
 -12   2   3         32.68         26.84         4.38 o                         
 -11   2   3         11.69         17.72         5.92 o                         
 -10   2   3          7.09          7.58         8.69 o                         
  -9   2   3        381.18        397.75        10.27 o                         
  -8   2   3         52.52         62.30         5.56 o                         
  -7   2   3        321.42        318.34         7.74 o                         
  -6   2   3          3.02          7.10         3.37 o                         
  -5   2   3       3664.11       3650.81        44.54 o                         
  -4   2   3       1090.32       1140.57        15.68 o                         
  -3   2   3          3.52         16.16         2.24 o                         
  -1   2   3       4724.63       4717.73        64.94 o                         
   0   2   3        516.89        571.60         8.75 o                         
   1   2   3       5574.60       5211.21        61.83 o                         
   2   2   3       3635.83       3748.68        73.11 o                         
   3   2   3       2004.68       1963.36        22.23 o                         
   4   2   3         88.88         89.06         4.24 o                         
   5   2   3       2557.66       2544.52        31.60 o                         
   6   2   3        624.97        627.34         9.60 o                         
   7   2   3       1607.50       1675.40        60.72 o                         
   8   2   3         74.12         92.37        10.74 o                         
   9   2   3        273.51        312.87        11.50 o                         
  10   2   3          9.02          2.95         4.13 o                         
 -12   3   3          7.67         -2.37         8.21 o                         
 -11   3   3         17.01         14.77         6.92 o                         
 -10   3   3          0.48         -3.31         6.42 o                         
  -9   3   3          8.56          9.47         6.74 o                         
  -8   3   3          8.35          7.33         3.52 o                         
  -7   3   3         69.85         85.96         4.96 o                         
  -6   3   3       1039.81       1056.03        16.89 o                         
  -5   3   3       3063.78       2970.60        32.78 o                         
  -4   3   3         46.62         56.91         5.70 o                         
  -3   3   3       8529.85       8232.88       195.02 o                         
  -2   3   3       4417.29       4361.66        69.95 o                         
  -1   3   3       1712.48       1482.76        21.05 o                         
   0   3   3       2178.85       2268.99        25.63 o                         
   1   3   3       2369.50       2124.34        24.13 o                         
   2   3   3        524.86        556.62         8.07 o                         
   3   3   3      15238.02      15791.15       369.20 o                         
   4   3   3        101.82         98.88         4.08 o                         
   5   3   3         26.05         25.81         2.92 o                         
   6   3   3        124.00        133.08        16.50 o                         
   7   3   3        197.11        195.13        14.29 o                         
   8   3   3        117.99        130.35         9.44 o                         
   9   3   3          3.94         12.32         8.84 o                         
  10   3   3         49.99         45.16         6.47 o                         
  11   3   3          2.09         -4.02         4.02 o                         
 -12   4   3          0.16         -8.69         8.69 o                         
 -11   4   3        155.11        124.73        10.38 o                         
 -10   4   3         34.66         45.17         8.48 o                         
  -9   4   3        145.14        151.41        17.92 o                         
  -8   4   3          7.29          6.54         3.52 o                         
  -7   4   3       1449.74       1493.24        21.95 o                         
  -6   4   3         26.77         29.23         4.08 o                         
  -5   4   3        131.89        125.24         4.12 o                         
  -4   4   3         45.07         43.13         3.83 o                         
  -3   4   3        182.87        150.83         4.41 o                         
  -2   4   3       8863.76       9049.94       123.02 o                         
  -1   4   3         28.42         30.94         2.62 o                         
   0   4   3        186.15        187.41         4.60 o                         
   1   4   3       1459.19       1432.42        17.48 o                         
   2   4   3       2129.31       2021.76        21.35 o                         
   3   4   3       7394.99       7364.67        71.19 o                         
   4   4   3        220.75        278.41         7.13 o                         
   5   4   3       1765.91       1692.99        26.34 o                         
   6   4   3        340.23        332.11        14.29 o                         
   7   4   3         61.52         68.38         9.08 o                         
   8   4   3        127.42        106.52        15.87 o                         
   9   4   3        409.41        447.02        16.75 o                         
  10   4   3          1.74         -5.84         9.00 o                         
  11   4   3         29.77         13.27         8.21 o                         
 -12   5   3          8.19         -1.90        10.42 o                         
 -11   5   3         49.00         52.06         9.62 o                         
 -10   5   3         47.44         36.10         8.61 o                         
  -9   5   3         13.10         15.74         5.84 o                         
  -8   5   3        129.41        142.06         7.64 o                         
  -7   5   3        418.79        440.09        10.36 o                         
  -6   5   3        154.49        141.84        11.03 o                         
  -5   5   3       2606.35       2574.47        27.17 o                         
  -4   5   3        500.87        493.25         7.68 o                         
  -3   5   3       8409.29       8346.42        81.19 o                         
  -2   5   3       1370.13       1459.25        18.56 o                         
  -1   5   3        236.00        168.63         4.41 o                         
   0   5   3        297.72        294.62         5.58 o                         
   1   5   3      11067.87      10848.68       257.23 o                         
   2   5   3       1679.11       1736.56        19.13 o                         
   3   5   3        525.65        494.30         8.31 o                         
   4   5   3          3.46          5.83         4.55 o                         
   5   5   3        472.54        494.96        12.74 o                         
   6   5   3        457.00        473.71        22.03 o                         
   7   5   3          8.08         -4.50         6.81 o                         
   8   5   3          5.42          3.28         7.87 o                         
   9   5   3         16.66          6.14         7.81 o                         
  10   5   3         22.21         19.69        13.19 o                         
  11   5   3         23.91         17.53        10.27 o                         
 -11   6   3         15.30         29.85        13.42 o                         
 -10   6   3          8.99         14.67         8.75 o                         
  -9   6   3        234.98        252.62        27.16 o                         
  -8   6   3         28.81         28.83         4.38 o                         
  -7   6   3        534.00        515.86        12.50 o                         
  -6   6   3        646.16        679.19        13.58 o                         
  -5   6   3        786.05        782.93        15.15 o                         
  -4   6   3        161.45        172.70         5.71 o                         
  -3   6   3         49.64         96.45         4.32 o                         
  -2   6   3       1030.48        921.87        12.18 o                         
  -1   6   3       1116.16       1115.11        12.87 o                         
   0   6   3       3362.39       3461.50        33.22 o                         
   1   6   3         20.28         31.38         2.75 o                         
   2   6   3       3994.97       3925.33        37.21 o                         
   3   6   3       3701.06       3724.58        38.49 o                         
   4   6   3         12.08         15.74         2.14 o                         
   5   6   3       2249.67       2270.13        31.21 o                         
   6   6   3          0.15          9.20         7.31 o                         
   7   6   3        368.40        412.59        17.64 o                         
   8   6   3         33.20         34.15         9.38 o                         
   9   6   3        157.21        130.33        21.24 o                         
  10   6   3         13.33         11.40         9.79 o                         
  11   6   3         44.14         26.53        11.37 o                         
 -11   7   3         16.46         14.37        13.74 o                         
 -10   7   3        160.31        147.18        15.21 o                         
  -9   7   3          3.66         16.18         9.20 o                         
  -8   7   3        175.59        175.61        13.90 o                         
  -7   7   3         22.03         22.79         5.01 o                         
  -6   7   3        366.02        326.44        10.34 o                         
  -5   7   3       2956.19       2999.43        35.59 o                         
  -4   7   3         55.18         74.80         4.16 o                         
  -3   7   3       1383.11       1341.55        16.63 o                         
  -2   7   3       1258.78       1320.12        16.45 o                         
  -1   7   3       3633.43       3493.48        34.01 o                         
   0   7   3        329.70        366.13         6.76 o                         
   1   7   3       3407.28       3265.78        35.75 o                         
   2   7   3        157.09        166.41         6.34 o                         
   3   7   3       1357.82       1407.73        16.97 o                         
   4   7   3        603.59        545.48         8.51 o                         
   5   7   3         41.75         35.55         5.07 o                         
   6   7   3        253.42        252.25         9.01 o                         
   7   7   3         52.19         76.07        10.99 o                         
   8   7   3        312.71        295.80        28.35 o                         
   9   7   3          3.27          3.42         9.03 o                         
  10   7   3         23.28         26.85        14.21 o                         
  11   7   3         20.66         12.79        12.32 o                         
 -11   8   3         48.09         35.69        15.95 o                         
 -10   8   3         21.44         30.03        10.72 o                         
  -9   8   3         56.29         49.42        12.22 o                         
  -8   8   3        105.10         90.55         7.24 o                         
  -7   8   3        293.18        300.45        11.67 o                         
  -6   8   3        138.81        147.52         4.87 o                         
  -5   8   3        124.64        137.32         5.85 o                         
  -4   8   3       1123.93       1135.93        16.67 o                         
  -3   8   3          0.99         -0.89         3.41 o                         
  -2   8   3        672.11        633.97         9.58 o                         
  -1   8   3        519.72        547.19        10.70 o                         
   0   8   3       2103.35       2053.00        21.99 o                         
   1   8   3        234.88        267.30         6.21 o                         
   2   8   3       3445.67       3395.99        33.64 o                         
   3   8   3       1054.25       1083.22        13.48 o                         
   4   8   3         19.23         21.21         3.58 o                         
   5   8   3       1821.09       1816.25        27.40 o                         
   6   8   3          0.20         -3.59         4.73 o                         
   7   8   3        417.66        441.43        20.27 o                         
   8   8   3         20.11         22.25        10.03 o                         
   9   8   3         28.65         28.09        10.90 o                         
  10   8   3          1.96        -13.27        13.27 o                         
 -11   9   3          2.34          2.53        14.69 o                         
 -10   9   3         61.45         65.86        18.00 o                         
  -9   9   3         11.28         17.64        10.21 o                         
  -8   9   3         41.66         42.04         6.84 o                         
  -7   9   3         29.64         51.00         7.34 o                         
  -6   9   3        285.65        286.77         6.89 o                         
  -5   9   3        137.99        134.96         5.73 o                         
  -4   9   3         49.58         59.71         5.63 o                         
  -3   9   3       1098.16       1083.74        15.23 o                         
  -2   9   3          0.25         -1.09         3.25 o                         
  -1   9   3       2997.95       3077.34        39.59 o                         
   0   9   3         68.36         91.37         4.99 o                         
   1   9   3       4159.35       4065.95        39.98 o                         
   2   9   3        127.47        139.97         5.54 o                         
   3   9   3         14.42         14.80         3.43 o                         
   4   9   3       2372.07       2367.76        30.65 o                         
   5   9   3        474.20        475.33        12.26 o                         
   6   9   3        371.03        377.97        18.93 o                         
   7   9   3         30.49         40.68        10.88 o                         
   8   9   3        125.94        137.70        21.16 o                         
   9   9   3          6.99         28.58        11.44 o                         
  10   9   3         17.97         16.74        15.32 o                         
 -11  10   3          6.97         -0.79        16.11 o                         
 -10  10   3          0.95         -6.48        15.63 o                         
  -9  10   3         33.65         16.95        11.65 o                         
  -8  10   3         45.95         55.51         8.55 o                         
  -7  10   3        347.77        347.64        13.97 o                         
  -6  10   3          8.70         19.62         3.98 o                         
  -5  10   3        387.67        371.23         8.90 o                         
  -4  10   3        962.27        944.74        15.69 o                         
  -3  10   3         70.23         71.51         5.19 o                         
  -2  10   3       1520.52       1553.64        20.23 o                         
  -1  10   3        615.23        653.81        12.97 o                         
   0  10   3       2409.17       2335.75        25.52 o                         
   1  10   3        140.47        137.76         6.24 o                         
   2  10   3        246.12        225.84         6.91 o                         
   3  10   3        478.40        480.83         9.57 o                         
   4  10   3       2021.80       2016.73        24.23 o                         
   5  10   3        399.06        417.25        10.73 o                         
   6  10   3          5.00          0.38         7.22 o                         
   7  10   3        179.31        194.45        16.98 o                         
   8  10   3          5.76          3.57        10.53 o                         
   9  10   3         29.40         15.79        17.21 o                         
  10  10   3         43.78         48.48        18.00 o                         
 -10  11   3         25.28         35.69        18.64 o                         
  -9  11   3         37.61         13.86        11.62 o                         
  -8  11   3        163.85        161.84        17.83 o                         
  -7  11   3          9.51         12.58         8.85 o                         
  -6  11   3        486.69        487.12        15.39 o                         
  -5  11   3        442.20        465.51        11.23 o                         
  -4  11   3        175.97        168.62         7.26 o                         
  -3  11   3        541.03        533.59        12.11 o                         
  -2  11   3        145.87        147.12         8.86 o                         
  -1  11   3       1809.21       1817.86        21.69 o                         
   0  11   3        101.79        126.27         7.56 o                         
   1  11   3         69.18         69.78         5.14 o                         
   2  11   3        603.95        584.73        10.62 o                         
   3  11   3        879.03        880.58        13.33 o                         
   4  11   3        922.24        953.99        14.83 o                         
   5  11   3          3.91          2.13         3.75 o                         
   6  11   3        215.68        203.07        16.82 o                         
   7  11   3          1.78        -15.48        15.79 o                         
   8  11   3        230.79        177.02        22.90 o                         
   9  11   3          4.59          0.00        16.90 o                         
  10  11   3         23.99         23.06        17.69 o                         
 -10  12   3          1.75         -4.90        18.32 o                         
  -9  12   3         15.41          8.05        17.21 o                         
  -8  12   3         52.57         79.42        20.69 o                         
  -7  12   3         17.69         12.53         4.87 o                         
  -6  12   3        216.04        234.98        13.39 o                         
  -5  12   3         89.11         93.97         6.86 o                         
  -4  12   3       1456.31       1456.78        22.31 o                         
  -3  12   3          6.22         19.23         5.02 o                         
  -2  12   3       1687.66       1725.23        21.77 o                         
  -1  12   3          4.48          2.05         4.44 o                         
   0  12   3        793.76        766.73        14.23 o                         
   1  12   3         38.00         29.71         5.20 o                         
   2  12   3        135.62        169.03         9.06 o                         
   3  12   3        764.76        751.16        13.75 o                         
   4  12   3         93.59         96.21         7.02 o                         
   5  12   3          8.67         15.73         5.50 o                         
   6  12   3        224.50        193.13        15.63 o                         
   7  12   3         72.42         53.38        13.64 o                         
   8  12   3          5.93         -2.68        16.58 o                         
   9  12   3         27.60         38.22        20.06 o                         
  -9  13   3          6.39          7.11        18.16 o                         
  -8  13   3         73.38         64.12        20.85 o                         
  -7  13   3         11.23          1.09         6.54 o                         
  -6  13   3         73.34         74.08         7.36 o                         
  -5  13   3         90.70         82.20         9.03 o                         
  -4  13   3        494.96        473.45        14.83 o                         
  -3  13   3          3.19          7.47         5.54 o                         
  -2  13   3        273.59        260.76         8.66 o                         
  -1  13   3         51.75         53.24         5.60 o                         
   0  13   3        533.29        504.87        10.84 o                         
   1  13   3        758.15        714.93        13.69 o                         
   2  13   3        602.97        635.04        12.21 o                         
   3  13   3        432.89        412.36        10.94 o                         
   4  13   3        262.63        278.66         9.50 o                         
   5  13   3         49.35         51.63         8.19 o                         
   6  13   3        429.43        302.18        40.66 o                         
   7  13   3         24.57         25.58        18.48 o                         
   8  13   3        134.93         97.58        22.43 o                         
   9  13   3          0.07         -4.58        17.06 o                         
  -9  14   3          5.47         28.11        19.43 o                         
  -8  14   3          9.20        -16.42        16.42 o                         
  -7  14   3         42.78         42.20         5.55 o                         
  -6  14   3         86.52         80.77         8.74 o                         
  -5  14   3          2.16         -1.60         7.59 o                         
  -4  14   3        539.04        572.14        18.44 o                         
  -3  14   3        113.10        104.71        10.69 o                         
  -2  14   3        662.97        665.78        17.03 o                         
  -1  14   3          5.62          1.23         5.90 o                         
   0  14   3       1309.61       1302.77        22.40 o                         
   1  14   3         76.07        102.43        10.42 o                         
   2  14   3       1352.40       1385.17        26.45 o                         
   3  14   3        309.83        310.60        12.99 o                         
   4  14   3        390.32        422.19        15.21 o                         
   5  14   3          5.35          3.68         6.41 o                         
   6  14   3          3.68         -1.32        10.18 o                         
   7  14   3          3.87          8.21        18.16 o                         
   8  14   3          0.06        -17.37        17.37 o                         
  -9  15   3          0.05          6.95        19.27 o                         
  -8  15   3        108.69        113.38        24.16 o                         
  -7  15   3         30.61         18.27         6.56 o                         
  -6  15   3         42.63         37.81         9.73 o                         
  -5  15   3        413.48        433.50        23.68 o                         
  -4  15   3        436.32        429.44        20.94 o                         
  -3  15   3          0.43         -7.47        10.20 o                         
  -2  15   3          5.49          5.62         8.54 o                         
  -1  15   3          1.03         -0.15         6.97 o                         
   0  15   3        147.99        151.57        10.57 o                         
   1  15   3         10.13         18.67         8.31 o                         
   2  15   3        580.94        602.02        26.65 o                         
   3  15   3         38.44         41.05         8.50 o                         
   4  15   3         56.63         59.35        10.68 o                         
   5  15   3         83.64         85.44        11.05 o                         
   6  15   3        288.31        259.49        23.53 o                         
   7  15   3         16.84         -2.05        18.79 o                         
   8  15   3        152.16        109.27        26.69 o                         
  -8  16   3         13.44         34.27        22.27 o                         
  -7  16   3          0.67        -17.85        17.85 o                         
  -6  16   3        311.19        286.98        14.64 o                         
  -5  16   3         64.50         63.03        10.20 o                         
  -4  16   3        182.71        178.92        15.01 o                         
  -3  16   3         51.12         48.80        10.71 o                         
  -2  16   3        883.79        915.02        27.74 o                         
  -1  16   3         16.31         17.87         9.23 o                         
   0  16   3        762.92        774.08        23.11 o                         
   1  16   3          0.06          6.49         7.66 o                         
   2  16   3        470.48        496.17        19.36 o                         
   3  16   3          6.27          5.55         7.61 o                         
   4  16   3          3.02         -5.24         7.92 o                         
   5  16   3          9.70          5.38         7.46 o                         
   6  16   3          0.30         -7.37         7.37 o                         
   7  16   3          0.08        -17.69        17.69 o                         
  -7  17   3          6.41        -17.69        17.69 o                         
  -6  17   3        162.91        133.57        11.41 o                         
  -5  17   3          1.23         -3.74         8.48 o                         
  -4  17   3         83.96         82.82        12.20 o                         
  -3  17   3          2.88          4.69        27.01 o                         
  -2  17   3         47.86         46.79        10.90 o                         
  -1  17   3          3.04         -5.86         9.64 o                         
   0  17   3          7.65          5.51        12.50 o                         
   1  17   3         41.68         44.38        13.90 o                         
   2  17   3        195.56        194.36        13.54 o                         
   3  17   3         17.37         43.45        17.68 o                         
   4  17   3        196.58        198.11        13.37 o                         
   5  17   3          1.19         -2.68         9.43 o                         
   6  17   3        125.19        132.96        25.90 o                         
   7  17   3          0.01        -19.74        19.74 o                         
  -7  18   3          0.21        -10.58        19.11 o                         
  -6  18   3         13.95         17.67        14.26 o                         
  -5  18   3         42.87         34.70        15.57 o                         
  -4  18   3        128.77        111.79        12.54 o                         
  -3  18   3          0.83         18.88        10.38 o                         
  -2  18   3        448.56        483.23        31.35 o                         
  -1  18   3          0.12         -2.30        10.08 o                         
   0  18   3        668.07        684.55        23.54 o                         
   1  18   3          0.13         22.06        10.94 o                         
   2  18   3        319.43        340.92        18.48 o                         
   3  18   3          5.56         22.66         8.95 o                         
   4  18   3        114.22        111.35        14.46 o                         
   5  18   3          0.06        -12.71        12.71 o                         
  -5  19   3          0.82          3.60        15.08 o                         
  -4  19   3         25.39         29.13        11.28 o                         
  -3  19   3         27.21         35.63        11.19 o                         
  -2  19   3          1.09         -8.12        10.41 o                         
  -1  19   3         19.26         19.48        16.66 o                         
   0  19   3          0.39          4.65        11.30 o                         
   1  19   3         42.05         48.03        12.88 o                         
   2  19   3        191.29        225.82        19.34 o                         
   3  19   3          1.68          7.42        11.73 o                         
   4  19   3        128.91        100.07        14.70 o                         
   5  19   3          4.56         11.21        20.53 o                         
  -4  20   3        166.83        142.30        17.26 o                         
  -3  20   3         98.88        113.85        13.85 o                         
  -2  20   3        236.04        227.44        17.16 o                         
  -1  20   3          4.02         25.56        14.99 o                         
   0  20   3        205.58        204.28        21.08 o                         
   1  20   3          8.59         11.58        13.33 o                         
   2  20   3         47.19         28.03        13.36 o                         
   3  20   3         31.57         12.64        12.31 o                         
   4  20   3         60.86         22.74        15.69 o                         
  -3  21   3          5.92         14.48        13.78 o                         
  -2  21   3          1.55         -3.14        16.30 o                         
  -1  21   3         12.56         16.71        14.61 o                         
   0  21   3          3.73          4.97        12.94 o                         
   1  21   3          5.93         -5.84        18.64 o                         
   2  21   3         24.79         12.22        13.20 o                         
 -10   0   4        137.15        145.21         9.26 o                         
  -8   0   4        416.67        412.62        18.64 o                         
  -6   0   4        421.58        386.22        11.04 o                         
  -4   0   4        186.59        240.55         8.19 o                         
   2   0   4       2830.25       2484.74        43.72 o                         
   4   0   4       5310.38       5314.66       205.05 o                         
   6   0   4       3085.10       3280.14        57.33 o                         
   8   0   4          3.61          5.05         4.74 o                         
 -11   1   4          1.11          4.34         5.39 o                         
 -10   1   4         90.67         84.71         7.11 o                         
  -9   1   4          2.33          4.65         3.59 o                         
  -8   1   4        110.57        125.66         6.45 o                         
  -7   1   4        137.10        148.87         6.46 o                         
  -6   1   4       1737.67       1797.25        24.20 o                         
  -5   1   4         11.22         14.42         2.75 o                         
  -4   1   4       8178.27       8143.26       161.39 o                         
  -3   1   4       2594.80       2637.73        32.93 o                         
  -2   1   4       5667.96       5275.05        62.97 o                         
  -1   1   4       3564.12       3470.15        42.20 o                         
   0   1   4       2023.99       1779.28        22.84 o                         
   1   1   4        240.66        230.38         5.50 o                         
   2   1   4        474.57        488.80         8.11 o                         
   3   1   4        898.49        902.31        15.05 o                         
   4   1   4          2.94          6.26         2.05 o                         
   5   1   4         99.24         96.70         3.73 o                         
   6   1   4        213.03        218.40         5.87 o                         
   7   1   4          8.96          8.09         2.82 o                         
   8   1   4        163.97        169.00         8.65 o                         
   9   1   4          3.19          0.24         3.91 o                         
 -12   2   4         15.57         13.27         7.74 o                         
 -11   2   4          0.54          0.08         6.13 o                         
 -10   2   4         32.16         35.50         3.36 o                         
  -9   2   4          0.96          3.42         3.63 o                         
  -8   2   4        279.44        279.86         7.92 o                         
  -7   2   4        219.64        231.83         9.82 o                         
  -6   2   4          0.94          1.98         2.66 o                         
  -5   2   4         48.46         51.16         3.99 o                         
  -4   2   4         57.99         74.85         3.94 o                         
  -3   2   4        270.16        225.00         5.57 o                         
  -2   2   4        324.82        338.81         6.70 o                         
  -1   2   4         51.83         58.58         3.23 o                         
   0   2   4        417.09        419.91         7.45 o                         
   1   2   4        332.48        332.07         6.41 o                         
   2   2   4       9569.65       9158.33       159.18 o                         
   3   2   4        608.22        623.30        10.28 o                         
   4   2   4       3985.27       3860.49        55.24 o                         
   5   2   4         30.00         31.97         3.58 o                         
   6   2   4       1094.65       1151.43        16.15 o                         
   7   2   4         49.78         41.81         6.59 o                         
   8   2   4        286.46        286.61        16.90 o                         
   9   2   4         14.06         12.65         7.19 o                         
  10   2   4         20.66         22.62         4.41 o                         
 -12   3   4          2.83        -11.53        13.58 o                         
 -11   3   4          0.39         -5.45         6.70 o                         
 -10   3   4         44.52         52.80         8.65 o                         
  -9   3   4          6.34          8.19         3.06 o                         
  -8   3   4        211.59        242.86         8.20 o                         
  -7   3   4         10.96         14.53         3.97 o                         
  -6   3   4       1480.87       1481.20        17.97 o                         
  -5   3   4          3.60          8.81         2.76 o                         
  -4   3   4       7250.03       7055.97        84.20 o                         
  -3   3   4        659.74        707.32        11.42 o                         
  -2   3   4       3956.04       3637.86        44.82 o                         
  -1   3   4        137.06        141.42         4.59 o                         
   0   3   4       4285.90       3959.37        48.39 o                         
   1   3   4        230.19        287.79         6.25 o                         
   2   3   4        507.65        535.12         8.28 o                         
   3   3   4        271.17        237.16         6.19 o                         
   4   3   4          2.77          7.44         3.03 o                         
   5   3   4        917.71        887.13        13.86 o                         
   6   3   4       1070.74       1068.31        18.34 o                         
   7   3   4        115.11        119.70         9.27 o                         
   8   3   4         95.02         84.52        17.13 o                         
   9   3   4         12.16          3.16         9.00 o                         
  10   3   4         96.42         81.56         7.59 o                         
  11   3   4          0.12         -3.57         3.57 o                         
 -12   4   4         98.78         61.91        12.48 o                         
 -11   4   4          1.95          4.74         9.63 o                         
 -10   4   4         19.30         22.03        10.27 o                         
  -9   4   4         10.77          9.41         7.91 o                         
  -8   4   4        149.25        155.29         7.46 o                         
  -7   4   4          3.10         -3.81         3.81 o                         
  -6   4   4        545.30        563.26         8.10 o                         
  -5   4   4        232.27        236.86         6.55 o                         
  -4   4   4        671.84        679.30        10.30 o                         
  -3   4   4       1940.21       1968.34        26.32 o                         
  -2   4   4       1806.42       1746.40        23.67 o                         
  -1   4   4       1558.54       1533.91        21.12 o                         
   0   4   4        737.70        599.61         9.21 o                         
   1   4   4       2321.05       2336.38        27.16 o                         
   2   4   4      10540.96      11139.24       186.58 o                         
   3   4   4        568.48        547.08         8.74 o                         
   4   4   4       6204.99       6209.88        87.76 o                         
   5   4   4         25.28         22.23         3.35 o                         
   6   4   4        256.75        266.82        11.57 o                         
   7   4   4        154.44        156.56        16.50 o                         
   8   4   4        174.87        204.41        13.06 o                         
   9   4   4         11.16          5.02         7.28 o                         
  10   4   4         68.85         63.99        10.02 o                         
  11   4   4          1.13         -0.95         7.74 o                         
 -12   5   4          0.54         -4.26        10.74 o                         
 -11   5   4         25.62         23.85        16.42 o                         
 -10   5   4         29.09         30.55         9.03 o                         
  -9   5   4         85.04        102.23         8.31 o                         
  -8   5   4        576.92        616.58        16.32 o                         
  -7   5   4          0.56         -2.82         5.12 o                         
  -6   5   4       1498.57       1472.41        17.10 o                         
  -5   5   4         65.02         73.23         6.69 o                         
  -4   5   4       2882.27       2859.99        37.15 o                         
  -3   5   4          0.36          7.37         2.73 o                         
  -2   5   4       1335.64       1163.17        15.53 o                         
  -1   5   4        657.09        635.01        10.09 o                         
   0   5   4        143.89        104.59         4.50 o                         
   1   5   4       2306.50       2239.97        26.60 o                         
   2   5   4       1704.42       1689.51        18.97 o                         
   3   5   4        961.07        972.68        13.61 o                         
   4   5   4         11.84         12.69         2.78 o                         
   5   5   4        662.96        597.08        11.54 o                         
   6   5   4         44.49         36.03         3.45 o                         
   7   5   4         42.19         39.47         8.54 o                         
   8   5   4        207.99        265.90        15.16 o                         
   9   5   4         12.01         14.54         8.12 o                         
  10   5   4         54.16         59.16         8.93 o                         
  11   5   4          0.62         -9.16         9.16 o                         
 -12   6   4         13.22          3.63        12.16 o                         
 -11   6   4          0.42         18.16        13.58 o                         
  -9   6   4         23.17         23.33         9.33 o                         
  -8   6   4          6.26          7.14         4.88 o                         
  -7   6   4        497.13        520.51        24.80 o                         
  -6   6   4         42.15         46.52         4.01 o                         
  -5   6   4        288.70        296.29         7.01 o                         
  -4   6   4          6.28         11.52         3.66 o                         
  -3   6   4          5.75          3.47         2.68 o                         
  -2   6   4        845.63        780.25        21.13 o                         
  -1   6   4       1520.14       1491.55        20.25 o                         
   0   6   4       3033.55       3065.04        38.21 o                         
   1   6   4       2140.64       2179.50        24.23 o                         
   2   6   4        579.97        497.68         9.09 o                         
   3   6   4         83.81        110.99         4.36 o                         
   4   6   4       2584.68       2542.08        27.07 o                         
   5   6   4         41.25         31.39         4.34 o                         
   6   6   4        483.86        544.91        11.29 o                         
   7   6   4          6.75          8.56         8.31 o                         
   8   6   4        314.62        369.97        17.70 o                         
   9   6   4         22.48         32.30         9.47 o                         
  10   6   4         22.20         33.95        12.95 o                         
  11   6   4         38.13         18.32        11.21 o                         
 -11   7   4         73.17         75.02        17.06 o                         
 -10   7   4         53.18         57.90        11.16 o                         
  -9   7   4         85.45         86.42         6.74 o                         
  -8   7   4         54.66         72.94         7.07 o                         
  -7   7   4          4.43         11.11         5.15 o                         
  -6   7   4        904.53        832.20        14.20 o                         
  -5   7   4          1.67          6.08         3.19 o                         
  -4   7   4       3176.34       3183.74        37.71 o                         
  -3   7   4        281.76        354.71         8.39 o                         
  -2   7   4        582.72        559.53        11.39 o                         
  -1   7   4       6283.71       6499.15        65.06 o                         
   0   7   4       2215.03       2201.95        29.92 o                         
   1   7   4        259.13        243.77         6.21 o                         
   2   7   4       1568.73       1540.51        24.06 o                         
   3   7   4        338.27        341.40         7.12 o                         
   4   7   4          0.01         -0.78         2.79 o                         
   5   7   4        121.49         98.15        10.32 o                         
   6   7   4        923.99        905.74        19.48 o                         
   7   7   4        426.03        516.38        34.43 o                         
   8   7   4         77.73         89.45        12.15 o                         
  10   7   4         44.14         38.53        15.00 o                         
 -11   8   4          0.05          0.63        14.06 o                         
 -10   8   4         10.46         24.87        10.44 o                         
  -9   8   4        133.78        134.08         8.76 o                         
  -8   8   4        135.63        161.15         9.81 o                         
  -7   8   4          2.22          4.12         6.08 o                         
  -6   8   4        287.87        261.76         6.71 o                         
  -5   8   4       1830.68       1848.26        24.97 o                         
  -4   8   4          8.14          8.73         3.63 o                         
  -3   8   4       1350.37       1382.37        24.92 o                         
  -2   8   4       3068.32       3139.54        34.21 o                         
  -1   8   4        790.28        824.68        15.81 o                         
   0   8   4       2433.44       2367.87        26.86 o                         
   1   8   4        711.07        645.00        10.52 o                         
   2   8   4        989.83        996.23        13.92 o                         
   3   8   4        223.71        225.57         6.36 o                         
   4   8   4       1264.80       1339.23        18.99 o                         
   5   8   4        175.83        171.31         8.34 o                         
   6   8   4        688.12        706.01        19.26 o                         
   7   8   4        280.19        272.45        17.81 o                         
   8   8   4         49.05         57.49        11.44 o                         
   9   8   4         18.96         28.16        23.06 o                         
  10   8   4          0.20          1.26        14.06 o                         
 -11   9   4          1.49        -11.69        14.53 o                         
 -10   9   4         54.00         66.01        18.32 o                         
  -9   9   4         60.98         75.75         7.09 o                         
  -8   9   4         68.84         60.79         7.76 o                         
  -7   9   4        424.97        390.65        14.15 o                         
  -6   9   4        288.47        299.06        10.58 o                         
  -5   9   4          5.17          7.92         3.81 o                         
  -4   9   4        432.95        446.24         9.35 o                         
  -3   9   4        104.24        124.53         7.61 o                         
  -2   9   4        763.50        717.71        11.94 o                         
  -1   9   4        605.45        577.16        10.53 o                         
   0   9   4        335.65        322.90         7.91 o                         
   1   9   4       2773.38       2804.86        31.52 o                         
   2   9   4       1393.33       1394.11        16.92 o                         
   3   9   4       2729.79       2773.05        31.13 o                         
   4   9   4         37.56         39.75         4.47 o                         
   5   9   4         86.71         89.91         4.41 o                         
   6   9   4          2.12          5.27         5.54 o                         
   7   9   4        134.32         96.69        13.00 o                         
   8   9   4        133.90        146.51        15.09 o                         
   9   9   4         83.48         77.86        13.57 o                         
  10   9   4          7.62          5.05        14.69 o                         
 -11  10   4          5.37         -8.21        15.16 o                         
 -10  10   4          9.41         13.42        16.42 o                         
  -9  10   4         58.31         59.06        19.43 o                         
  -8  10   4          1.64          4.39         7.70 o                         
  -7  10   4        228.71        219.61        13.42 o                         
  -6  10   4        451.63        381.65        11.40 o                         
  -5  10   4        583.08        599.69        11.38 o                         
  -4  10   4        478.51        443.98        10.00 o                         
  -3  10   4       1000.24        947.53        14.71 o                         
  -2  10   4       1733.98       1735.18        22.11 o                         
  -1  10   4        948.78        968.97        18.55 o                         
   0  10   4        426.68        431.38         8.85 o                         
   1  10   4         31.38         34.09         4.71 o                         
   2  10   4          6.41          1.51         3.72 o                         
   3  10   4        221.13        232.62         7.50 o                         
   4  10   4        566.93        615.81        12.58 o                         
   5  10   4          1.96         -3.30         3.30 o                         
   6  10   4        431.00        434.04        16.31 o                         
   7  10   4         19.21         34.05        11.44 o                         
   8  10   4         25.05         38.81        12.77 o                         
   9  10   4        103.04         74.54        19.27 o                         
  10  10   4         10.96          0.00        15.16 o                         
 -10  11   4          0.47         -0.79        17.06 o                         
  -9  11   4         13.95         32.72        10.83 o                         
  -8  11   4         65.80         58.51         8.87 o                         
  -7  11   4        112.46        108.23         9.42 o                         
  -6  11   4        637.68        644.08        25.21 o                         
  -5  11   4         64.70         58.19         7.59 o                         
  -4  11   4        193.15        218.54         9.13 o                         
  -3  11   4        341.09        334.86        11.33 o                         
  -2  11   4        666.66        615.65        11.95 o                         
  -1  11   4       1096.91       1120.81        15.60 o                         
   0  11   4        524.98        503.10        10.00 o                         
   1  11   4        130.00        128.40         6.18 o                         
   2  11   4         31.94         28.23         4.92 o                         
   3  11   4        999.64       1004.50        15.60 o                         
   4  11   4        164.12        167.21         7.14 o                         
   5  11   4        707.70        752.18        14.22 o                         
   6  11   4         21.29         20.20         8.08 o                         
   7  11   4        222.47        238.75        25.27 o                         
   8  11   4          0.61         -0.03        13.98 o                         
   9  11   4          0.44        -11.53        16.74 o                         
 -10  12   4          0.25         21.95        18.64 o                         
  -9  12   4        117.67        146.22        24.16 o                         
  -8  12   4         22.68         16.08         9.34 o                         
  -7  12   4        217.54        212.12         9.74 o                         
  -6  12   4          0.19          4.74         5.00 o                         
  -5  12   4       1162.13       1175.53        19.53 o                         
  -4  12   4         51.94         40.74         6.18 o                         
  -3  12   4       1055.75       1083.73        19.76 o                         
  -2  12   4        158.52        155.89         8.30 o                         
  -1  12   4       1590.30       1556.28        19.96 o                         
   0  12   4         39.13         37.65         5.51 o                         
   1  12   4          2.90         -2.44         4.55 o                         
   2  12   4       2098.83       2077.86        24.56 o                         
   3  12   4          0.23          0.87         4.55 o                         
   4  12   4        232.65        253.25         8.74 o                         
   5  12   4          2.16         -1.19         4.36 o                         
   6  12   4         46.86         51.59        10.16 o                         
   7  12   4         47.67         48.31        13.24 o                         
   8  12   4          2.34         12.63        17.69 o                         
   9  12   4        144.70         83.53        21.32 o                         
  -9  13   4         30.65          9.32        18.00 o                         
  -8  13   4          0.37         -9.11         9.11 o                         
  -7  13   4         56.68         46.38         6.02 o                         
  -6  13   4          8.20         19.70         7.39 o                         
  -5  13   4          1.51          5.49         7.27 o                         
  -4  13   4        172.70        186.89        11.94 o                         
  -3  13   4         99.93        134.23         9.75 o                         
  -2  13   4        350.38        341.99        18.15 o                         
  -1  13   4        163.76        162.05         8.13 o                         
   0  13   4         18.11         10.81         5.28 o                         
   1  13   4       1182.49       1229.93        17.68 o                         
   2  13   4         78.53         91.61         6.98 o                         
   3  13   4        966.40        986.88        16.98 o                         
   4  13   4          1.67         -4.92         6.52 o                         
   5  13   4        725.48        765.20        21.95 o                         
   6  13   4          0.14         -8.53         8.53 o                         
   7  13   4         58.11         72.80        21.32 o                         
   8  13   4         20.46         20.37        19.27 o                         
   9  13   4         37.66         66.80        30.32 o                         
  -9  14   4          1.70        -10.11        17.85 o                         
  -8  14   4         36.02         29.57        23.69 o                         
  -7  14   4        169.67        156.18        10.50 o                         
  -6  14   4         37.99         31.38         8.22 o                         
  -5  14   4         73.44         82.26         9.82 o                         
  -4  14   4          0.72          2.37         7.73 o                         
  -3  14   4       1133.55       1104.35        25.83 o                         
  -2  14   4        123.15        124.29        11.34 o                         
  -1  14   4        567.07        580.79        16.14 o                         
   0  14   4        266.68        264.51        12.31 o                         
   1  14   4        487.04        480.78        16.35 o                         
   2  14   4        121.75        137.96         9.80 o                         
   3  14   4         18.95         23.49         7.08 o                         
   4  14   4        148.19        143.26         9.57 o                         
   5  14   4         24.27         21.22        15.01 o                         
   6  14   4         16.03         15.40         7.17 o                         
   7  14   4         54.00         55.75        21.00 o                         
   8  14   4          0.43        -16.58        18.95 o                         
  -9  15   4         96.19         79.42        24.48 o                         
  -8  15   4          2.46         19.90        19.74 o                         
  -7  15   4          9.01          7.02         8.77 o                         
  -6  15   4        154.95        161.95        17.18 o                         
  -5  15   4          1.33          1.01         8.48 o                         
  -4  15   4        176.73        158.06        19.47 o                         
  -3  15   4          6.70          6.14         8.80 o                         
  -2  15   4          0.24          0.16         8.86 o                         
  -1  15   4         24.58         33.78         9.57 o                         
   0  15   4          1.11          4.33         8.64 o                         
   1  15   4       2001.04       1983.98        38.55 o                         
   2  15   4          6.06          7.41         7.58 o                         
   3  15   4        500.31        514.13        15.86 o                         
   4  15   4         53.14         69.96         8.45 o                         
   5  15   4        176.05        172.17        13.93 o                         
   6  15   4          0.09         -3.45        12.31 o                         
   7  15   4         98.03         59.54        21.48 o                         
  -8  16   4          0.02         11.69        20.06 o                         
  -7  16   4        138.01         99.23        11.62 o                         
  -6  16   4         25.64         25.76         9.06 o                         
  -5  16   4        370.37        415.33        17.70 o                         
  -4  16   4         10.60        -10.63        13.70 o                         
  -3  16   4        485.49        502.37        22.81 o                         
  -2  16   4         21.89         26.86         9.77 o                         
  -1  16   4        451.28        437.78        18.42 o                         
   0  16   4         17.56         20.29         9.65 o                         
   1  16   4        319.47        333.79        14.45 o                         
   2  16   4         14.87         15.16         9.44 o                         
   3  16   4          9.43         -1.02         8.04 o                         
   4  16   4         30.15         26.83         8.06 o                         
   5  16   4        125.71        122.92        10.37 o                         
   6  16   4          1.06         23.69        20.53 o                         
   7  16   4         31.37          2.05        19.43 o                         
  -7  17   4         16.92         53.24        14.12 o                         
  -6  17   4         28.25         27.40         9.43 o                         
  -5  17   4         18.32         10.53         9.68 o                         
  -4  17   4         22.69         23.32        10.24 o                         
  -3  17   4         55.34         35.66        14.53 o                         
  -2  17   4          5.53          5.33         9.84 o                         
  -1  17   4        101.80        120.53        13.08 o                         
   0  17   4         24.01         37.67        11.85 o                         
   1  17   4        540.97        600.09        22.10 o                         
   2  17   4          4.89          7.75         9.30 o                         
   3  17   4        298.32        302.05        24.50 o                         
   4  17   4         49.35         47.74         8.57 o                         
   5  17   4        138.30        132.05        13.53 o                         
   6  17   4          3.98         29.06        21.16 o                         
   7  17   4         60.82         53.54        22.90 o                         
  -7  18   4        117.29        114.01        25.74 o                         
  -6  18   4         43.59         36.49        10.05 o                         
  -5  18   4         13.33          9.72        12.97 o                         
  -4  18   4         39.87         43.20        11.00 o                         
  -3  18   4        509.73        546.82        21.56 o                         
  -2  18   4          2.46         -2.29        12.72 o                         
  -1  18   4        125.28        116.77        13.55 o                         
   0  18   4         17.55         37.81        12.82 o                         
   1  18   4        232.47        247.78        20.48 o                         
   2  18   4         40.27         31.64        11.30 o                         
   3  18   4          0.50          4.13         8.85 o                         
   4  18   4         29.97         23.72        11.53 o                         
   5  18   4          0.60        -10.74        19.43 o                         
   6  18   4          4.41         -1.42        23.22 o                         
  -5  19   4         36.38         20.07        10.47 o                         
  -4  19   4          0.32         -0.52        10.45 o                         
  -3  19   4         59.59         67.33        12.36 o                         
  -2  19   4         10.38         35.14        11.88 o                         
  -1  19   4        110.12        100.61        17.58 o                         
   0  19   4          1.64          1.39        11.26 o                         
   1  19   4        318.52        282.58        18.09 o                         
   2  19   4          0.04         15.59        12.76 o                         
   3  19   4        196.38        161.31        16.69 o                         
   4  19   4          0.01          5.98        25.51 o                         
  -4  20   4         27.49         42.39        11.63 o                         
  -3  20   4        157.28        164.20        17.97 o                         
  -2  20   4         39.69         51.69        12.76 o                         
  -1  20   4        207.10        194.90        18.84 o                         
   0  20   4         42.95         26.94        15.46 o                         
   1  20   4         29.65         17.72        15.48 o                         
   2  20   4         51.19         40.15        14.69 o                         
   3  20   4          0.11         -7.13        12.56 o                         
  -3  21   4         28.32         16.40        12.24 o                         
  -2  21   4         47.78         68.38        21.15 o                         
  -1  21   4        194.69        219.05        24.01 o                         
   0  21   4          8.14         14.80        12.13 o                         
   1  21   4          3.69        -18.79        18.79 o                         
   2  21   4         12.28        -16.00        16.27 o                         
 -11   0   5         10.79          8.54         5.23 o                         
  -9   0   5         18.34         23.17        11.84 o                         
  -7   0   5        116.76        119.83        20.77 o                         
  -5   0   5          5.47         11.39         4.90 o                         
  -1   0   5        290.20        246.95         8.09 o                         
   1   0   5       2281.18       1956.93        35.90 o                         
   3   0   5      12077.38      11872.18       196.41 o                         
   5   0   5       3005.15       3169.28        55.57 o                         
   7   0   5         11.34          5.11         4.50 o                         
 -12   1   5         13.20         12.30         5.76 o                         
 -11   1   5        115.74        106.89         7.11 o                         
 -10   1   5          7.75          5.18         4.06 o                         
  -9   1   5        312.83        327.06        14.85 o                         
  -8   1   5         12.39         13.65         4.60 o                         
  -7   1   5       1422.63       1425.81        21.38 o                         
  -6   1   5         29.36         27.30         3.98 o                         
  -5   1   5       1092.84       1094.96        16.26 o                         
  -4   1   5        156.24        165.07         9.91 o                         
  -3   1   5         14.19         13.24         4.23 o                         
  -2   1   5         64.85         80.09         3.91 o                         
  -1   1   5       1658.73       1674.47        22.23 o                         
   0   1   5         90.66        104.74         4.72 o                         
   1   1   5        415.30        390.63         7.49 o                         
   2   1   5        202.05        194.68         5.35 o                         
   3   1   5         71.05         64.24         4.15 o                         
   4   1   5         24.03         46.41         5.31 o                         
   5   1   5       2554.16       2717.50        35.22 o                         
   6   1   5        785.92        782.13        12.70 o                         
   7   1   5        680.35        705.02        11.81 o                         
   8   1   5         33.72         34.24         2.89 o                         
   9   1   5        291.66        322.29        10.16 o                         
 -12   2   5          1.32         -8.69        14.37 o                         
 -11   2   5         10.36          6.48         9.79 o                         
 -10   2   5          2.06          2.23         3.82 o                         
  -9   2   5          3.11          6.42         3.97 o                         
  -8   2   5        320.54        318.39         8.89 o                         
  -7   2   5          0.28          4.56         4.63 o                         
  -6   2   5        283.39        286.31         7.41 o                         
  -5   2   5        182.63        188.56         6.07 o                         
  -4   2   5        195.06        227.68         9.72 o                         
  -2   2   5        485.25        552.03         9.57 o                         
  -1   2   5       3834.10       3724.99        45.95 o                         
   0   2   5         96.29         85.94         4.06 o                         
   1   2   5       7278.52       6911.99        82.39 o                         
   2   2   5         23.98         31.88         3.19 o                         
   3   2   5       1974.31       1740.22        23.66 o                         
   4   2   5         45.66         45.04         3.03 o                         
   5   2   5       1735.24       1837.10        29.21 o                         
   6   2   5         13.81         17.75         3.24 o                         
   7   2   5         29.75         18.54         2.83 o                         
   8   2   5          9.83          8.14         6.98 o                         
   9   2   5          5.77          0.63         6.40 o                         
  10   2   5         32.12         24.11         4.56 o                         
 -12   3   5         10.61         -6.32         9.63 o                         
 -11   3   5         73.21         59.25         8.66 o                         
 -10   3   5          2.81         -1.77         3.54 o                         
  -9   3   5        143.57        148.63         8.68 o                         
  -8   3   5          3.71          9.79         4.43 o                         
  -7   3   5        418.91        423.09         8.78 o                         
  -6   3   5         98.82        106.25         5.86 o                         
  -5   3   5       2291.31       2273.01        30.16 o                         
  -4   3   5       2658.03       2756.25        35.85 o                         
  -3   3   5       7106.34       7129.62        85.47 o                         
  -2   3   5        376.97        387.58         8.27 o                         
  -1   3   5        100.44         82.14         5.08 o                         
   0   3   5        263.76        285.85         6.72 o                         
   1   3   5        473.79        516.83         9.46 o                         
   2   3   5         95.69         76.10         4.28 o                         
   3   3   5        311.13        297.18         7.41 o                         
   4   3   5        388.44        384.18         7.02 o                         
   5   3   5       1363.59       1475.71        24.44 o                         
   6   3   5         12.97         16.25         3.71 o                         
   7   3   5        779.34        738.71        29.06 o                         
   8   3   5         12.62          8.97         6.87 o                         
   9   3   5        191.10        217.77        17.53 o                         
  10   3   5          1.62         -6.40         6.40 o                         
  11   3   5         20.88          3.95         3.95 o                         
 -12   4   5          0.07         -9.95         9.95 o                         
 -11   4   5         43.98         21.92         8.37 o                         
 -10   4   5          3.33         -2.92         2.92 o                         
  -9   4   5         22.52         26.45         4.98 o                         
  -8   4   5         14.19         19.95         5.03 o                         
  -7   4   5        218.45        209.41         5.68 o                         
  -6   4   5        735.26        653.21        11.38 o                         
  -5   4   5        852.14        903.04        24.57 o                         
  -4   4   5        287.66        291.17        10.37 o                         
  -3   4   5         58.38         54.41         4.26 o                         
  -2   4   5         19.19         24.49         3.65 o                         
  -1   4   5       7584.74       7556.61        90.54 o                         
   0   4   5          0.06          0.26         2.69 o                         
   1   4   5       7911.96       7732.60        92.47 o                         
   2   4   5        574.96        586.46         9.62 o                         
   3   4   5       3358.58       3302.11        37.64 o                         
   4   4   5        432.16        451.87         8.74 o                         
   5   4   5        508.36        517.93        10.56 o                         
   6   4   5        364.35        352.33         9.54 o                         
   7   4   5        485.43        522.25        18.14 o                         
   8   4   5         56.36         61.23         8.93 o                         
   9   4   5          3.41         12.35         7.46 o                         
  10   4   5          0.78         -6.91        12.00 o                         
 -12   5   5          1.24          0.00        11.37 o                         
 -11   5   5         75.53         56.54        14.69 o                         
 -10   5   5         26.50         22.74        12.32 o                         
  -9   5   5        122.16        121.56         9.41 o                         
  -8   5   5         14.40         23.21         5.09 o                         
  -7   5   5        476.58        475.12        14.82 o                         
  -6   5   5         57.48         77.66         4.41 o                         
  -5   5   5       2931.59       2877.97        33.65 o                         
  -4   5   5         49.98         30.91         3.56 o                         
  -3   5   5       1611.60       1500.47        19.44 o                         
  -2   5   5       1190.40       1263.45        19.12 o                         
  -1   5   5        111.86        132.03         5.10 o                         
   0   5   5       2750.12       2816.18        32.88 o                         
   1   5   5        637.80        698.76        11.09 o                         
   2   5   5       3416.80       3515.67        40.08 o                         
   3   5   5        418.14        410.43         7.15 o                         
   4   5   5          2.89         -2.11         2.11 o                         
   5   5   5        388.86        422.37         9.92 o                         
   6   5   5        101.80         86.72         5.36 o                         
   7   5   5        372.56        402.00        17.24 o                         
   8   5   5         14.23          8.50        10.34 o                         
   9   5   5         88.90         72.45        10.09 o                         
  10   5   5          2.38         -4.25         8.53 o                         
 -12   6   5         30.23         15.63        13.90 o                         
 -11   6   5         81.49         65.38        15.95 o                         
 -10   6   5         92.40        103.90        19.27 o                         
  -9   6   5         72.94         69.70         7.13 o                         
  -8   6   5        116.95        130.44         9.00 o                         
  -7   6   5        143.32        146.01         5.05 o                         
  -6   6   5        176.52        186.63         8.07 o                         
  -5   6   5        424.15        404.26         8.74 o                         
  -4   6   5        297.35        268.25         7.15 o                         
  -3   6   5       1752.71       1690.47        28.73 o                         
  -2   6   5        223.12        275.93         7.11 o                         
  -1   6   5       6251.67       5811.56        64.05 o                         
   0   6   5         49.57         48.09         4.54 o                         
   1   6   5        634.77        541.76        10.00 o                         
   2   6   5         98.76        111.43         4.61 o                         
   3   6   5       1439.79       1489.38        17.78 o                         
   4   6   5         42.85         42.31         4.89 o                         
   5   6   5        672.95        664.80        16.84 o                         
   6   6   5        224.56        237.13         8.19 o                         
   7   6   5         57.14         57.41        10.34 o                         
   8   6   5         96.88         77.84        10.76 o                         
   9   6   5          0.20         -7.40         8.39 o                         
  10   6   5         32.37         33.95        13.58 o                         
 -11   7   5         18.87         26.85        15.00 o                         
 -10   7   5         49.63         55.26        10.99 o                         
  -9   7   5         78.44         75.86        11.10 o                         
  -8   7   5        108.93         92.89         8.28 o                         
  -7   7   5        163.55        163.81         5.01 o                         
  -6   7   5         71.54         91.00         5.58 o                         
  -5   7   5       1245.16       1187.70        17.75 o                         
  -4   7   5        154.59        158.58         6.16 o                         
  -3   7   5       4267.40       4465.68        46.49 o                         
  -2   7   5        773.89        725.98        12.37 o                         
  -1   7   5        131.82        166.43         5.97 o                         
   0   7   5       4034.13       4016.21        42.05 o                         
   1   7   5         48.44         54.23         4.05 o                         
   2   7   5        573.76        525.85         9.86 o                         
   3   7   5        661.08        648.77        10.26 o                         
   4   7   5        111.21        112.61         4.90 o                         
   5   7   5        281.18        251.79        10.12 o                         
   6   7   5          1.83          6.25         4.54 o                         
   7   7   5        536.71        527.49        23.03 o                         
   8   7   5         93.66         99.16        15.15 o                         
   9   7   5         81.97         92.22        12.17 o                         
  10   7   5          0.04         -9.32        12.79 o                         
 -11   8   5          2.12          1.74        15.48 o                         
 -10   8   5         49.27         43.77        17.37 o                         
  -9   8   5          0.05          2.05         6.13 o                         
  -8   8   5         75.99         65.97         8.16 o                         
  -7   8   5        303.18        274.67         6.72 o                         
  -6   8   5        169.22        186.76         8.72 o                         
  -5   8   5        578.93        582.51        11.46 o                         
  -4   8   5        502.16        501.18         9.98 o                         
  -3   8   5       1621.84       1602.93        20.15 o                         
  -2   8   5       3009.19       2959.92        35.88 o                         
  -1   8   5       3273.95       3033.12        33.45 o                         
   0   8   5         10.55         16.12         3.63 o                         
   1   8   5       1107.53       1182.11        19.84 o                         
   2   8   5        133.07        144.54         5.81 o                         
   3   8   5       3378.84       3340.26        38.04 o                         
   4   8   5        498.75        496.86        10.49 o                         
   5   8   5         73.08         79.01         7.76 o                         
   6   8   5        197.54        194.28        14.24 o                         
   7   8   5         19.75         29.10        10.58 o                         
   8   8   5        188.88        183.18        22.90 o                         
   9   8   5          0.09          4.00        10.08 o                         
  10   8   5         17.50          8.53        14.69 o                         
 -11   9   5         20.02          9.00        16.74 o                         
 -10   9   5         10.39         -8.21        15.79 o                         
  -9   9   5        103.32        108.90         8.81 o                         
  -8   9   5         63.87         68.47         8.38 o                         
  -7   9   5        188.86        176.48         6.22 o                         
  -6   9   5         66.28         66.85         5.47 o                         
  -5   9   5        797.29        801.10        15.79 o                         
  -4   9   5        134.99        146.42         7.72 o                         
  -3   9   5          4.57          4.47         4.00 o                         
  -2   9   5        800.67        786.68        20.46 o                         
  -1   9   5        133.23        136.72         6.55 o                         
   0   9   5       3164.29       3107.20        34.59 o                         
   1   9   5         77.66         67.55         5.41 o                         
   2   9   5       2471.54       2483.84        37.92 o                         
   3   9   5         38.59         39.85         4.39 o                         
   4   9   5        216.37        248.14         8.36 o                         
   5   9   5        519.98        497.12         8.70 o                         
   6   9   5        212.08        210.23        10.18 o                         
   7   9   5        192.70        202.02        13.34 o                         
   8   9   5          1.10         17.81        11.16 o                         
   9   9   5          2.75         -6.16        15.63 o                         
  10   9   5          7.53         21.95        16.42 o                         
 -11  10   5          0.13         -3.47        17.85 o                         
 -10  10   5         41.01         17.06        17.69 o                         
  -9  10   5          5.64         13.50         6.88 o                         
  -8  10   5        235.35        230.21        15.77 o                         
  -7  10   5         69.96         63.38         4.87 o                         
  -6  10   5        146.22        174.51         7.69 o                         
  -5  10   5          8.15          5.65         4.49 o                         
  -4  10   5        657.40        641.78        12.11 o                         
  -3  10   5       1523.33       1547.94        20.89 o                         
  -2  10   5       1035.29       1009.63        15.47 o                         
  -1  10   5       1045.76       1014.89        15.44 o                         
   0  10   5         11.31         15.70         4.41 o                         
   1  10   5        411.77        394.37         9.32 o                         
   2  10   5        677.28        665.40        11.99 o                         
   3  10   5        210.52        226.32         7.90 o                         
   4  10   5        421.38        405.56         9.49 o                         
   5  10   5        519.94        513.57        10.38 o                         
   6  10   5         59.69         71.10         9.19 o                         
   7  10   5         11.27         11.50         6.52 o                         
   8  10   5         74.99        100.26        30.55 o                         
   9  10   5         17.31          4.42        17.06 o                         
  10  10   5         31.20         34.11        17.85 o                         
 -10  11   5          0.23         -9.16        16.42 o                         
  -9  11   5         26.12         35.00         9.28 o                         
  -8  11   5         35.00         41.12         8.95 o                         
  -7  11   5        130.05        123.95         8.14 o                         
  -6  11   5         11.98          9.59         5.00 o                         
  -5  11   5        187.04        188.44         9.02 o                         
  -4  11   5        775.78        795.92        23.85 o                         
  -3  11   5         55.63         68.91         6.66 o                         
  -2  11   5       1031.62       1014.63        17.96 o                         
  -1  11   5         25.69         28.90         6.14 o                         
   0  11   5        496.51        508.88        11.59 o                         
   1  11   5        341.48        311.01        10.12 o                         
   2  11   5        216.72        226.67         9.47 o                         
   3  11   5          0.77         -4.92         4.92 o                         
   4  11   5       1808.35       1709.09        24.88 o                         
   5  11   5        447.50        440.19        11.93 o                         
   6  11   5        171.01        177.67        11.53 o                         
   7  11   5         78.54         71.46         8.32 o                         
   8  11   5          5.74          1.75        22.11 o                         
   9  11   5         79.52         63.01        18.95 o                         
 -10  12   5          1.75         -7.11        17.53 o                         
  -9  12   5          0.66         -1.22         8.42 o                         
  -8  12   5        119.03        102.26        12.66 o                         
  -7  12   5          0.31         -3.90         8.21 o                         
  -6  12   5        824.68        878.36        19.91 o                         
  -5  12   5        113.71        122.52         7.96 o                         
  -4  12   5        381.00        370.04        11.56 o                         
  -3  12   5         57.35         72.61         6.48 o                         
  -2  12   5        201.93        210.32         9.46 o                         
  -1  12   5        283.75        281.45         9.48 o                         
   0  12   5        311.07        281.71         9.79 o                         
   1  12   5       1166.18       1113.50        17.51 o                         
   2  12   5         47.15         58.41         5.95 o                         
   3  12   5        127.64        145.29         7.65 o                         
   4  12   5        721.65        706.97        13.34 o                         
   5  12   5         44.85         55.58         6.25 o                         
   6  12   5        107.15        107.44        11.81 o                         
   7  12   5          4.41         -4.98        12.79 o                         
   8  12   5         89.77         86.84        21.32 o                         
   9  12   5          1.77         18.64        18.16 o                         
 -10  13   5         20.34          2.84        26.85 o                         
  -9  13   5         20.94          5.69        17.85 o                         
  -8  13   5          7.85          4.54        10.11 o                         
  -7  13   5          1.67          4.21         6.88 o                         
  -6  13   5         54.72         58.62        10.05 o                         
  -5  13   5        229.80        229.25        13.12 o                         
  -4  13   5        515.56        502.12        20.65 o                         
  -3  13   5          9.54          2.31         7.69 o                         
  -2  13   5        654.00        681.25        17.14 o                         
  -1  13   5          4.85          0.85         7.76 o                         
   0  13   5        584.36        593.37        15.95 o                         
   1  13   5         72.63        106.79        13.10 o                         
   2  13   5       1397.77       1389.65        25.15 o                         
   3  13   5          6.17          4.51         6.44 o                         
   4  13   5        571.36        605.35        15.77 o                         
   5  13   5        149.10        136.74        27.95 o                         
   6  13   5         43.35         44.37        16.74 o                         
   7  13   5         16.54         24.70        11.92 o                         
   8  13   5          0.46         18.79        19.27 o                         
  -9  14   5          1.05         14.21        19.11 o                         
  -8  14   5         69.18         82.68        13.21 o                         
  -7  14   5         74.32         71.84        23.05 o                         
  -6  14   5        208.62        202.74        23.16 o                         
  -5  14   5         15.25          8.24         8.38 o                         
  -4  14   5        543.18        553.28        18.99 o                         
  -3  14   5        229.77        215.63        13.48 o                         
  -2  14   5        160.23        135.37        12.93 o                         
  -1  14   5         22.59         22.16         7.45 o                         
   0  14   5         45.48         67.15        10.20 o                         
   1  14   5          8.19         13.56         7.16 o                         
   2  14   5         93.34         88.30        18.19 o                         
   3  14   5        159.24        158.02        14.32 o                         
   4  14   5        117.50        125.35         9.47 o                         
   5  14   5         22.05         20.38         9.24 o                         
   6  14   5        204.81        185.55        15.59 o                         
   7  14   5          1.35        -17.21        17.21 o                         
   8  14   5         78.55         86.37        23.06 o                         
  -9  15   5          6.22         15.16        20.21 o                         
  -8  15   5          1.29         -6.77        19.90 o                         
  -7  15   5          1.51          2.10        15.48 o                         
  -6  15   5         22.90         31.85        12.00 o                         
  -5  15   5          0.23          2.03        10.17 o                         
  -4  15   5        166.95        179.15        18.82 o                         
  -3  15   5          3.81          3.13         8.87 o                         
  -2  15   5        478.24        518.46        18.73 o                         
  -1  15   5         79.11         74.25        10.64 o                         
   0  15   5       1115.89       1077.90        23.21 o                         
   1  15   5         18.57         38.71         9.78 o                         
   2  15   5        808.10        840.54        47.31 o                         
   3  15   5          0.66         -5.74         6.69 o                         
   4  15   5        210.62        199.32        11.44 o                         
   5  15   5          5.92          4.16        13.49 o                         
   6  15   5          2.88         16.89        10.06 o                         
   7  15   5          2.10         -0.16        19.27 o                         
  -8  16   5        185.00        174.16        43.26 o                         
  -7  16   5          0.07         17.58        12.48 o                         
  -6  16   5         84.53         88.73        10.94 o                         
  -5  16   5         72.51         69.79        10.69 o                         
  -4  16   5        110.09         88.84        11.65 o                         
  -3  16   5         27.77         31.17        10.50 o                         
  -2  16   5         66.90         72.81        16.65 o                         
  -1  16   5          8.20          0.27         9.52 o                         
   0  16   5        205.09        180.63        14.14 o                         
   1  16   5         11.57         21.16         8.12 o                         
   2  16   5         51.24         35.61        10.44 o                         
   3  16   5          0.68         -1.00         9.44 o                         
   4  16   5         40.75         39.48         8.42 o                         
   5  16   5         17.40         30.76         7.71 o                         
   6  16   5        166.38        162.02        27.48 o                         
  -7  17   5         18.70         19.25        12.77 o                         
  -6  17   5         57.02         36.04        10.17 o                         
  -5  17   5          0.21         -5.33         8.92 o                         
  -4  17   5         95.39        108.57        12.54 o                         
  -3  17   5          1.62         -6.74        11.12 o                         
  -2  17   5        367.70        394.08        19.23 o                         
  -1  17   5         37.90         35.89        11.18 o                         
   0  17   5        611.88        657.12        29.79 o                         
   1  17   5         36.96         38.57        11.08 o                         
   2  17   5        459.79        476.27        24.09 o                         
   3  17   5          0.09         10.11        10.03 o                         
   4  17   5         52.05         38.16         8.47 o                         
   5  17   5          1.81         -9.18         9.18 o                         
   6  17   5         35.55         43.75        22.58 o                         
  -7  18   5         14.06         13.11        13.50 o                         
  -6  18   5         72.33         62.16        11.43 o                         
  -5  18   5          1.19         13.42         9.87 o                         
  -4  18   5         62.21         63.84        12.10 o                         
  -3  18   5          8.36         18.74        10.97 o                         
  -2  18   5         40.09         45.19        14.59 o                         
  -1  18   5         21.76         19.04        11.18 o                         
   0  18   5          0.31         16.06        12.98 o                         
   1  18   5         58.31         52.45        11.77 o                         
   2  18   5         33.14         30.98        13.92 o                         
   3  18   5         40.28         27.28        10.88 o                         
   4  18   5         24.20         29.84        11.58 o                         
   5  18   5         10.15          1.11        20.21 o                         
  -6  19   5          5.72        -10.22        20.29 o                         
  -5  19   5          2.20          8.97        10.45 o                         
  -4  19   5         14.60         17.92        10.38 o                         
  -3  19   5          8.54         10.85        11.16 o                         
  -2  19   5        373.27        448.17        21.78 o                         
  -1  19   5          0.22         -2.85        14.23 o                         
   0  19   5        313.52        284.41        18.47 o                         
   1  19   5          0.83         -1.70        10.71 o                         
   2  19   5        288.14        278.69        17.87 o                         
   3  19   5          0.70          0.17        10.41 o                         
   4  19   5        106.73         67.02        13.55 o                         
   5  19   5          0.24          6.32        19.43 o                         
  -4  20   5        109.19         96.11        13.89 o                         
  -3  20   5          2.34          4.50        11.28 o                         
  -2  20   5         13.48         26.02        12.96 o                         
  -1  20   5          6.64          4.94        11.52 o                         
   0  20   5         65.25         83.07        18.41 o                         
   1  20   5         39.24         20.12        12.04 o                         
   2  20   5         35.16         48.27        12.39 o                         
   3  20   5         39.60         12.61        14.21 o                         
  -3  21   5         18.61          2.38        14.80 o                         
  -2  21   5        141.43        169.02        16.37 o                         
  -1  21   5         58.44         64.80        27.00 o                         
   0  21   5         72.91         85.78        16.58 o                         
   1  21   5          3.94          1.64        12.51 o                         
 -12   0   6          2.17          9.83         4.86 o                         
 -10   0   6          7.11          2.05         7.26 o                         
  -8   0   6        707.64        684.41        30.55 o                         
  -6   0   6        289.36        281.35        11.06 o                         
  -4   0   6       1471.22       1327.77        27.25 o                         
   0   0   6       1117.26       1104.38        22.89 o                         
   2   0   6        483.11        434.39        12.34 o                         
   4   0   6       1483.79       1420.28        28.19 o                         
   6   0   6        404.53        422.09        22.43 o                         
   8   0   6        166.74        143.63         8.25 o                         
 -12   1   6         22.00         13.42        10.42 o                         
 -11   1   6         36.75         23.68         5.34 o                         
 -10   1   6        103.83        100.44         7.93 o                         
  -9   1   6        144.62        140.78         7.66 o                         
  -8   1   6        468.73        458.55         9.89 o                         
  -7   1   6          3.42          8.41         3.57 o                         
  -6   1   6       1139.57       1139.62        17.68 o                         
  -5   1   6         20.67         28.51         4.29 o                         
  -4   1   6        247.42        280.70         7.44 o                         
  -3   1   6        935.86       1007.58        15.41 o                         
  -2   1   6        630.56        704.21        11.76 o                         
  -1   1   6          4.07          5.63         2.70 o                         
   0   1   6       1555.18       1545.99        21.32 o                         
   1   1   6        114.70        116.46         4.87 o                         
   2   1   6        473.57        384.78         8.18 o                         
   3   1   6          4.64          7.08         3.02 o                         
   4   1   6       4508.12       4462.27        63.48 o                         
   5   1   6       1195.70       1283.97        32.68 o                         
   6   1   6       1025.52       1087.13        24.46 o                         
   7   1   6         39.99         34.82         4.97 o                         
   8   1   6        306.21        312.86        12.01 o                         
   9   1   6         11.86          9.09         4.88 o                         
 -12   2   6          3.29         -8.69         9.63 o                         
 -11   2   6          0.54         -0.18         3.91 o                         
 -10   2   6         40.87         29.45         6.17 o                         
  -9   2   6         45.95         43.81         5.92 o                         
  -8   2   6         29.78         30.78         3.78 o                         
  -7   2   6         44.49         51.50         4.70 o                         
  -6   2   6        313.25        306.19         8.35 o                         
  -5   2   6        633.97        667.24        15.75 o                         
  -4   2   6      14208.68      14213.46       334.14 o                         
  -3   2   6          0.91         12.15         3.73 o                         
  -2   2   6       5944.06       5666.47        68.77 o                         
  -1   2   6       1188.62       1217.79        17.76 o                         
   0   2   6       3203.02       2982.15        39.54 o                         
   1   2   6       2101.05       2267.50        29.82 o                         
   2   2   6        253.03        192.01         6.02 o                         
   3   2   6        656.84        721.45        12.18 o                         
   4   2   6       1425.96       1396.55        27.38 o                         
   5   2   6       1091.21       1014.54        18.39 o                         
   6   2   6        387.88        384.26         9.24 o                         
   7   2   6         98.75         77.88         9.03 o                         
   8   2   6         78.21         65.50        10.90 o                         
   9   2   6          2.19         -5.42         5.42 o                         
  10   2   6         19.09          8.76         4.79 o                         
 -12   3   6         25.80         15.16        10.90 o                         
 -11   3   6          0.02          0.12         3.40 o                         
 -10   3   6        165.73        158.13        12.72 o                         
  -9   3   6         56.23         55.77         5.84 o                         
  -8   3   6         97.08         99.02         4.13 o                         
  -7   3   6        436.04        460.81        11.35 o                         
  -6   3   6        168.52        213.68         7.29 o                         
  -5   3   6        163.02        155.36         6.57 o                         
  -4   3   6       3193.81       3034.37        39.27 o                         
  -3   3   6       2421.43       2559.89        57.62 o                         
  -2   3   6        645.50        638.66        13.88 o                         
  -1   3   6         27.69         51.24         4.13 o                         
   0   3   6       6175.75       6287.82        81.94 o                         
   1   3   6        125.27        119.06         9.94 o                         
   2   3   6       1857.95       1810.49        24.84 o                         
   3   3   6        227.02        234.63         7.45 o                         
   4   3   6       1957.80       1968.90        26.47 o                         
   5   3   6          3.62         -2.60         3.45 o                         
   6   3   6       1186.17       1233.58        18.95 o                         
   7   3   6          6.80          7.69         2.94 o                         
   8   3   6        206.21        240.48        13.45 o                         
   9   3   6         84.73         72.30        12.63 o                         
  10   3   6         38.51         24.78        12.71 o                         
  11   3   6          2.91         -5.37         5.37 o                         
 -12   4   6          3.23          3.00        11.05 o                         
 -11   4   6          1.93        -11.37        11.37 o                         
 -10   4   6         11.17          8.10         5.93 o                         
  -9   4   6         66.59         79.30        12.88 o                         
  -8   4   6        330.21        324.23        10.78 o                         
  -7   4   6          0.93         12.61         3.59 o                         
  -6   4   6        943.41        928.09        15.76 o                         
  -5   4   6        459.02        466.27        10.34 o                         
  -4   4   6         67.89         56.39         4.73 o                         
  -3   4   6        287.06        294.55         7.86 o                         
  -2   4   6       6579.98       6464.33       170.49 o                         
  -1   4   6        137.14        154.77         6.00 o                         
   0   4   6       3788.58       3651.74        67.68 o                         
   1   4   6       6140.81       6421.68       101.88 o                         
   2   4   6       1166.03       1100.82        18.09 o                         
   3   4   6          4.27         16.31         3.29 o                         
   4   4   6        139.88        144.83         9.57 o                         
   5   4   6        256.30        229.62         7.88 o                         
   6   4   6        274.87        269.03         9.24 o                         
   7   4   6          2.17          5.53         2.50 o                         
   8   4   6         98.18        111.84        10.88 o                         
   9   4   6         35.91         27.43         8.24 o                         
  10   4   6         59.12         29.85        11.21 o                         
 -12   5   6         92.46         70.12        15.63 o                         
 -11   5   6          0.41         -8.69        12.79 o                         
 -10   5   6        163.36        161.44        17.86 o                         
  -9   5   6         17.96         13.93         8.29 o                         
  -8   5   6          2.72          5.40         8.85 o                         
  -7   5   6          7.18          8.98         3.22 o                         
  -6   5   6        198.25        209.69         6.81 o                         
  -5   5   6        925.10        924.63        14.38 o                         
  -4   5   6       1059.52       1034.62        19.59 o                         
  -3   5   6        173.60        147.97         6.71 o                         
  -2   5   6        113.88        124.17         6.15 o                         
  -1   5   6         81.30        104.07         7.48 o                         
   0   5   6       2029.37       2110.65        30.60 o                         
   1   5   6       1976.39       2023.46        32.63 o                         
   2   5   6       2669.75       2653.63        31.66 o                         
   3   5   6        507.82        502.71         9.57 o                         
   4   5   6       1144.14       1128.05        21.90 o                         
   5   5   6         11.01         12.90         4.54 o                         
   6   5   6       1401.34       1451.10        25.68 o                         
   7   5   6         15.91         16.72         4.37 o                         
   8   5   6        167.16        166.49        12.67 o                         
   9   5   6          4.68         -1.77         8.21 o                         
  10   5   6         70.42         70.12        13.74 o                         
 -11   6   6         21.91          4.11        14.06 o                         
 -10   6   6         55.67         55.34         6.91 o                         
  -9   6   6         58.76         63.82        11.84 o                         
  -8   6   6        100.18         85.60        12.80 o                         
  -7   6   6        175.72        197.47         8.76 o                         
  -6   6   6        691.37        650.70        11.69 o                         
  -5   6   6         19.44         23.84         4.11 o                         
  -4   6   6       1497.33       1525.56        22.95 o                         
  -3   6   6        412.26        459.06        11.45 o                         
  -2   6   6       3397.72       3356.90        39.33 o                         
  -1   6   6       1493.70       1524.31        41.66 o                         
   0   6   6       3198.83       3152.27        37.19 o                         
   1   6   6        229.57        222.48         6.84 o                         
   2   6   6       2002.27       2013.06        28.65 o                         
   3   6   6        711.83        709.55        11.57 o                         
   4   6   6         30.24         37.08         3.64 o                         
   5   6   6         29.62         22.19         4.92 o                         
   6   6   6        114.77        118.98         6.77 o                         
   7   6   6        474.60        481.32        28.90 o                         
   8   6   6         22.57         11.44        11.61 o                         
   9   6   6         38.43         22.96         9.60 o                         
  10   6   6         27.63         28.11        13.42 o                         
 -11   7   6          3.36        -13.90        13.90 o                         
 -10   7   6         43.04         45.68         7.47 o                         
  -9   7   6         14.23         12.48         6.75 o                         
  -8   7   6        204.50        204.41        11.68 o                         
  -7   7   6        137.30        120.66         5.94 o                         
  -6   7   6          3.04         -2.00         3.57 o                         
  -5   7   6        339.83        334.06        11.41 o                         
  -4   7   6        489.81        494.57        10.36 o                         
  -3   7   6        724.31        663.41        12.43 o                         
  -2   7   6        170.68        186.35         7.10 o                         
  -1   7   6       1720.02       1745.32        31.70 o                         
   0   7   6        212.56        218.84         8.48 o                         
   1   7   6       2092.42       2088.66        28.18 o                         
   2   7   6       2196.00       2243.20        26.00 o                         
   3   7   6        273.59        242.63         6.78 o                         
   4   7   6        290.80        324.14        10.26 o                         
   5   7   6        156.01        126.12         7.40 o                         
   6   7   6        791.42        817.03        16.25 o                         
   7   7   6          4.13          5.23         6.96 o                         
   8   7   6        202.74        203.16        15.89 o                         
   9   7   6         25.21         16.83        11.04 o                         
  10   7   6         12.73          8.21        13.27 o                         
 -11   8   6         23.58         30.01        16.74 o                         
 -10   8   6         10.40          6.40         5.87 o                         
  -9   8   6        223.00        217.41        16.63 o                         
  -8   8   6          3.31          4.49         6.95 o                         
  -7   8   6          1.32         -3.74         3.74 o                         
  -6   8   6        203.30        200.91         7.32 o                         
  -5   8   6        223.40        224.48         7.65 o                         
  -4   8   6        621.72        648.09        11.97 o                         
  -3   8   6         48.92         54.81         4.81 o                         
  -2   8   6       2899.16       2867.58        32.23 o                         
  -1   8   6         11.87         12.00         3.87 o                         
   0   8   6        919.32        935.65        18.00 o                         
   1   8   6       1786.43       1719.54        21.32 o                         
   2   8   6       1399.19       1409.10        18.35 o                         
   3   8   6         11.52         13.43         3.66 o                         
   4   8   6         15.32         17.50         4.34 o                         
   5   8   6        371.14        396.96         9.00 o                         
   6   8   6         13.50         16.28         5.37 o                         
   7   8   6        279.43        268.61        28.66 o                         
   8   8   6         26.14         20.73        11.22 o                         
   9   8   6         70.17         72.17        18.95 o                         
  10   8   6          0.59          9.95        14.53 o                         
 -11   9   6          2.04        -14.69        16.27 o                         
 -10   9   6         71.13         65.67         8.16 o                         
  -9   9   6          0.23         15.84         7.49 o                         
  -8   9   6        172.64        188.11        13.63 o                         
  -7   9   6         74.33         61.64         5.30 o                         
  -6   9   6        151.27        143.24         8.10 o                         
  -5   9   6        356.96        384.79         9.55 o                         
  -4   9   6         78.80         78.88         6.26 o                         
  -3   9   6        495.60        507.04        10.52 o                         
  -2   9   6        148.95        176.84         7.28 o                         
  -1   9   6       3306.13       3342.07        39.16 o                         
   0   9   6        474.85        501.13        10.38 o                         
   1   9   6        967.59        980.75        17.75 o                         
   2   9   6        496.71        532.62        10.48 o                         
   3   9   6         43.50         55.29         5.12 o                         
   4   9   6        634.35        647.08        11.32 o                         
   5   9   6          2.64          4.42         3.22 o                         
   6   9   6        416.42        406.54        16.83 o                         
   7   9   6          0.36          2.65         5.58 o                         
   8   9   6         58.12         38.99        12.48 o                         
   9   9   6          5.75         15.48        16.11 o                         
  10   9   6          6.90         20.06        15.48 o                         
 -11  10   6         24.01         -2.84        17.06 o                         
 -10  10   6         25.64         23.82         7.51 o                         
  -9  10   6         58.61         80.24         9.52 o                         
  -8  10   6        107.75         89.99        10.11 o                         
  -7  10   6        470.22        474.87        15.44 o                         
  -6  10   6          7.55          0.85         8.39 o                         
  -5  10   6         75.63         76.52         6.63 o                         
  -4  10   6       1128.68       1078.80        18.40 o                         
  -3  10   6          3.97         -0.92         4.32 o                         
  -2  10   6       1063.28        976.33        15.44 o                         
  -1  10   6        822.40        826.68        15.72 o                         
   0  10   6         77.95         92.20         6.05 o                         
   1  10   6        163.72        156.56         7.77 o                         
   2  10   6        330.30        326.70        11.05 o                         
   3  10   6       2720.65       2796.15        32.35 o                         
   4  10   6        388.26        368.11        13.56 o                         
   5  10   6        697.01        679.21        11.59 o                         
   6  10   6         20.92         27.03         9.24 o                         
   7  10   6        116.15        126.62        13.74 o                         
   8  10   6         65.19         61.19        13.07 o                         
   9  10   6          0.75          4.42        16.74 o                         
 -10  11   6         13.22         -1.54         6.98 o                         
  -9  11   6         44.63         28.98         9.77 o                         
  -8  11   6          1.38          5.95        10.98 o                         
  -7  11   6        127.30        121.24         9.41 o                         
  -6  11   6          7.79          5.89         5.30 o                         
  -5  11   6        457.66        467.55        12.24 o                         
  -4  11   6         33.69         37.56         6.27 o                         
  -3  11   6        783.51        796.27        14.26 o                         
  -2  11   6        247.82        251.13         8.98 o                         
  -1  11   6       1555.91       1604.75        22.52 o                         
   0  11   6        252.41        274.30         9.85 o                         
   1  11   6        319.05        310.99        10.01 o                         
   2  11   6        111.10        124.73         7.62 o                         
   3  11   6        261.81        259.84         9.22 o                         
   4  11   6        499.62        498.94        13.42 o                         
   5  11   6         53.64         37.67         4.78 o                         
   6  11   6        172.35        171.83        21.81 o                         
   7  11   6         13.16         17.38        11.32 o                         
   8  11   6         44.93         64.59        19.74 o                         
   9  11   6         58.96         57.80        19.43 o                         
 -10  12   6          2.15        -15.16        17.21 o                         
  -9  12   6        105.26         77.85        11.71 o                         
  -8  12   6         36.98         35.95        13.98 o                         
  -7  12   6         68.78         68.01        12.61 o                         
  -6  12   6         38.03         40.98         8.06 o                         
  -5  12   6          5.26         12.76         7.76 o                         
  -4  12   6        520.25        542.35        15.45 o                         
  -3  12   6         98.13        110.50         7.64 o                         
  -2  12   6        219.37        213.03         8.91 o                         
  -1  12   6        538.41        490.55        11.67 o                         
   0  12   6        236.43        260.43         9.34 o                         
   1  12   6        341.64        360.93        10.41 o                         
   2  12   6          9.03          1.10         5.05 o                         
   3  12   6        638.75        674.83        14.74 o                         
   4  12   6         65.81         75.99         6.20 o                         
   5  12   6        695.59        704.71        18.02 o                         
   6  12   6          6.51          4.70         7.67 o                         
   7  12   6         87.32         82.65        17.13 o                         
   8  12   6         12.87         31.27        19.43 o                         
   9  12   6         67.57         53.38        31.11 o                         
 -10  13   6         10.51        -17.37        19.90 o                         
  -9  13   6          0.85         -5.29         9.34 o                         
  -8  13   6          6.32          1.05         7.86 o                         
  -7  13   6         83.86         72.09        13.02 o                         
  -6  13   6         94.44         97.51        12.60 o                         
  -5  13   6        361.11        425.37        16.70 o                         
  -4  13   6        107.32        101.56        11.83 o                         
  -3  13   6       1341.66       1382.29        36.90 o                         
  -2  13   6          1.05         13.34         7.10 o                         
  -1  13   6        541.27        554.57        15.78 o                         
   0  13   6       1420.98       1379.12        36.19 o                         
   1  13   6        392.58        366.86        14.01 o                         
   2  13   6         61.42         48.00        10.28 o                         
   3  13   6        339.71        372.57        13.36 o                         
   4  13   6        113.15        122.96         9.08 o                         
   5  13   6          0.50         -1.66         6.42 o                         
   6  13   6         11.60         14.57         8.09 o                         
   7  13   6          8.48          0.59        10.08 o                         
   8  13   6         24.24         64.75        21.48 o                         
  -9  14   6         50.05         34.64        10.93 o                         
  -8  14   6         95.11         75.13        13.18 o                         
  -7  14   6        180.25        200.98        17.38 o                         
  -6  14   6          8.50          0.12         9.52 o                         
  -5  14   6         51.32         50.25         9.83 o                         
  -4  14   6        168.99        148.57        12.30 o                         
  -3  14   6        129.58        125.82        14.59 o                         
  -2  14   6         13.58         14.39         9.06 o                         
  -1  14   6        319.51        345.25        13.75 o                         
   0  14   6         60.31         70.51         8.81 o                         
   1  14   6        584.40        596.10        23.45 o                         
   2  14   6          2.38          4.69         6.74 o                         
   3  14   6        744.51        801.03        28.24 o                         
   4  14   6          1.41          6.79         6.58 o                         
   5  14   6        231.96        224.79        19.82 o                         
   6  14   6          1.74          4.68         9.22 o                         
   7  14   6        131.69        156.96        25.58 o                         
  -9  15   6         15.96         -0.95        10.78 o                         
  -8  15   6         23.64         -0.47        11.27 o                         
  -7  15   6         20.76         22.66        14.83 o                         
  -6  15   6          1.46         -9.00        10.16 o                         
  -5  15   6        336.06        358.05        17.28 o                         
  -4  15   6          1.88         -7.50        10.50 o                         
  -3  15   6        721.84        765.98        22.95 o                         
  -2  15   6          5.75         -1.62         8.83 o                         
  -1  15   6        439.35        449.47        18.56 o                         
   0  15   6          7.91         16.45         7.76 o                         
   1  15   6        459.58        477.76        15.95 o                         
   2  15   6          0.32          7.59         9.07 o                         
   3  15   6        104.48        110.06        10.44 o                         
   4  15   6         12.17         12.87         7.36 o                         
   5  15   6         16.62         18.51        10.23 o                         
   6  15   6          9.23         13.27        19.11 o                         
   7  15   6         32.44         30.16        21.32 o                         
  -8  16   6          7.05         -5.05        14.69 o                         
  -7  16   6          5.51         12.02         8.92 o                         
  -6  16   6          5.43          1.74         8.74 o                         
  -5  16   6         90.24         94.58        11.76 o                         
  -4  16   6          1.00         -9.30         9.30 o                         
  -3  16   6          0.01         -9.27         9.27 o                         
  -2  16   6         19.63         -3.88         9.55 o                         
  -1  16   6         29.62         26.84        12.29 o                         
   0  16   6          2.72          7.78        10.09 o                         
   1  16   6        259.89        256.01        13.78 o                         
   2  16   6         11.57         18.11        11.33 o                         
   3  16   6         56.81         48.83         8.74 o                         
   4  16   6          9.81         14.66         7.66 o                         
   5  16   6        272.40        211.06        19.82 o                         
   6  16   6          2.44         19.27        20.21 o                         
   7  16   6         65.67         94.90        24.48 o                         
  -7  17   6        203.70        181.33        18.73 o                         
  -6  17   6          8.67         12.10         9.47 o                         
  -5  17   6         28.36         13.68        10.26 o                         
  -4  17   6          9.75         10.94        10.07 o                         
  -3  17   6        232.01        234.59        16.12 o                         
  -2  17   6          7.25          8.87        10.58 o                         
  -1  17   6        580.39        615.81        22.48 o                         
   0  17   6          6.85         17.48        10.71 o                         
   1  17   6        333.23        309.02        30.87 o                         
   2  17   6         44.17         47.22        11.65 o                         
   3  17   6         15.64         13.11        11.13 o                         
   4  17   6          7.85          9.94         9.69 o                         
   5  17   6         26.25         22.32        15.12 o                         
  -6  18   6         11.59         23.91        10.73 o                         
  -5  18   6         40.60         40.29        13.70 o                         
  -4  18   6          8.58          2.78        11.55 o                         
  -3  18   6          0.91          5.17        10.85 o                         
  -2  18   6          3.27          1.72        11.40 o                         
  -1  18   6        141.00        169.41        32.43 o                         
   0  18   6         25.90         51.10        14.80 o                         
   1  18   6        146.60        169.56        15.02 o                         
   2  18   6          1.71         10.69        10.60 o                         
   3  18   6        287.99        274.26        21.00 o                         
   4  18   6          0.76        -12.38        12.38 o                         
   5  18   6        128.96         94.90        28.43 o                         
  -5  19   6        173.67        195.59        15.48 o                         
  -4  19   6         24.52         27.32        11.52 o                         
  -3  19   6        191.02        180.69        15.69 o                         
  -2  19   6         16.07         24.05        11.75 o                         
  -1  19   6         97.55        132.28        21.09 o                         
   0  19   6         56.68         37.85        12.20 o                         
   1  19   6        219.57        215.27        16.81 o                         
   2  19   6          4.51         17.63        11.37 o                         
   3  19   6         42.66         40.36        11.69 o                         
   4  19   6          1.65         -2.41        15.75 o                         
  -4  20   6         79.07         92.59        20.13 o                         
  -3  20   6          3.45         15.47        11.74 o                         
  -2  20   6          4.90         10.13        11.79 o                         
  -1  20   6          3.89          1.09        11.43 o                         
   0  20   6         12.02        -10.54        11.40 o                         
   1  20   6         77.05         82.66        20.00 o                         
   2  20   6          4.90        -10.25        10.25 o                         
   3  20   6        133.16        123.65        24.26 o                         
  -2  21   6         54.09         57.27        14.45 o                         
  -1  21   6         79.84         74.99        14.30 o                         
   0  21   6          8.48         16.06        12.44 o                         
   1  21   6         92.51         35.51        13.28 o                         
 -11   0   7         84.60         66.36        10.12 o                         
  -9   0   7        731.01        692.04        35.92 o                         
  -7   0   7        225.87        246.70        20.36 o                         
  -5   0   7         33.77         62.22         9.48 o                         
  -3   0   7       6011.98       6145.42       105.80 o                         
  -1   0   7       9948.10      10102.11       169.55 o                         
   1   0   7        296.82        392.36        16.73 o                         
   3   0   7         79.33        107.26         7.86 o                         
   5   0   7        181.90        212.55        14.69 o                         
   7   0   7        512.50        507.93        21.87 o                         
   9   0   7        181.09        190.52        14.06 o                         
 -12   1   7          0.77         -5.88         5.88 o                         
 -11   1   7         52.33         48.75         6.85 o                         
 -10   1   7          0.92          3.53         5.93 o                         
  -9   1   7        114.92        142.49         7.53 o                         
  -8   1   7         34.18         38.65         6.52 o                         
  -7   1   7         39.60         53.95         5.10 o                         
  -6   1   7         69.89         70.83         5.30 o                         
  -5   1   7        309.34        308.72        16.94 o                         
  -4   1   7        458.44        490.65        10.83 o                         
  -3   1   7        397.91        408.24         9.06 o                         
  -2   1   7         13.27         15.93         4.13 o                         
  -1   1   7       8310.92       8092.32        96.90 o                         
   0   1   7          0.56         -2.85         2.85 o                         
   1   1   7       3360.40       3086.14        39.63 o                         
   2   1   7         59.21         68.00         4.65 o                         
   3   1   7       2727.88       2755.73        35.93 o                         
   4   1   7         29.50         38.28         4.22 o                         
   5   1   7       1652.96       1708.54        21.35 o                         
   6   1   7         75.87         67.99         4.27 o                         
   7   1   7        341.50        373.82         9.27 o                         
   8   1   7         10.86          3.30         3.95 o                         
   9   1   7          4.28          0.83         5.17 o                         
 -12   2   7          0.53          0.91         4.88 o                         
 -11   2   7          6.86         -1.26         4.86 o                         
 -10   2   7         10.28          9.73         6.45 o                         
  -9   2   7        183.66        189.48         9.65 o                         
  -8   2   7          2.41          7.40         4.68 o                         
  -7   2   7        358.85        377.02         9.83 o                         
  -6   2   7          0.09          1.21         3.80 o                         
  -5   2   7       2584.45       2705.75        41.51 o                         
  -4   2   7        370.78        404.57         9.42 o                         
  -3   2   7       2796.93       2735.33        35.95 o                         
  -2   2   7        361.72        400.58        10.42 o                         
  -1   2   7       7216.80       7065.26        85.29 o                         
   0   2   7         60.30        108.93         5.52 o                         
   1   2   7        566.71        522.07        10.43 o                         
   2   2   7        272.69        309.03         8.21 o                         
   3   2   7        433.52        433.87         9.59 o                         
   4   2   7       1395.09       1426.54        24.43 o                         
   5   2   7        415.30        399.84         8.86 o                         
   6   2   7         82.74        102.93         7.57 o                         
   7   2   7        358.45        378.89         9.22 o                         
   8   2   7          5.21          5.24         2.97 o                         
   9   2   7         77.77         66.10         7.81 o                         
  10   2   7          2.18         -4.62        12.56 o                         
 -12   3   7          6.67          7.42        11.53 o                         
 -11   3   7         85.82         79.23         5.96 o                         
 -10   3   7         19.77          9.17         6.34 o                         
  -9   3   7         13.34         14.31         5.35 o                         
  -8   3   7         15.23         16.38         3.57 o                         
  -7   3   7          9.57         11.80         5.02 o                         
  -6   3   7         82.76         92.50         5.93 o                         
  -5   3   7          0.73         13.68         4.31 o                         
  -4   3   7       2154.79       2144.61        29.62 o                         
  -3   3   7       1162.37       1163.98        23.41 o                         
  -2   3   7         38.58         40.89         4.69 o                         
  -1   3   7       7877.70       7894.59        95.14 o                         
   0   3   7        420.83        426.67        11.12 o                         
   1   3   7       1728.87       1720.30        24.35 o                         
   2   3   7         42.74         40.83         4.36 o                         
   3   3   7       2740.10       2703.83        35.70 o                         
   4   3   7          1.57         -1.31         3.99 o                         
   5   3   7        565.98        551.72         9.62 o                         
   6   3   7         74.72         76.32         5.75 o                         
   7   3   7        285.66        317.36         8.43 o                         
   8   3   7         13.71         18.76         7.92 o                         
   9   3   7         46.95         29.37        10.74 o                         
  10   3   7          2.11         -3.95        11.13 o                         
 -12   4   7          0.76        -12.00        12.00 o                         
 -11   4   7         17.63          8.75         4.53 o                         
 -10   4   7         63.23         39.06         7.42 o                         
  -9   4   7        151.73        151.97         9.95 o                         
  -8   4   7         47.60         53.23         4.12 o                         
  -7   4   7       1132.58       1163.97        26.44 o                         
  -6   4   7         46.97         39.74         4.96 o                         
  -5   4   7       1042.95       1022.59        17.28 o                         
  -4   4   7        245.83        313.25         9.59 o                         
  -3   4   7       3080.15       2991.75        39.45 o                         
  -2   4   7          3.75          2.34         3.62 o                         
  -1   4   7        341.49        314.31         8.50 o                         
   0   4   7       1407.04       1502.27        22.35 o                         
   1   4   7        270.44        293.80        10.78 o                         
   2   4   7        172.82        138.91         7.64 o                         
   3   4   7         19.44         14.00         4.24 o                         
   4   4   7         70.24         73.53         6.72 o                         
   5   4   7         14.69         20.06         3.15 o                         
   6   4   7          5.77         13.21         4.42 o                         
   7   4   7        270.62        255.13         7.57 o                         
   8   4   7         54.60         41.13         9.10 o                         
   9   4   7        163.90        139.24        11.45 o                         
  10   4   7          0.18          7.11        10.27 o                         
 -12   5   7          0.21        -10.27        12.95 o                         
 -11   5   7         64.56         55.08         7.18 o                         
 -10   5   7         30.66         17.34         7.53 o                         
  -9   5   7         47.68         37.68         7.55 o                         
  -8   5   7        115.72        115.33         6.40 o                         
  -7   5   7         91.60         82.44         6.10 o                         
  -6   5   7         59.82         60.13         5.55 o                         
  -5   5   7        569.51        584.14        12.61 o                         
  -4   5   7        249.88        243.46         8.31 o                         
  -3   5   7        776.73        819.09        14.93 o                         
  -2   5   7       1251.63       1228.62        19.55 o                         
  -1   5   7       1870.30       1809.57        36.26 o                         
   0   5   7        167.56        197.22         7.38 o                         
   1   5   7       3020.98       3190.25        37.71 o                         
   2   5   7         10.40          9.31         4.00 o                         
   3   5   7       1268.03       1211.98        17.38 o                         
   4   5   7          7.47          7.69         4.51 o                         
   5   5   7       2262.24       2344.17        38.24 o                         
   6   5   7         17.39         15.38         5.27 o                         
   7   5   7        180.45        183.99        13.67 o                         
   8   5   7         58.35         46.22        10.05 o                         
   9   5   7          1.92         -6.00        10.74 o                         
  10   5   7          0.29          6.63        11.69 o                         
 -11   6   7          8.40         14.21         5.42 o                         
 -10   6   7          4.11         12.26         6.77 o                         
  -9   6   7         52.15         45.94        11.12 o                         
  -8   6   7          6.67          9.78         3.30 o                         
  -7   6   7        524.64        538.78        11.73 o                         
  -6   6   7         42.16         40.85         4.90 o                         
  -5   6   7       2104.88       1950.60        25.55 o                         
  -4   6   7          5.82          8.49         4.04 o                         
  -3   6   7       1408.16       1355.57        22.01 o                         
  -2   6   7        104.06        126.47         6.22 o                         
  -1   6   7        114.46        102.89         5.76 o                         
   0   6   7       1359.48       1380.43        19.44 o                         
   1   6   7        249.55        229.27         7.40 o                         
   2   6   7        789.93        762.18        13.06 o                         
   3   6   7         53.55         66.83         5.34 o                         
   4   6   7        476.17        481.10        10.06 o                         
   5   6   7         94.05        104.52         6.14 o                         
   6   6   7        182.73        144.07         8.44 o                         
   7   6   7        225.31        238.74        13.73 o                         
   8   6   7         83.63         70.94        12.45 o                         
   9   6   7        178.75        155.56        20.93 o                         
  10   6   7          7.54         28.58        13.58 o                         
 -11   7   7         14.42         16.15         8.76 o                         
 -10   7   7          3.76         -9.73         9.73 o                         
  -9   7   7        194.44        189.57        32.38 o                         
  -8   7   7         80.98         78.38         5.18 o                         
  -7   7   7        101.32         95.15         8.27 o                         
  -6   7   7         44.23         45.39         4.86 o                         
  -5   7   7        403.66        371.63        10.66 o                         
  -4   7   7       1252.84       1275.68        18.92 o                         
  -3   7   7         13.45         18.15         4.57 o                         
  -2   7   7        311.93        238.99         8.06 o                         
  -1   7   7       2099.19       2075.04        27.43 o                         
   0   7   7       1048.70       1072.95        18.79 o                         
   1   7   7       3221.99       3375.60        40.42 o                         
   2   7   7        149.66        140.39         6.79 o                         
   3   7   7        686.60        713.67        11.59 o                         
   4   7   7          0.61         -3.74         3.74 o                         
   5   7   7        129.37        143.85         4.94 o                         
   6   7   7        345.73        331.54        16.47 o                         
   7   7   7        205.48        206.97        10.74 o                         
   8   7   7         73.24         71.34        12.34 o                         
   9   7   7          4.09         11.53        15.16 o                         
  10   7   7         36.89         51.48        15.48 o                         
 -11   8   7         22.23         14.21        16.90 o                         
 -10   8   7         13.08         32.01         7.77 o                         
  -9   8   7        217.60        205.17        14.82 o                         
  -8   8   7         18.38         36.34         3.84 o                         
  -7   8   7        124.78        119.55        12.97 o                         
  -6   8   7          0.07         -3.18         4.46 o                         
  -5   8   7        430.03        375.46         9.37 o                         
  -4   8   7         21.71         28.03         5.25 o                         
  -3   8   7       2458.06       2442.57        31.35 o                         
  -2   8   7       1402.34       1445.21        21.49 o                         
  -1   8   7        121.48        137.91         7.21 o                         
   0   8   7        833.66        851.56        15.59 o                         
   1   8   7         70.19         85.08         5.82 o                         
   2   8   7        948.35        876.57        28.64 o                         
   3   8   7        104.94        108.79         5.65 o                         
   4   8   7         94.74        113.18         5.54 o                         
   5   8   7         16.44         25.17         3.41 o                         
   6   8   7        191.98        189.81        12.28 o                         
   7   8   7        299.46        282.62        34.03 o                         
   8   8   7         21.11         27.61        11.24 o                         
   9   8   7         12.49         22.74        15.32 o                         
  10   8   7          1.58        -11.05        14.06 o                         
 -11   9   7          0.72        -16.27        16.27 o                         
 -10   9   7         27.80         25.67         8.46 o                         
  -9   9   7         42.74         62.05         9.50 o                         
  -8   9   7         33.12         38.57         4.29 o                         
  -7   9   7         21.71         23.59         6.81 o                         
  -6   9   7        822.60        845.90        19.70 o                         
  -5   9   7         27.81         25.45         5.59 o                         
  -4   9   7        614.12        622.92        14.94 o                         
  -3   9   7        437.48        406.85         9.81 o                         
  -2   9   7        360.51        348.77         9.28 o                         
  -1   9   7        297.12        314.61         8.92 o                         
   0   9   7          3.80          7.00         4.26 o                         
   1   9   7       2010.31       2060.63        26.53 o                         
   2   9   7        143.03        147.72         6.87 o                         
   3   9   7        653.82        665.89        12.01 o                         
   4   9   7         65.53         73.66         8.73 o                         
   5   9   7        605.50        582.24        16.69 o                         
   6   9   7        117.89        122.39         8.53 o                         
   7   9   7         11.06         12.78         5.86 o                         
   8   9   7         31.36          7.63        14.29 o                         
   9   9   7          3.20          8.84        17.06 o                         
 -11  10   7          6.22          1.74        29.06 o                         
 -10  10   7         17.18         20.06         8.40 o                         
  -9  10   7         88.20         83.61        10.11 o                         
  -8  10   7         72.48         83.57         6.63 o                         
  -7  10   7        172.91        152.03         7.81 o                         
  -6  10   7         15.13          6.53         5.41 o                         
  -5  10   7          3.75         -5.59         5.59 o                         
  -4  10   7         54.03         54.84         6.32 o                         
  -3  10   7        201.81        199.83        10.03 o                         
  -2  10   7        499.26        535.30        12.90 o                         
  -1  10   7       1172.87       1140.13        17.97 o                         
   0  10   7        247.95        273.24        11.54 o                         
   1  10   7         93.95         97.20         9.46 o                         
   2  10   7       2022.36       1975.02        39.91 o                         
   3  10   7         11.54         12.89         5.27 o                         
   4  10   7       1021.77       1054.16        18.10 o                         
   5  10   7         72.37         81.91         6.35 o                         
   6  10   7        113.06        108.46        13.85 o                         
   7  10   7         41.41         42.43         7.20 o                         
   8  10   7          2.68         -5.69        17.21 o                         
   9  10   7        110.23        103.90        20.69 o                         
 -10  11   7          0.35         14.69        18.95 o                         
  -9  11   7          0.36          6.41         9.95 o                         
  -8  11   7        273.22        264.10        20.79 o                         
  -7  11   7          2.69         10.74         7.92 o                         
  -6  11   7        423.79        436.88        14.08 o                         
  -5  11   7         22.06         15.02         6.90 o                         
  -4  11   7        385.32        383.10        11.76 o                         
  -3  11   7        265.32        254.96         9.19 o                         
  -2  11   7        153.96        165.82         8.82 o                         
  -1  11   7        672.45        629.97        12.88 o                         
   0  11   7       1290.55       1261.02        23.84 o                         
   1  11   7         99.14        115.05         7.07 o                         
   2  11   7          0.84         -4.52         4.52 o                         
   3  11   7        480.74        486.53        11.27 o                         
   4  11   7         45.65         50.21         5.49 o                         
   5  11   7         26.88         50.73         6.00 o                         
   6  11   7        107.40        133.47         9.78 o                         
   7  11   7         23.04         11.65         6.91 o                         
   8  11   7         50.14         56.54        19.11 o                         
   9  11   7          4.06         29.85        19.11 o                         
 -10  12   7          1.77          2.96         8.54 o                         
  -9  12   7         64.10         45.45        11.45 o                         
  -8  12   7          4.03          9.35         7.01 o                         
  -7  12   7          7.48          9.03         7.22 o                         
  -6  12   7          8.30         19.08         8.20 o                         
  -5  12   7         64.25         61.45        11.47 o                         
  -4  12   7         99.53         93.90        10.39 o                         
  -3  12   7        218.19        270.34        18.14 o                         
  -2  12   7        376.92        365.81        13.26 o                         
  -1  12   7        243.95        238.46        13.54 o                         
   0  12   7        386.34        405.28        12.37 o                         
   1  12   7         59.54         69.82         9.80 o                         
   2  12   7        329.27        343.55        15.01 o                         
   3  12   7         30.97         27.86        10.12 o                         
   4  12   7        884.88        884.23        24.64 o                         
   5  12   7         10.58          8.15         5.71 o                         
   6  12   7        239.32        248.67        13.68 o                         
   7  12   7         51.33         56.42         9.49 o                         
   8  12   7          4.43         28.43        19.74 o                         
  -9  13   7          0.06         -9.78         9.78 o                         
  -8  13   7        139.11        120.56        11.04 o                         
  -7  13   7          2.33         -1.60         8.72 o                         
  -6  13   7        234.82        262.52        21.46 o                         
  -5  13   7         18.20         20.25         8.78 o                         
  -4  13   7        324.09        312.23        15.67 o                         
  -3  13   7          1.20         12.93         8.62 o                         
  -2  13   7        800.82        831.22        21.63 o                         
  -1  13   7        709.47        652.70        17.53 o                         
   0  13   7         29.41         29.74         7.74 o                         
   1  13   7        396.98        391.07        14.68 o                         
   2  13   7          6.38          2.16         6.68 o                         
   3  13   7          3.93          1.03         6.56 o                         
   4  13   7         38.57         34.13         7.70 o                         
   5  13   7         55.58         31.18         8.08 o                         
   6  13   7         60.76         59.76        15.72 o                         
   7  13   7         87.78         78.79        13.84 o                         
   8  13   7         72.08         69.49        21.64 o                         
  -9  14   7          0.51         25.44        12.56 o                         
  -8  14   7         84.11         73.10        13.70 o                         
  -7  14   7          5.04          2.15         8.31 o                         
  -6  14   7          1.53         -7.17         7.93 o                         
  -5  14   7         77.46         78.27        13.35 o                         
  -4  14   7        114.76        134.63        12.34 o                         
  -3  14   7        102.49         83.84        11.16 o                         
  -2  14   7        145.53        158.33        12.97 o                         
  -1  14   7         14.21         31.51         8.09 o                         
   0  14   7       1029.23       1118.32        23.54 o                         
   1  14   7         17.95         26.99         7.85 o                         
   2  14   7        717.49        743.68        28.60 o                         
   3  14   7          0.82         -4.09         7.07 o                         
   4  14   7        259.16        240.00        12.21 o                         
   5  14   7         81.05        108.46        11.94 o                         
   6  14   7         93.20         74.39        10.25 o                         
   7  14   7          5.98         25.27        20.53 o                         
  -8  15   7         43.19         34.22        13.37 o                         
  -7  15   7        135.10        128.68        12.54 o                         
  -6  15   7        195.37        179.83        13.51 o                         
  -5  15   7          0.43         -0.81         9.03 o                         
  -4  15   7        456.17        437.76        18.88 o                         
  -3  15   7          1.59         -2.90        10.27 o                         
  -2  15   7        223.64        260.13        22.75 o                         
  -1  15   7         58.79         63.10        10.94 o                         
   0  15   7        164.18        167.20        11.77 o                         
   1  15   7         24.14         28.37         8.32 o                         
   2  15   7          2.00          0.88         7.32 o                         
   3  15   7         24.86         26.69         8.38 o                         
   4  15   7         40.43         40.63         9.64 o                         
   5  15   7         23.84         23.53        10.61 o                         
   6  15   7         61.29         41.49        15.63 o                         
  -8  16   7          3.59         19.51        13.15 o                         
  -7  16   7         14.50          2.64        10.34 o                         
  -6  16   7          1.50         -2.86        13.17 o                         
  -5  16   7          3.37         13.26         9.95 o                         
  -4  16   7         29.16         30.75        10.92 o                         
  -3  16   7          0.16          3.72         9.96 o                         
  -2  16   7        345.88        392.65        19.17 o                         
  -1  16   7         18.10          6.33         9.98 o                         
   0  16   7        565.73        637.54        26.64 o                         
   1  16   7         15.57         27.22        12.52 o                         
   2  16   7         98.14         93.97        18.79 o                         
   3  16   7          0.95         -8.27         8.27 o                         
   4  16   7        243.89        229.79        13.07 o                         
   5  16   7          3.00          2.48        19.27 o                         
   6  16   7         69.68         63.64        23.22 o                         
  -7  17   7          5.41         11.17        14.25 o                         
  -6  17   7         74.62         80.32        11.77 o                         
  -5  17   7         24.94         22.98        10.56 o                         
  -4  17   7        111.76        109.78        13.24 o                         
  -3  17   7         32.23         28.12        11.20 o                         
  -2  17   7        326.17        330.39        31.01 o                         
  -1  17   7          3.82         14.06        10.95 o                         
   0  17   7         96.52        106.80        13.40 o                         
   1  17   7          1.44         -6.28        10.12 o                         
   2  17   7          9.90         12.92        10.29 o                         
   3  17   7         38.50         50.62        16.09 o                         
   4  17   7         20.55          9.31        10.94 o                         
   5  17   7          7.01         -1.94        17.21 o                         
   6  17   7         37.30         33.32        21.16 o                         
  -6  18   7          2.37         17.84        11.04 o                         
  -5  18   7          9.84         12.31        10.09 o                         
  -4  18   7         20.93          7.47        10.64 o                         
  -3  18   7          0.07         -0.16        10.95 o                         
  -2  18   7        163.79        172.94        15.53 o                         
  -1  18   7         24.10         33.79        11.97 o                         
   0  18   7        201.50        212.52        27.23 o                         
   1  18   7         16.85         12.18        11.35 o                         
   2  18   7        411.04        439.71        21.15 o                         
   3  18   7          1.80          7.88        10.36 o                         
   4  18   7        150.79        135.40        13.88 o                         
   5  18   7          0.17          2.38        16.98 o                         
  -5  19   7          0.22         27.03        11.16 o                         
  -4  19   7        108.16        103.93        14.33 o                         
  -3  19   7         74.45         82.21        14.91 o                         
  -2  19   7         76.73         86.50        14.10 o                         
  -1  19   7         21.90         12.06        11.89 o                         
   0  19   7         11.67          5.45        11.35 o                         
   1  19   7         15.64         23.08        11.68 o                         
   2  19   7          0.96          3.31        11.34 o                         
   3  19   7          5.76          4.78        11.43 o                         
   4  19   7         29.28         34.89        19.25 o                         
  -4  20   7         22.16         24.44        12.21 o                         
  -3  20   7         46.32         55.43        23.06 o                         
  -2  20   7         99.27        105.28        14.72 o                         
  -1  20   7          1.56          6.13        11.74 o                         
   0  20   7         51.13         54.98        17.48 o                         
   1  20   7          0.08         -3.87        11.39 o                         
   2  20   7        171.31        135.14        17.93 o                         
 -12   0   8          3.21         10.42        10.74 o                         
 -10   0   8        352.85        371.57        24.64 o                         
  -8   0   8        776.85        728.91        30.95 o                         
  -6   0   8        479.27        507.41        16.58 o                         
  -4   0   8         24.63         50.68         7.09 o                         
  -2   0   8        340.58        338.31        12.16 o                         
   0   0   8         97.17        124.86        13.19 o                         
   2   0   8        903.15       1052.28        41.68 o                         
   4   0   8       3809.01       3895.32        71.30 o                         
   6   0   8        362.19        392.15        10.47 o                         
   8   0   8        237.42        222.56        28.89 o                         
 -12   1   8          4.29         -2.62         7.20 o                         
 -11   1   8          4.69         -4.77         5.93 o                         
 -10   1   8          6.40          7.31         5.71 o                         
  -9   1   8         36.51         38.90         6.51 o                         
  -8   1   8         23.86         15.28         5.17 o                         
  -7   1   8          4.62         -2.06         4.35 o                         
  -6   1   8        257.75        260.26         8.79 o                         
  -5   1   8         16.53         28.72         4.60 o                         
  -4   1   8        927.91        892.89        15.78 o                         
  -3   1   8        431.13        435.44         9.94 o                         
  -2   1   8       3215.97       3161.35        44.54 o                         
  -1   1   8        566.33        590.06        12.56 o                         
   0   1   8       6795.15       6757.73        82.31 o                         
   1   1   8        959.85       1020.26        16.56 o                         
   2   1   8       3180.83       3065.88        40.10 o                         
   3   1   8        437.58        428.26        10.08 o                         
   4   1   8        910.60        923.63        18.10 o                         
   5   1   8          1.19         -3.34         4.41 o                         
   6   1   8         27.27         21.77         3.23 o                         
   7   1   8          7.77          3.03         5.30 o                         
   8   1   8         37.94         32.93         4.66 o                         
   9   1   8          0.02         -1.38         3.17 o                         
  10   1   8          0.56         -1.63         3.23 o                         
 -12   2   8          6.77          1.80         8.25 o                         
 -11   2   8          0.02         -2.45         6.11 o                         
 -10   2   8        139.61        152.98        12.29 o                         
  -9   2   8         23.94         31.50         5.08 o                         
  -8   2   8        676.98        650.20        15.32 o                         
  -7   2   8          0.25         -2.57         5.15 o                         
  -6   2   8        207.25        213.26         8.34 o                         
  -5   2   8        173.92        176.16         8.75 o                         
  -4   2   8         57.75        112.72         7.63 o                         
  -3   2   8        325.19        323.76         8.82 o                         
  -2   2   8       1350.73       1225.10        19.11 o                         
  -1   2   8        208.66        186.48         7.19 o                         
   0   2   8        452.77        455.44        13.15 o                         
   1   2   8        761.88        724.77        14.14 o                         
   2   2   8        363.68        365.70         9.33 o                         
   3   2   8        899.98        894.30        15.51 o                         
   4   2   8        434.91        459.34        10.63 o                         
   5   2   8         19.90         20.77         3.86 o                         
   6   2   8        456.69        512.98        18.81 o                         
   7   2   8          0.25         -0.79         4.17 o                         
   8   2   8        453.38        472.44        14.41 o                         
   9   2   8         12.35          6.13         7.26 o                         
  10   2   8         76.74         56.38         9.00 o                         
 -12   3   8          7.46          9.42         8.53 o                         
 -11   3   8          1.80         -7.56         7.56 o                         
 -10   3   8         80.50         86.17        11.67 o                         
  -9   3   8         12.41         13.21         3.58 o                         
  -8   3   8        190.26        161.76         7.98 o                         
  -7   3   8        231.67        238.22         9.10 o                         
  -6   3   8        761.42        761.67        14.85 o                         
  -5   3   8        161.79        193.38         8.13 o                         
  -4   3   8        992.42        949.35        16.80 o                         
  -3   3   8        579.39        635.16        12.64 o                         
  -2   3   8       3196.62       3016.57        39.88 o                         
  -1   3   8        257.26        219.91         7.85 o                         
   0   3   8       8267.41       8326.13       116.12 o                         
   1   3   8          1.21          6.06         3.78 o                         
   2   3   8       1017.00        957.13        18.97 o                         
   3   3   8        952.56        884.05        19.49 o                         
   4   3   8         24.92          9.57         4.02 o                         
   5   3   8        105.39         86.02         4.99 o                         
   6   3   8        318.70        311.60        11.27 o                         
   7   3   8         17.03         12.60         3.84 o                         
   8   3   8          9.44          6.58         4.77 o                         
   9   3   8         18.01          4.38        19.50 o                         
  10   3   8         40.65         35.22        17.69 o                         
 -12   4   8         31.19         22.78        13.03 o                         
 -11   4   8          2.50          0.75         7.65 o                         
 -10   4   8         63.77         47.95         8.76 o                         
  -9   4   8         23.63         26.03         3.09 o                         
  -8   4   8         59.42         76.30        13.81 o                         
  -7   4   8         25.27         39.83         5.49 o                         
  -6   4   8       1338.39       1331.18        25.03 o                         
  -5   4   8        825.96        801.41        15.29 o                         
  -4   4   8       1743.35       1746.95        25.96 o                         
  -3   4   8         81.49         82.14         5.97 o                         
  -2   4   8          4.86         14.23         4.08 o                         
  -1   4   8         10.22          8.85         4.16 o                         
   0   4   8       1342.93       1484.92        22.58 o                         
   1   4   8       1076.80       1051.40        17.59 o                         
   2   4   8        550.30        535.84        11.97 o                         
   3   4   8        459.23        435.06         9.69 o                         
   4   4   8        906.82        893.82        16.57 o                         
   5   4   8          3.72         11.83         3.79 o                         
   6   4   8        994.75       1001.14        20.26 o                         
   7   4   8         16.04         12.93         5.26 o                         
   8   4   8        164.12        151.75        12.23 o                         
   9   4   8          4.94         -9.95         9.95 o                         
  10   4   8         16.20         -2.68        10.27 o                         
 -12   5   8         10.55          1.11        13.90 o                         
 -11   5   8         21.52         19.10         8.23 o                         
 -10   5   8          2.67         -4.09         7.01 o                         
  -9   5   8         61.53         66.50         8.71 o                         
  -8   5   8         82.11         70.34         9.50 o                         
  -7   5   8         14.44         19.79         4.69 o                         
  -6   5   8        379.82        376.05        11.11 o                         
  -5   5   8        743.48        701.44        14.46 o                         
  -4   5   8         23.22         17.53         4.92 o                         
  -3   5   8        259.99        261.51        10.31 o                         
  -2   5   8       4438.74       4325.82        55.66 o                         
  -1   5   8        500.22        578.92        12.45 o                         
   0   5   8       2982.59       2937.90        39.64 o                         
   1   5   8        130.39        167.84         9.32 o                         
   2   5   8       1002.33        990.50        15.58 o                         
   3   5   8         30.87         35.85         4.62 o                         
   4   5   8        449.46        471.88        25.58 o                         
   5   5   8        349.39        349.69         7.33 o                         
   6   5   8        323.38        333.53        13.87 o                         
   7   5   8         89.23         87.33         6.26 o                         
   8   5   8          2.52         -3.06        11.37 o                         
   9   5   8          7.00         -9.38        13.66 o                         
  10   5   8         47.16         52.91        13.27 o                         
 -11   6   8          0.05         -0.81         7.52 o                         
 -10   6   8         24.70         -0.15         7.27 o                         
  -9   6   8         25.56          2.24         7.49 o                         
  -8   6   8         65.54         75.40         6.53 o                         
  -7   6   8          2.18          5.19         4.86 o                         
  -6   6   8         94.27        107.47         6.59 o                         
  -5   6   8         87.46        118.60         7.49 o                         
  -4   6   8       1066.74       1080.65        19.09 o                         
  -3   6   8        592.29        641.99        13.86 o                         
  -2   6   8        777.15        799.48        15.59 o                         
  -1   6   8       1786.18       1753.17        26.59 o                         
   0   6   8        218.73        212.76         7.85 o                         
   1   6   8        464.20        451.28        10.27 o                         
   2   6   8       1123.77       1120.35        18.42 o                         
   3   6   8        414.26        397.91         9.83 o                         
   4   6   8        161.87        185.44         8.66 o                         
   5   6   8        212.80        188.33         5.89 o                         
   6   6   8        556.25        565.67        17.70 o                         
   7   6   8          7.40          2.16         5.72 o                         
   8   6   8        174.81        145.91        23.37 o                         
   9   6   8         43.48         50.22        15.95 o                         
  10   6   8         44.85         32.22        14.21 o                         
 -11   7   8          9.93         10.89         7.12 o                         
 -10   7   8         31.57         37.74         8.39 o                         
  -9   7   8          0.85         -7.08        10.53 o                         
  -8   7   8         42.58         40.01         7.02 o                         
  -7   7   8        226.40        256.92        10.69 o                         
  -6   7   8        116.35        106.06         8.22 o                         
  -5   7   8         87.35         99.35         6.62 o                         
  -4   7   8       1997.35       1978.27        26.72 o                         
  -3   7   8         26.61         34.59         5.21 o                         
  -2   7   8       2787.65       2723.09        38.41 o                         
  -1   7   8          7.74          6.29         4.52 o                         
   0   7   8       1111.32       1082.72        18.83 o                         
   1   7   8         33.86         24.66         4.92 o                         
   2   7   8        339.87        313.15        10.79 o                         
   3   7   8         21.03         26.68         4.24 o                         
   4   7   8        313.11        323.97         8.20 o                         
   5   7   8        333.34        300.69         7.31 o                         
   6   7   8         47.26         43.98         6.34 o                         
   7   7   8        141.48        135.35         8.03 o                         
   8   7   8          6.90        -16.72        23.69 o                         
   9   7   8         75.77         73.12        17.21 o                         
 -11   8   8          0.64          3.51         6.85 o                         
 -10   8   8        200.53        150.24        29.61 o                         
  -9   8   8         38.50         45.48        11.00 o                         
  -8   8   8        217.31        221.64        10.51 o                         
  -7   8   8         11.96          6.18         5.01 o                         
  -6   8   8          4.20         -1.06         5.08 o                         
  -5   8   8        121.81        136.97         8.84 o                         
  -4   8   8        386.55        387.96        11.93 o                         
  -3   8   8       2813.96       2851.96        42.17 o                         
  -2   8   8        183.70        202.40         8.47 o                         
  -1   8   8        748.88        724.45        15.54 o                         
   0   8   8        440.70        469.46        11.32 o                         
   1   8   8        981.99        953.41        17.97 o                         
   2   8   8       1108.84       1181.34        20.75 o                         
   3   8   8         58.31         63.01         5.42 o                         
   4   8   8        235.48        239.67         7.75 o                         
   5   8   8        137.52        137.01         6.02 o                         
   6   8   8        152.91        153.29         9.98 o                         
   7   8   8          2.00         -5.14         5.14 o                         
   8   8   8         73.68         88.20        14.52 o                         
   9   8   8          1.59         12.63        15.63 o                         
 -11   9   8         22.56         13.34         7.72 o                         
 -10   9   8          5.10          7.08        11.45 o                         
  -9   9   8        237.90        204.00        13.24 o                         
  -8   9   8         16.75         14.50         4.70 o                         
  -7   9   8         61.89         77.86         7.04 o                         
  -6   9   8        250.12        233.50        10.58 o                         
  -5   9   8        437.26        425.39        11.85 o                         
  -4   9   8        323.51        319.12        12.70 o                         
  -3   9   8         43.83         49.28         7.39 o                         
  -2   9   8        646.81        612.34        13.63 o                         
  -1   9   8          3.59         -4.44         5.52 o                         
   0   9   8        380.31        423.72        10.03 o                         
   1   9   8       1016.53       1022.09        16.03 o                         
   2   9   8        915.72        930.69        21.29 o                         
   3   9   8         46.09         30.21         5.71 o                         
   4   9   8        408.55        410.39        11.28 o                         
   5   9   8        476.62        432.14        11.16 o                         
   6   9   8          3.28          0.73         6.72 o                         
   7   9   8        150.52        142.47        19.20 o                         
   8   9   8          1.02          0.95        16.74 o                         
   9   9   8         35.14         40.43        17.53 o                         
 -10  10   8          4.80         19.67        10.07 o                         
  -9  10   8         10.58         45.42        14.06 o                         
  -8  10   8        229.77        224.18        14.76 o                         
  -7  10   8         48.23         36.38         7.12 o                         
  -6  10   8          2.57         -5.89         6.15 o                         
  -5  10   8        147.23        146.14         9.12 o                         
  -4  10   8         34.13         35.38         5.65 o                         
  -3  10   8        826.25        830.69        14.83 o                         
  -2  10   8        289.13        260.28         9.10 o                         
  -1  10   8        523.19        549.45        11.92 o                         
   0  10   8        321.32        336.90        12.78 o                         
   1  10   8        649.86        661.88        17.77 o                         
   2  10   8       1140.85       1111.34        18.55 o                         
   3  10   8        264.74        249.19        10.78 o                         
   4  10   8         85.62         92.93        10.62 o                         
   5  10   8        105.72         78.95         6.41 o                         
   6  10   8         52.70         57.15         8.02 o                         
   7  10   8         72.98         70.24         8.05 o                         
   8  10   8         94.18         77.70        20.37 o                         
   9  10   8          8.79         11.21        17.06 o                         
 -10  11   8          4.55          8.71         9.00 o                         
  -9  11   8         14.22         13.38        10.53 o                         
  -8  11   8        119.98        110.06        13.03 o                         
  -7  11   8        241.89        270.50        15.93 o                         
  -6  11   8         41.04         25.20         8.40 o                         
  -5  11   8        103.04        117.12        11.12 o                         
  -4  11   8        128.98        139.62        10.91 o                         
  -3  11   8        112.02        134.23        11.60 o                         
  -2  11   8        266.29        279.42         9.95 o                         
  -1  11   8        330.87        348.36        11.84 o                         
   0  11   8       1140.85       1181.64        18.44 o                         
   1  11   8         43.67         58.05         6.87 o                         
   2  11   8        207.19        194.87         8.48 o                         
   3  11   8        502.36        490.72        11.81 o                         
   4  11   8         22.04         31.52         5.36 o                         
   5  11   8        359.63        374.75        16.14 o                         
   6  11   8          1.28         -0.85         6.60 o                         
   7  11   8         46.12         34.99         7.74 o                         
   8  11   8          5.33         33.01        19.11 o                         
 -10  12   8          7.59          7.26        10.90 o                         
  -9  12   8          0.49          4.18        10.63 o                         
  -8  12   8         52.83         60.55         8.27 o                         
  -7  12   8         73.00         62.15         9.52 o                         
  -6  12   8         46.27         53.02        10.43 o                         
  -5  12   8        219.43        228.32        19.09 o                         
  -4  12   8         28.23         26.69         8.96 o                         
  -3  12   8        585.93        593.92        19.30 o                         
  -2  12   8         35.01         38.13         7.72 o                         
  -1  12   8        762.48        837.49        22.69 o                         
   0  12   8        266.04        258.46        16.64 o                         
   1  12   8        857.57        798.87        23.75 o                         
   2  12   8          1.19         -1.15         6.63 o                         
   3  12   8        301.83        294.28        12.14 o                         
   4  12   8         55.04         65.18         7.76 o                         
   5  12   8        131.06        138.12        14.60 o                         
   6  12   8         48.46         54.86         9.41 o                         
   7  12   8         46.99         47.91         8.44 o                         
   8  12   8         50.80         60.01        20.21 o                         
  -9  13   8         58.02         39.02        12.46 o                         
  -8  13   8         15.20         19.05        12.10 o                         
  -7  13   8         53.12         49.30         9.32 o                         
  -6  13   8        115.59        124.50        13.84 o                         
  -5  13   8        484.49        510.20        19.76 o                         
  -4  13   8          5.10         -1.09         8.64 o                         
  -3  13   8         43.95         62.71        10.54 o                         
  -2  13   8          2.53         -6.19         8.46 o                         
  -1  13   8         17.74         10.08         7.36 o                         
   0  13   8        318.25        316.68        16.25 o                         
   1  13   8          8.86         11.98         7.50 o                         
   2  13   8         14.90         22.04         7.15 o                         
   3  13   8        284.23        331.21        13.36 o                         
   4  13   8         13.82         11.65         6.50 o                         
   5  13   8        313.65        305.81        31.78 o                         
   6  13   8          3.17         -1.97        12.04 o                         
   7  13   8         86.38        120.01        23.69 o                         
   8  13   8         30.94         44.85        22.90 o                         
  -9  14   8          0.71          5.69        12.95 o                         
  -8  14   8          5.16          1.12        15.16 o                         
  -7  14   8         22.31         17.08         8.72 o                         
  -6  14   8         20.43          8.87         9.52 o                         
  -5  14   8        326.36        346.75        17.48 o                         
  -4  14   8         44.37         65.98        11.17 o                         
  -3  14   8         65.28         66.09        11.28 o                         
  -2  14   8         59.85         36.81        10.23 o                         
  -1  14   8        843.46        903.64        34.26 o                         
   0  14   8         15.40         26.24         8.19 o                         
   1  14   8        317.68        297.02        16.51 o                         
   2  14   8         10.31         13.43         7.83 o                         
   3  14   8        314.98        305.78        13.60 o                         
   4  14   8          3.87          3.03         6.98 o                         
   5  14   8         16.57         11.93        11.08 o                         
   6  14   8         34.64         18.72        14.91 o                         
   7  14   8         46.27         33.16        21.00 o                         
  -8  15   8         39.58         28.04        13.28 o                         
  -7  15   8        202.41        185.06        13.23 o                         
  -6  15   8          3.10         -1.98         9.12 o                         
  -5  15   8         80.09         80.85        12.05 o                         
  -4  15   8          2.21          6.41        12.12 o                         
  -3  15   8         86.12        107.41        15.84 o                         
  -2  15   8        192.70        224.75        18.14 o                         
  -1  15   8          2.36         12.20         9.82 o                         
   0  15   8         69.33         67.69        11.52 o                         
   1  15   8         26.01         22.97         8.53 o                         
   2  15   8          6.02         -9.29         9.29 o                         
   3  15   8        241.28        253.80        13.20 o                         
   4  15   8         12.43          4.79        10.57 o                         
   5  15   8         60.00         53.48        15.86 o                         
   6  15   8          2.83        -12.57        14.32 o                         
   7  15   8        131.41        125.06        25.43 o                         
  -8  16   8          0.23        -12.59        21.16 o                         
  -7  16   8          2.78         10.69         9.80 o                         
  -6  16   8         18.54         23.29        10.24 o                         
  -5  16   8         77.39         63.28        11.75 o                         
  -4  16   8          0.67         -8.88         9.74 o                         
  -3  16   8        354.31        357.43        31.80 o                         
  -2  16   8         17.35         23.82        10.84 o                         
  -1  16   8        717.63        742.96        37.07 o                         
   0  16   8         59.69         47.75        11.66 o                         
   1  16   8        291.77        319.67        38.53 o                         
   2  16   8          5.84         10.47         8.30 o                         
   3  16   8        216.06        233.33        18.33 o                         
   4  16   8         15.00         27.14         9.97 o                         
   5  16   8         51.90         41.90        16.20 o                         
   6  16   8          2.35        -20.85        20.85 o                         
  -7  17   8         62.35         75.49        21.32 o                         
  -6  17   8          3.17         10.21        14.21 o                         
  -5  17   8         32.08         19.37        10.80 o                         
  -4  17   8         10.86         -8.68        10.37 o                         
  -3  17   8         65.07         59.93        19.71 o                         
  -2  17   8         14.41         21.22        11.51 o                         
  -1  17   8         18.92         24.62        11.71 o                         
   0  17   8          4.63        -12.44        12.44 o                         
   1  17   8          3.94         -6.64        10.09 o                         
   2  17   8          2.68          4.85        10.74 o                         
   3  17   8        133.16        155.21        19.77 o                         
   4  17   8          0.48         -7.85        10.15 o                         
   5  17   8         75.94         70.29        19.38 o                         
  -6  18   8         10.48         17.80        12.70 o                         
  -5  18   8         74.45         65.63        12.45 o                         
  -4  18   8         14.43         12.12        10.92 o                         
  -3  18   8         54.79         72.00        13.23 o                         
  -2  18   8          4.70         16.31        11.70 o                         
  -1  18   8        307.79        304.46        20.06 o                         
   0  18   8          0.06        -10.73        10.73 o                         
   1  18   8        145.04        151.34        22.98 o                         
   2  18   8         48.51         31.56        11.93 o                         
   3  18   8        167.97        140.43        14.85 o                         
   4  18   8         10.15        -24.40        24.40 o                         
  -5  19   8         68.88         97.18        37.03 o                         
  -4  19   8          0.22         13.51        13.98 o                         
  -3  19   8         16.47         20.39        12.35 o                         
  -2  19   8         25.87         27.00        12.09 o                         
  -1  19   8         18.13         15.28        12.27 o                         
   0  19   8          6.96          0.37        12.53 o                         
   1  19   8         50.22         53.88        12.85 o                         
   2  19   8         14.27          2.59        10.77 o                         
   3  19   8         32.66         11.98        11.48 o                         
  -3  20   8        154.94        132.57        19.90 o                         
  -2  20   8          0.49          9.19        13.99 o                         
  -1  20   8        102.45        107.54        15.76 o                         
   0  20   8          3.48          3.44        11.72 o                         
   1  20   8        120.42         90.15        14.48 o                         
   2  20   8          0.69          2.21        26.53 o                         
 -11   0   9          1.07         -3.32        12.00 o                         
  -9   0   9        187.11        195.18        20.06 o                         
  -7   0   9        469.48        457.03        18.02 o                         
  -5   0   9          1.71         18.72         6.74 o                         
  -3   0   9        314.02        350.35        15.32 o                         
  -1   0   9         30.94         12.75         6.32 o                         
   1   0   9       1352.98       1390.24        81.09 o                         
   3   0   9      10398.26      10592.59       258.10 o                         
   5   0   9         86.90         91.17        12.31 o                         
   7   0   9        385.86        388.31        44.37 o                         
   9   0   9         80.93         57.17         6.61 o                         
 -12   1   9          8.81         -4.20        16.50 o                         
 -11   1   9          1.08         -6.95         6.95 o                         
 -10   1   9         34.63         47.28        10.48 o                         
  -9   1   9        139.03        117.86         8.59 o                         
  -8   1   9          2.58          1.83         5.05 o                         
  -7   1   9        310.85        296.86        12.14 o                         
  -6   1   9        188.69        198.50         8.80 o                         
  -5   1   9       1209.43       1201.17        20.02 o                         
  -4   1   9         37.04         55.34         5.55 o                         
  -3   1   9       1059.99       1036.24        20.05 o                         
  -2   1   9        229.89        207.90         7.70 o                         
  -1   1   9       7653.08       7876.53        95.77 o                         
   0   1   9          1.32          2.65         4.25 o                         
   1   1   9        426.99        390.54         9.87 o                         
   2   1   9          0.16          7.19         4.18 o                         
   3   1   9         63.28         77.05         6.18 o                         
   4   1   9       1325.83       1288.73        20.49 o                         
   5   1   9         23.50         21.77         5.49 o                         
   6   1   9          0.67         -1.70         3.88 o                         
   7   1   9         89.11        106.15         7.61 o                         
   8   1   9         14.35         11.92         4.56 o                         
   9   1   9         50.68         50.32         4.76 o                         
  10   1   9          0.06          2.84         5.69 o                         
 -12   2   9          2.23         -7.67         7.67 o                         
 -11   2   9         98.72         87.32        17.37 o                         
 -10   2   9          2.68          0.67        10.13 o                         
  -9   2   9        173.12        192.62        10.17 o                         
  -8   2   9         43.87         49.19         7.24 o                         
  -7   2   9         69.59        102.06         8.86 o                         
  -6   2   9         36.79         43.79         6.95 o                         
  -5   2   9        353.19        369.31        10.60 o                         
  -4   2   9        182.66        185.36         7.92 o                         
  -3   2   9          0.70          3.26         4.36 o                         
  -2   2   9         46.20         46.39         5.14 o                         
  -1   2   9       2487.19       2485.89        39.70 o                         
   0   2   9          1.60          1.76         4.42 o                         
   1   2   9       1859.32       1789.18        30.25 o                         
   2   2   9         26.14         12.58         4.53 o                         
   3   2   9        897.74        906.47        16.32 o                         
   4   2   9         47.45         42.96         5.38 o                         
   5   2   9        529.46        550.35        12.71 o                         
   6   2   9          0.26         -0.28         3.20 o                         
   7   2   9        397.54        451.17        17.16 o                         
   8   2   9          4.66         -2.08         4.18 o                         
   9   2   9         44.76         29.53        11.21 o                         
 -12   3   9          1.82         -0.93         9.08 o                         
 -11   3   9          1.63         -2.47         9.64 o                         
 -10   3   9         72.08         46.13        14.71 o                         
  -9   3   9         24.62         23.54         5.79 o                         
  -8   3   9         15.94         18.13         6.36 o                         
  -7   3   9        643.04        646.05        17.28 o                         
  -6   3   9        984.08        934.80        23.35 o                         
  -5   3   9       2184.14       2195.00        34.30 o                         
  -4   3   9        386.05        374.44        14.53 o                         
  -3   3   9       1153.05       1147.65        22.21 o                         
  -2   3   9        186.37        172.99         7.74 o                         
  -1   3   9        916.17        899.79        19.87 o                         
   0   3   9        858.94        832.37        15.69 o                         
   1   3   9       1556.35       1506.35        23.18 o                         
   2   3   9       1802.36       1791.75        30.51 o                         
   3   3   9         70.08         79.86         6.28 o                         
   4   3   9        226.63        212.05         7.77 o                         
   5   3   9         14.01         12.52         4.34 o                         
   6   3   9        201.02        213.52         9.21 o                         
   7   3   9         41.55         48.30         5.80 o                         
   8   3   9          0.65         -3.77         3.96 o                         
   9   3   9         50.74         27.95        12.48 o                         
  10   3   9          8.06         -0.16         9.63 o                         
 -12   4   9          2.68         -2.72         9.46 o                         
 -11   4   9         16.67          4.76        10.90 o                         
 -10   4   9          6.02         -7.70         7.92 o                         
  -9   4   9        101.51        113.28         8.34 o                         
  -8   4   9         22.95         11.07        12.88 o                         
  -7   4   9          6.27         25.78         9.74 o                         
  -6   4   9        947.70        867.20        17.13 o                         
  -5   4   9        386.62        394.81        11.26 o                         
  -4   4   9        322.55        302.89        14.98 o                         
  -3   4   9        176.61        184.23         9.10 o                         
  -2   4   9        220.64        226.18         8.89 o                         
  -1   4   9       2064.61       2147.10        34.32 o                         
   0   4   9        155.92        197.00        12.33 o                         
   1   4   9       2363.16       2285.41        32.36 o                         
   2   4   9        110.35        107.85         6.93 o                         
   3   4   9       1012.26       1006.58        17.85 o                         
   4   4   9        120.51        142.15         8.78 o                         
   5   4   9       1261.12       1281.93        25.18 o                         
   6   4   9         13.66         12.91         5.29 o                         
   7   4   9        561.44        600.25        26.20 o                         
   8   4   9          2.42         -1.87         7.55 o                         
   9   4   9          0.94         13.90        12.48 o                         
  10   4   9         18.28          0.63        10.90 o                         
 -11   5   9          1.30          3.46         9.82 o                         
 -10   5   9          0.43         -7.36         7.36 o                         
  -9   5   9         75.28         55.67         6.97 o                         
  -8   5   9         99.93        117.70         7.79 o                         
  -7   5   9        606.68        568.68        16.19 o                         
  -6   5   9        144.31        199.20        11.55 o                         
  -5   5   9        683.24        688.81        17.43 o                         
  -4   5   9         51.45         41.38         5.95 o                         
  -3   5   9        315.08        289.55         9.82 o                         
  -2   5   9        112.66        121.53         7.61 o                         
  -1   5   9       3542.94       3728.18        50.00 o                         
   0   5   9         70.57         85.28         6.60 o                         
   1   5   9        417.19        391.24        13.28 o                         
   2   5   9        711.37        718.94        17.43 o                         
   3   5   9          1.02         -4.10         4.10 o                         
   4   5   9        881.29        914.36        17.55 o                         
   5   5   9         13.19         23.43         3.83 o                         
   6   5   9         16.33         17.36         5.61 o                         
   7   5   9         15.41         16.84         5.66 o                         
   8   5   9         60.25         48.10         6.77 o                         
   9   5   9         98.52         78.49        15.95 o                         
 -11   6   9         10.62         19.11        16.42 o                         
 -10   6   9          0.08         -5.72         7.63 o                         
  -9   6   9         17.21         11.68         5.10 o                         
  -8   6   9         77.41         78.44        12.57 o                         
  -7   6   9         45.53         65.90         8.66 o                         
  -6   6   9         33.65         62.79         6.27 o                         
  -5   6   9          0.55          0.81         5.42 o                         
  -4   6   9        978.95        989.66        18.67 o                         
  -3   6   9         65.94         70.70         6.64 o                         
  -2   6   9        561.76        615.29        17.03 o                         
  -1   6   9        171.09        172.58        10.55 o                         
   0   6   9        441.81        436.06        13.01 o                         
   1   6   9       2358.88       2406.29        31.43 o                         
   2   6   9         28.59         26.65         5.51 o                         
   3   6   9        425.42        486.58        11.38 o                         
   4   6   9        191.89        198.72         8.24 o                         
   5   6   9        749.31        737.39        13.60 o                         
   6   6   9         27.38         20.79         5.83 o                         
   7   6   9         54.48         42.15         8.46 o                         
   8   6   9         61.47         55.69        11.78 o                         
   9   6   9         61.47         51.80        15.63 o                         
 -11   7   9          6.33         -2.11         9.59 o                         
 -10   7   9          0.75         -7.07         9.37 o                         
  -9   7   9         13.63          9.30         5.04 o                         
  -8   7   9        102.87        115.85        12.16 o                         
  -7   7   9        501.98        510.79        16.52 o                         
  -6   7   9         42.58         50.24         6.88 o                         
  -5   7   9        189.39        200.94        12.78 o                         
  -4   7   9          4.33         12.74         6.10 o                         
  -3   7   9       1733.72       1750.16        36.81 o                         
  -2   7   9        477.23        458.07        11.31 o                         
  -1   7   9        448.69        428.87        10.83 o                         
   0   7   9        179.85        177.55         8.01 o                         
   1   7   9       1040.44        981.65        22.62 o                         
   2   7   9        594.99        586.56        14.97 o                         
   3   7   9          0.68         -0.43         4.54 o                         
   4   7   9         64.62         84.30         5.58 o                         
   5   7   9          0.87          1.08         3.71 o                         
   6   7   9        197.60        177.63         9.66 o                         
   7   7   9         60.23         50.96         6.75 o                         
   8   7   9         37.19         17.42        11.77 o                         
   9   7   9         45.12         47.54        16.74 o                         
 -11   8   9         21.43         18.68         9.00 o                         
 -10   8   9         11.71         10.11        17.69 o                         
  -9   8   9        165.86        195.06        14.03 o                         
  -8   8   9          8.50         17.77         8.24 o                         
  -7   8   9         67.90         81.64         8.01 o                         
  -6   8   9        257.11        244.60        11.55 o                         
  -5   8   9         96.11         80.90         7.82 o                         
  -4   8   9         99.78        115.81         7.46 o                         
  -3   8   9        220.65        265.87        11.11 o                         
  -2   8   9       1601.33       1624.46        39.86 o                         
  -1   8   9         15.20         12.37         5.83 o                         
   0   8   9        840.97        836.76        15.67 o                         
   1   8   9       1633.44       1775.40        25.45 o                         
   2   8   9         94.56         89.23         7.14 o                         
   3   8   9       1027.67       1008.17        18.15 o                         
   4   8   9         13.85         -2.92         4.67 o                         
   5   8   9         96.97        107.66         5.67 o                         
   6   8   9         37.29         37.47         6.74 o                         
   7   8   9         58.33         46.76         6.50 o                         
   8   8   9         19.58         -0.79        15.95 o                         
   9   8   9        130.89        125.69        20.37 o                         
 -11   9   9          2.90         -1.29         8.03 o                         
 -10   9   9         53.83         25.27        15.79 o                         
  -9   9   9        105.64        111.21        10.97 o                         
  -8   9   9         17.53         34.80         9.46 o                         
  -7   9   9         91.10         96.84         8.66 o                         
  -6   9   9        238.13        244.99        17.21 o                         
  -5   9   9         43.52         31.73         6.99 o                         
  -4   9   9         18.34         15.11         5.75 o                         
  -3   9   9        460.65        465.93        12.35 o                         
  -2   9   9        263.57        251.90         9.84 o                         
  -1   9   9       1391.16       1280.25        27.49 o                         
   0   9   9       1407.02       1438.25        29.25 o                         
   1   9   9          5.76         12.40         5.67 o                         
   2   9   9         41.81         61.44         5.77 o                         
   3   9   9          0.14         -3.00         4.47 o                         
   4   9   9        437.87        406.68        11.85 o                         
   5   9   9          0.10         -4.49         5.71 o                         
   6   9   9        194.64        185.44        12.46 o                         
   7   9   9          7.21          2.80         6.38 o                         
   8   9   9         72.04         54.33        18.95 o                         
   9   9   9         30.33         34.59        17.06 o                         
 -10  10   9          0.08         -8.90        15.95 o                         
  -9  10   9         85.59         99.49         9.19 o                         
  -8  10   9        256.59        231.30        17.76 o                         
  -7  10   9          3.77          2.05         9.03 o                         
  -6  10   9         36.33         19.17         7.64 o                         
  -5  10   9        105.50         69.27         8.64 o                         
  -4  10   9        668.17        661.15        16.97 o                         
  -3  10   9         21.62         35.63         5.94 o                         
  -2  10   9        111.73        131.71         8.43 o                         
  -1  10   9          1.62          7.67         5.07 o                         
   0  10   9        976.31        926.23        17.64 o                         
   1  10   9        879.35        896.03        15.97 o                         
   2  10   9         44.56         56.11         6.04 o                         
   3  10   9        515.54        483.14        15.62 o                         
   4  10   9          0.80         -4.50         4.50 o                         
   5  10   9         84.72        100.02        12.08 o                         
   6  10   9         12.77          3.88        10.16 o                         
   7  10   9          7.18         -1.50         9.94 o                         
   8  10   9         18.83         -4.42        16.74 o                         
 -10  11   9         10.82         20.20        10.64 o                         
  -9  11   9          0.31        -10.45        10.45 o                         
  -8  11   9         42.00         63.70        13.60 o                         
  -7  11   9         18.60         20.35         8.86 o                         
  -6  11   9         16.34         14.21         8.70 o                         
  -5  11   9         50.74         38.71         9.46 o                         
  -4  11   9         21.16         17.04         9.31 o                         
  -3  11   9        794.69        807.33        22.40 o                         
  -2  11   9         17.68          9.59         7.01 o                         
  -1  11   9         99.32        113.67        11.00 o                         
   0  11   9        850.11        887.01        18.12 o                         
   1  11   9        371.71        373.59        12.21 o                         
   2  11   9        642.39        619.38        14.93 o                         
   3  11   9          2.01          3.62         5.84 o                         
   4  11   9        367.18        363.90        12.94 o                         
   5  11   9         10.25         18.06         9.91 o                         
   6  11   9         78.40         62.74         9.21 o                         
   7  11   9         37.44         37.34        13.19 o                         
   8  11   9         33.54         25.90        19.11 o                         
 -10  12   9         10.19          3.28        10.59 o                         
  -9  12   9          7.74          7.31        11.50 o                         
  -8  12   9          1.92         16.61        12.18 o                         
  -7  12   9          0.08          1.07         8.37 o                         
  -6  12   9        252.20        278.03        15.29 o                         
  -5  12   9          0.83          7.23         8.93 o                         
  -4  12   9        251.39        286.46        15.54 o                         
  -3  12   9          8.80         18.88         9.32 o                         
  -2  12   9        987.58        943.76        21.69 o                         
  -1  12   9        355.67        338.53        13.83 o                         
   0  12   9        573.21        579.92        16.68 o                         
   1  12   9        100.15        129.98        10.49 o                         
   2  12   9        318.56        296.72        12.81 o                         
   3  12   9         15.16         13.28         7.13 o                         
   4  12   9          2.64          6.23         6.29 o                         
   5  12   9        131.21        148.23         9.37 o                         
   6  12   9         61.09         75.14        10.22 o                         
   7  12   9         74.79        100.21        16.74 o                         
  -9  13   9          2.28         -6.31        11.01 o                         
  -8  13   9         25.24         47.47        13.94 o                         
  -7  13   9        174.86        161.94        12.59 o                         
  -6  13   9         23.92         39.23        10.10 o                         
  -5  13   9        231.15        222.80        36.95 o                         
  -4  13   9          5.02         -8.66         8.66 o                         
  -3  13   9         31.51         26.28         9.81 o                         
  -2  13   9         59.26         62.57        10.94 o                         
  -1  13   9          6.12          4.23         7.43 o                         
   0  13   9        105.03        120.98        10.42 o                         
   1  13   9          0.26         -5.07         7.25 o                         
   2  13   9        652.32        667.52        25.68 o                         
   3  13   9          3.82          3.72         7.65 o                         
   4  13   9        253.00        276.90        23.75 o                         
   5  13   9          2.65          1.86        11.53 o                         
   6  13   9        101.36         76.12        22.43 o                         
   7  13   9         13.27         -5.34        13.95 o                         
  -9  14   9          4.51         15.66        12.45 o                         
  -8  14   9         41.08         44.85        13.96 o                         
  -7  14   9          0.19          2.01         8.76 o                         
  -6  14   9        216.02        214.27        14.76 o                         
  -5  14   9          6.79         19.39        10.01 o                         
  -4  14   9        550.73        595.02        21.28 o                         
  -3  14   9         16.16         13.47         9.82 o                         
  -2  14   9        110.97        102.54        12.43 o                         
  -1  14   9         77.50         67.09        13.63 o                         
   0  14   9         55.81         59.44         9.32 o                         
   1  14   9         20.90         13.55         8.00 o                         
   2  14   9         96.01         84.65        12.32 o                         
   3  14   9         25.30         33.66        14.27 o                         
   4  14   9          6.73         -6.89         7.18 o                         
   5  14   9         13.49         18.01         9.42 o                         
   6  14   9          8.46          2.09        19.35 o                         
   7  14   9         39.50         74.54        33.48 o                         
  -8  15   9         51.91         51.10        15.01 o                         
  -7  15   9         28.95         23.27         9.94 o                         
  -6  15   9         14.17          8.72         9.69 o                         
  -5  15   9          0.63         -3.13         9.80 o                         
  -4  15   9          1.88          5.71        10.38 o                         
  -3  15   9         52.89         62.87        11.92 o                         
  -2  15   9        134.55        139.27        17.68 o                         
  -1  15   9         33.45         27.04        11.91 o                         
   0  15   9        191.12        198.28        17.99 o                         
   1  15   9         10.50         13.71         9.07 o                         
   2  15   9         67.70         75.06        10.01 o                         
   3  15   9          0.39         -0.31         7.71 o                         
   4  15   9        204.30        232.06        24.62 o                         
   5  15   9          0.05        -12.63        16.41 o                         
   6  15   9        280.42        269.08        42.17 o                         
  -7  16   9          0.04        -11.66        11.66 o                         
  -6  16   9        105.51        109.82        16.69 o                         
  -5  16   9          4.75          6.24        10.64 o                         
  -4  16   9        158.14        139.95        14.51 o                         
  -3  16   9         13.12          8.96        11.10 o                         
  -2  16   9        733.49        758.55        25.24 o                         
  -1  16   9          1.19         -6.87        10.67 o                         
   0  16   9        139.96        142.83        18.78 o                         
   1  16   9         46.64         47.17        11.78 o                         
   2  16   9         85.21         76.90        12.59 o                         
   3  16   9          7.02         25.61        10.49 o                         
   4  16   9          0.17         -1.64         9.73 o                         
   5  16   9          2.81        -15.15        25.74 o                         
  -7  17   9          7.05         -8.60        13.51 o                         
  -6  17   9         64.44         60.31        11.95 o                         
  -5  17   9          0.93        -11.20        11.20 o                         
  -4  17   9          0.52          2.22        10.82 o                         
  -3  17   9          7.82         14.10        11.19 o                         
  -2  17   9        183.06        171.95        20.08 o                         
  -1  17   9          1.49          6.09        13.39 o                         
   0  17   9         49.98         69.31        12.85 o                         
   1  17   9         23.25         38.00        11.90 o                         
   2  17   9        129.66        147.59        14.62 o                         
   3  17   9          7.71         -5.82        11.28 o                         
   4  17   9        174.07        146.65        15.06 o                         
   5  17   9          0.16        -21.91        23.85 o                         
  -6  18   9        108.55        103.74        26.37 o                         
  -5  18   9         61.91         58.25        12.61 o                         
  -4  18   9         86.18        115.32        18.92 o                         
  -3  18   9         13.93         23.99        12.28 o                         
  -2  18   9        143.03        143.98        19.04 o                         
  -1  18   9          0.34          8.61        15.15 o                         
   0  18   9         36.28         24.44        12.43 o                         
   1  18   9         53.57         49.87        20.05 o                         
   2  18   9         16.69         17.27        13.42 o                         
   3  18   9          7.92        -12.50        14.34 o                         
   4  18   9          0.01          4.76        15.73 o                         
  -4  19   9          0.13          3.72        32.45 o                         
  -3  19   9          2.65          6.42        12.35 o                         
  -2  19   9          1.14         -5.71        12.32 o                         
  -1  19   9          0.20          4.34        11.72 o                         
   0  19   9        194.15        173.77        21.69 o                         
   1  19   9          3.32         -8.52        11.58 o                         
   2  19   9         95.31         85.03        13.96 o                         
  -2  20   9         94.59         75.26        14.26 o                         
  -1  20   9          0.27         19.70        19.09 o                         
   0  20   9         31.04         46.14        17.06 o                         
 -12   0  10          5.49        -11.37        11.37 o                         
  -8   0  10         59.73         80.84        16.11 o                         
  -6   0  10          0.95         -2.35         7.44 o                         
  -4   0  10        721.27        710.11        20.52 o                         
  -2   0  10        837.38        848.11        35.92 o                         
   0   0  10       3608.70       3490.09        65.43 o                         
   2   0  10       4401.39       4471.21        89.62 o                         
   4   0  10        107.79         84.21         9.10 o                         
   6   0  10        236.10        192.99        12.93 o                         
   8   0  10         19.04         20.39        10.42 o                         
 -12   1  10          3.86         -4.42         8.49 o                         
 -11   1  10          9.64         -4.57         9.28 o                         
 -10   1  10        128.81         95.72        14.40 o                         
  -9   1  10          6.56         19.08        10.15 o                         
  -8   1  10        336.68        350.34        17.98 o                         
  -7   1  10          2.47         -5.04         5.04 o                         
  -6   1  10        331.26        356.48        16.70 o                         
  -5   1  10         54.63         63.29         6.49 o                         
  -4   1  10        353.87        391.61        10.88 o                         
  -3   1  10          0.91          0.41         4.50 o                         
  -2   1  10       2360.64       2346.68        33.30 o                         
  -1   1  10        154.77        176.69         8.16 o                         
   0   1  10          2.03         -4.29         4.29 o                         
   1   1  10        383.24        405.94        17.18 o                         
   2   1  10        116.83        157.16         8.32 o                         
   3   1  10         25.99         34.00         5.54 o                         
   4   1  10        169.43        191.19         8.63 o                         
   5   1  10          5.40         -0.42         4.70 o                         
   6   1  10        322.34        310.96        13.59 o                         
   7   1  10         30.57         19.09         4.42 o                         
   8   1  10        221.08        222.97        13.97 o                         
   9   1  10         38.44         33.85         5.78 o                         
 -12   2  10         16.01         -1.14        14.69 o                         
 -11   2  10         12.96         14.39         9.71 o                         
 -10   2  10         41.55         71.14        12.25 o                         
  -9   2  10         13.38          5.80        10.58 o                         
  -8   2  10         33.74         62.87         8.18 o                         
  -7   2  10          0.95         -2.66         5.30 o                         
  -6   2  10        662.62        613.21        14.91 o                         
  -5   2  10        228.32        237.99        11.15 o                         
  -4   2  10        559.73        507.23        12.33 o                         
  -3   2  10        679.34        684.84        14.33 o                         
  -2   2  10       1389.53       1372.83        28.45 o                         
  -1   2  10         16.75         27.95         5.12 o                         
   0   2  10       4152.45       4134.59        53.76 o                         
   1   2  10         27.33         22.96         5.44 o                         
   2   2  10       2093.86       2099.03        30.66 o                         
   3   2  10        235.84        232.34         9.49 o                         
   4   2  10        198.75        209.05         9.10 o                         
   5   2  10          4.49          6.11         4.89 o                         
   6   2  10        174.85        164.25         6.80 o                         
   7   2  10          3.68          1.66         4.33 o                         
   8   2  10         29.08         18.73         9.16 o                         
   9   2  10         12.43         11.96         3.95 o                         
 -12   3  10         17.80         13.11         9.02 o                         
 -11   3  10         31.04         25.31        10.32 o                         
 -10   3  10         24.34         28.49         5.11 o                         
  -9   3  10          6.89         10.55         9.99 o                         
  -8   3  10        262.24        273.56        13.06 o                         
  -7   3  10        173.79        173.41        10.66 o                         
  -6   3  10       1218.42       1132.63        20.55 o                         
  -5   3  10         48.90         58.26         7.78 o                         
  -4   3  10        399.30        445.72        11.91 o                         
  -3   3  10         83.83         93.14         6.88 o                         
  -2   3  10          7.42         13.29         5.07 o                         
  -1   3  10       1059.23       1028.56        18.26 o                         
   0   3  10        443.23        480.76        14.20 o                         
   1   3  10        249.54        273.63        18.13 o                         
   2   3  10         98.15         81.58         8.32 o                         
   3   3  10         24.27         17.84         5.47 o                         
   4   3  10        788.98        861.58        19.00 o                         
   5   3  10         42.26         28.47         6.15 o                         
   6   3  10        202.59        243.98         8.44 o                         
   7   3  10          4.83         -0.49         5.83 o                         
   8   3  10         99.94         90.40        11.40 o                         
   9   3  10          0.45          0.16        11.37 o                         
 -11   4  10         27.05         17.35         9.98 o                         
 -10   4  10          6.16         18.30         5.38 o                         
  -9   4  10         27.72         22.58        14.69 o                         
  -8   4  10         19.09          4.95         7.17 o                         
  -7   4  10          3.95          8.58         6.87 o                         
  -6   4  10         43.19         59.84         8.84 o                         
  -5   4  10         43.59         63.13        12.22 o                         
  -4   4  10        898.00        886.55        17.38 o                         
  -3   4  10        467.17        454.56        12.02 o                         
  -2   4  10        472.28        457.48        13.84 o                         
  -1   4  10         10.39         13.62         5.79 o                         
   0   4  10       1504.90       1565.93        24.79 o                         
   1   4  10         43.79         48.03         7.18 o                         
   2   4  10       1144.57       1094.69        19.99 o                         
   3   4  10         16.08         12.60         5.26 o                         
   4   4  10       1330.33       1331.31        20.18 o                         
   5   4  10          6.45          4.93         5.87 o                         
   6   4  10        231.14        247.06        18.33 o                         
   7   4  10         43.71         27.76         7.47 o                         
   8   4  10          1.14         -4.09         4.09 o                         
   9   4  10         18.65         21.79        13.58 o                         
 -11   5  10         10.94         -5.49        14.92 o                         
 -10   5  10          2.04         -8.82         8.82 o                         
  -9   5  10         19.45         26.85         8.78 o                         
  -8   5  10        178.42        171.02        11.08 o                         
  -7   5  10         68.08         84.79         9.13 o                         
  -6   5  10       1545.74       1523.97        29.42 o                         
  -5   5  10         12.10         17.27         6.22 o                         
  -4   5  10        469.62        479.07        12.91 o                         
  -3   5  10        733.46        728.20        22.13 o                         
  -2   5  10        539.55        559.68        13.57 o                         
  -1   5  10         25.82         38.95         7.44 o                         
   0   5  10         67.52         63.68         6.73 o                         
   1   5  10        726.89        718.34        15.36 o                         
   2   5  10        107.80        121.49         9.53 o                         
   3   5  10         53.86         52.24         5.82 o                         
   4   5  10        963.92       1008.79        19.31 o                         
   5   5  10        154.57        171.81         7.99 o                         
   6   5  10        118.67        153.05         9.05 o                         
   7   5  10         27.67         21.76         5.82 o                         
   8   5  10         80.71         60.52         5.86 o                         
   9   5  10         10.53         -6.32        13.27 o                         
 -11   6  10          4.70         -2.02        11.45 o                         
 -10   6  10         11.18         15.06        11.26 o                         
  -9   6  10         43.20         25.30         6.46 o                         
  -8   6  10          3.30         11.23         7.31 o                         
  -7   6  10        423.17        457.20        19.31 o                         
  -6   6  10        257.65        216.35        12.18 o                         
  -5   6  10         45.26         36.85         6.68 o                         
  -4   6  10        457.48        467.61        23.31 o                         
  -3   6  10        784.60        771.22        22.50 o                         
  -2   6  10        477.37        476.50        12.90 o                         
  -1   6  10        422.71        436.68        12.23 o                         
   0   6  10       1801.89       1781.22        27.99 o                         
   1   6  10          0.24         -3.09         5.21 o                         
   2   6  10       1187.74       1239.50        22.84 o                         
   3   6  10        388.62        356.03        10.54 o                         
   4   6  10        517.89        557.14        18.42 o                         
   5   6  10         33.83         45.63         4.70 o                         
   6   6  10         42.33         29.62         6.63 o                         
   7   6  10         56.86         44.26         6.56 o                         
   8   6  10          5.39         -1.29         3.88 o                         
   9   6  10         20.41         23.85        15.32 o                         
 -11   7  10          3.97          6.56         9.85 o                         
 -10   7  10          5.85          0.87        10.40 o                         
  -9   7  10          0.32         -5.96         5.96 o                         
  -8   7  10        157.80        169.85        20.37 o                         
  -7   7  10         93.56        119.68        14.22 o                         
  -6   7  10        186.92        232.68        14.11 o                         
  -5   7  10          5.07          0.24         6.06 o                         
  -4   7  10        297.40        310.01        14.51 o                         
  -3   7  10       1371.25       1397.77        28.24 o                         
  -2   7  10        127.64        143.02         8.86 o                         
  -1   7  10        671.59        654.47        14.18 o                         
   0   7  10        315.35        282.18        10.01 o                         
   1   7  10        299.96        316.17        10.31 o                         
   2   7  10         81.99        121.85         7.99 o                         
   3   7  10        194.25        203.84         9.23 o                         
   4   7  10        133.69        149.44         8.04 o                         
   5   7  10        356.85        346.28        11.35 o                         
   6   7  10         60.34         61.14         7.74 o                         
   7   7  10          3.15          1.60         5.61 o                         
   8   7  10        109.16         94.58        19.27 o                         
   9   7  10         10.30         12.79        14.37 o                         
 -11   8  10         18.89         14.92         9.90 o                         
 -10   8  10         38.36         37.31        11.57 o                         
  -9   8  10          5.17          6.61         6.80 o                         
  -8   8  10          0.19          2.76         6.72 o                         
  -7   8  10         85.13         96.80        10.37 o                         
  -6   8  10        166.63        143.60        11.38 o                         
  -5   8  10        280.60        283.73        13.19 o                         
  -4   8  10        580.24        498.75        12.81 o                         
  -3   8  10         28.77         36.43         6.98 o                         
  -2   8  10         10.18          2.40         5.55 o                         
  -1   8  10         51.96         64.72         7.55 o                         
   0   8  10        770.37        800.55        16.13 o                         
   1   8  10        290.16        287.11        11.36 o                         
   2   8  10        852.83        857.15        20.29 o                         
   3   8  10          7.25         -1.62         4.56 o                         
   4   8  10        338.23        366.28        11.26 o                         
   5   8  10        168.83        162.52        11.35 o                         
   6   8  10         19.82         27.16         6.99 o                         
   7   8  10         64.21         60.62         7.12 o                         
   8   8  10         73.02         83.82        13.10 o                         
   9   8  10         25.63         22.43        16.27 o                         
 -10   9  10         70.63         30.49        11.53 o                         
  -9   9  10         21.86         26.52         7.22 o                         
  -8   9  10        119.33        124.78        16.09 o                         
  -7   9  10         51.82         36.41         9.52 o                         
  -6   9  10         54.10         70.88        10.13 o                         
  -5   9  10        109.32         90.18        10.44 o                         
  -4   9  10         47.76         52.56         9.62 o                         
  -3   9  10         32.12         35.67         6.44 o                         
  -2   9  10        730.44        727.47        17.48 o                         
  -1   9  10        148.10        175.05        11.13 o                         
   0   9  10          4.41          8.30         6.83 o                         
   1   9  10        671.95        659.94        14.75 o                         
   2   9  10        441.76        431.42        11.17 o                         
   3   9  10        427.63        421.25        11.51 o                         
   4   9  10         27.61         25.03         5.23 o                         
   5   9  10        162.13        178.15         9.70 o                         
   6   9  10         46.96         48.26         7.33 o                         
   7   9  10         54.77         38.04         7.26 o                         
   8   9  10         68.66         53.68         7.34 o                         
 -10  10  10          5.25         10.86        11.10 o                         
  -9  10  10         19.49         20.16         7.33 o                         
  -8  10  10         26.52         42.26         8.94 o                         
  -7  10  10        204.27        233.00        21.19 o                         
  -6  10  10         30.91         26.33         9.61 o                         
  -5  10  10        512.73        517.31        23.49 o                         
  -4  10  10         23.51          9.74         8.81 o                         
  -3  10  10        177.76        206.79        13.56 o                         
  -2  10  10       1323.53       1351.39        25.29 o                         
  -1  10  10          3.53         15.20         6.41 o                         
   0  10  10        117.80        152.20         9.21 o                         
   1  10  10         16.16         15.71         6.34 o                         
   2  10  10        678.02        659.50        15.40 o                         
   3  10  10         96.68         82.37         7.67 o                         
   4  10  10        109.75        103.06         7.83 o                         
   5  10  10        127.06        143.61         8.39 o                         
   6  10  10          0.89          6.02         7.73 o                         
   7  10  10         24.79         29.45         7.59 o                         
   8  10  10          1.84         20.69        18.32 o                         
 -10  11  10          0.66          5.53        12.95 o                         
  -9  11  10          0.62        -11.22        11.22 o                         
  -8  11  10         82.13         95.20        12.02 o                         
  -7  11  10         14.65         15.37         9.18 o                         
  -6  11  10          8.93          1.62        10.62 o                         
  -5  11  10         12.52         -1.94         8.84 o                         
  -4  11  10         23.32         32.15         9.68 o                         
  -3  11  10         28.24         41.39         9.80 o                         
  -2  11  10          1.26         14.95         7.28 o                         
  -1  11  10        699.44        736.52        18.51 o                         
   0  11  10        567.11        544.94        16.19 o                         
   1  11  10        943.20        985.66        25.48 o                         
   2  11  10        245.21        229.12        11.75 o                         
   3  11  10        353.13        356.70        21.11 o                         
   4  11  10         11.29         15.22         7.03 o                         
   5  11  10        117.35        110.79         8.64 o                         
   6  11  10         26.47         10.77         7.63 o                         
   7  11  10          0.34          9.84        12.76 o                         
  -9  12  10         25.12         12.54        12.17 o                         
  -8  12  10          0.78         -1.45         8.25 o                         
  -7  12  10         55.53         70.35        10.87 o                         
  -6  12  10         36.14         32.44        10.57 o                         
  -5  12  10        183.39        208.80        15.96 o                         
  -4  12  10         19.33         15.09         9.83 o                         
  -3  12  10        538.02        601.25        20.82 o                         
  -2  12  10        165.99        176.10        15.44 o                         
  -1  12  10        196.09        179.46        11.63 o                         
   0  12  10        150.05        165.46        13.65 o                         
   1  12  10         84.17         84.88         9.23 o                         
   2  12  10         80.17         67.74        10.94 o                         
   3  12  10          2.64         -2.51         7.46 o                         
   4  12  10         41.51         55.39         8.06 o                         
   5  12  10         19.82         13.88         6.99 o                         
   6  12  10         11.61         16.11         8.99 o                         
   7  12  10         94.33         94.49        16.54 o                         
  -9  13  10          6.15          1.26        15.16 o                         
  -8  13  10         21.07         13.61         8.66 o                         
  -7  13  10          1.30         -3.34         9.08 o                         
  -6  13  10        129.12        124.94        14.84 o                         
  -5  13  10         46.57         63.26        11.78 o                         
  -4  13  10         14.64         24.83        11.15 o                         
  -3  13  10         77.00         49.20        11.08 o                         
  -2  13  10         75.91         60.38        11.20 o                         
  -1  13  10        318.93        344.38        23.75 o                         
   0  13  10         19.79         22.20         8.14 o                         
   1  13  10        596.72        601.78        28.06 o                         
   2  13  10          0.26         -7.08         7.08 o                         
   3  13  10        356.08        386.96        15.03 o                         
   4  13  10          0.90         -1.94         7.16 o                         
   5  13  10         10.53         10.24        17.02 o                         
   6  13  10         86.80         68.13        15.91 o                         
   7  13  10         82.29         77.86        24.64 o                         
  -8  14  10          0.70         -6.02        12.93 o                         
  -7  14  10         71.75         78.09        11.63 o                         
  -6  14  10         58.95         59.31        15.69 o                         
  -5  14  10        222.93        198.48        15.14 o                         
  -4  14  10          4.85          9.36        28.98 o                         
  -3  14  10        147.33        177.41        14.56 o                         
  -2  14  10        163.51        133.32        16.18 o                         
  -1  14  10         31.43         25.96        10.77 o                         
   0  14  10         30.71         44.40        11.26 o                         
   1  14  10         52.80         59.17         9.60 o                         
   2  14  10         60.76         40.11        10.57 o                         
   3  14  10          0.91         -7.56         7.56 o                         
   4  14  10         16.87          9.39         7.81 o                         
   5  14  10         59.55         52.96        16.35 o                         
   6  14  10         48.86         44.22        18.24 o                         
  -8  15  10          2.68          3.92        15.79 o                         
  -7  15  10          2.38         11.26        10.04 o                         
  -6  15  10          7.02         20.96        10.83 o                         
  -5  15  10         24.30         12.46        10.70 o                         
  -4  15  10          7.99         20.26        11.10 o                         
  -3  15  10        215.87        208.63        16.18 o                         
  -2  15  10         13.22         20.58        11.07 o                         
  -1  15  10        493.71        530.74        21.73 o                         
   0  15  10         55.67         68.05        12.31 o                         
   1  15  10        166.40        171.29        14.78 o                         
   2  15  10         33.56         31.79         8.94 o                         
   3  15  10        109.33        126.37        13.60 o                         
   4  15  10          0.38         -9.33         9.33 o                         
   5  15  10        153.63        126.37        18.85 o                         
   6  15  10         14.37         17.48        35.22 o                         
  -7  16  10         62.16         46.59        28.10 o                         
  -6  16  10          6.38         -0.70        10.69 o                         
  -5  16  10        113.91        114.01        13.73 o                         
  -4  16  10         59.86         47.59        16.54 o                         
  -3  16  10         85.54        103.17        14.19 o                         
  -2  16  10          7.24          3.67        11.21 o                         
  -1  16  10         43.56         32.27        12.14 o                         
   0  16  10         36.25         20.56        11.76 o                         
   1  16  10         63.41         64.75        12.60 o                         
   2  16  10         17.76         33.81        11.65 o                         
   3  16  10         45.91         24.03        13.56 o                         
   4  16  10          0.92        -17.43        17.92 o                         
   5  16  10         44.82        -11.53        20.85 o                         
  -6  17  10          2.57          3.32        10.80 o                         
  -5  17  10          3.50        -10.32        10.32 o                         
  -4  17  10          1.34          6.54        11.53 o                         
  -3  17  10        199.72        179.28        16.17 o                         
  -2  17  10          1.36          8.05        11.71 o                         
  -1  17  10        478.07        516.46        22.99 o                         
   0  17  10         42.80         49.35        18.44 o                         
   1  17  10         98.53         94.18        14.23 o                         
   2  17  10          4.01         -0.66        10.83 o                         
   3  17  10        138.22        128.14        14.78 o                         
   4  17  10         11.24          8.97        20.54 o                         
  -5  18  10        127.13        124.15        26.37 o                         
  -4  18  10         12.93         -2.43        14.83 o                         
  -3  18  10         15.29         15.18        13.56 o                         
  -2  18  10         20.02         18.80        12.41 o                         
  -1  18  10         27.58         20.91        12.20 o                         
   0  18  10          0.59        -11.79        11.79 o                         
   1  18  10          0.30         13.91        11.82 o                         
   2  18  10          0.77         -8.58        11.08 o                         
   3  18  10         34.61         16.70        13.69 o                         
  -4  19  10         34.93         24.62        15.72 o                         
  -3  19  10         10.68         21.18        14.40 o                         
  -2  19  10          0.45         -7.07        12.19 o                         
  -1  19  10        117.29        106.39        15.40 o                         
   0  19  10          1.64         10.58        12.12 o                         
   1  19  10        108.26        119.10        24.59 o                         
   2  19  10          0.99         19.93        15.52 o                         
 -11   0  11         20.96          9.63        15.00 o                         
  -9   0  11          0.54          2.53        14.69 o                         
  -7   0  11          7.35          8.21        12.32 o                         
  -5   0  11       1467.39       1408.90        35.18 o                         
  -3   0  11       1445.28       1460.81        38.53 o                         
  -1   0  11       1789.80       1659.64        36.74 o                         
   1   0  11        847.14        773.23        22.35 o                         
   3   0  11        660.30        664.09        22.09 o                         
   5   0  11         18.41          3.83         7.76 o                         
   7   0  11          2.11         -4.89         5.13 o                         
 -11   1  11          8.32          9.66        10.49 o                         
 -10   1  11          0.09         10.37        10.88 o                         
  -9   1  11        246.72        231.32        16.75 o                         
  -8   1  11          1.16          4.17        17.77 o                         
  -7   1  11         77.37        132.60        18.48 o                         
  -6   1  11         55.58         52.32         6.82 o                         
  -5   1  11        294.78        323.59        12.07 o                         
  -4   1  11         40.15         39.53         6.18 o                         
  -3   1  11         50.05         84.43         7.31 o                         
  -2   1  11         35.58         47.45         6.24 o                         
  -1   1  11          1.74          6.72         4.90 o                         
   0   1  11         12.45         19.30         5.38 o                         
   1   1  11       2503.68       2515.68        35.88 o                         
   2   1  11         52.21         79.58         7.08 o                         
   3   1  11        709.25        830.83        19.56 o                         
   4   1  11          3.20         -5.65         5.65 o                         
   5   1  11        379.14        403.58        11.93 o                         
   6   1  11          0.00         -4.41         4.41 o                         
   7   1  11        150.27        126.33         7.69 o                         
   8   1  11         14.42          9.30        11.79 o                         
   9   1  11        100.54         70.16         8.19 o                         
 -11   2  11          0.08          0.38        10.82 o                         
 -10   2  11          4.03         10.22        11.84 o                         
  -9   2  11          5.39          6.25        10.90 o                         
  -8   2  11          2.20          8.36        10.11 o                         
  -7   2  11        209.59        155.39        13.96 o                         
  -6   2  11          1.92         10.73         5.95 o                         
  -5   2  11        618.09        639.41        15.08 o                         
  -4   2  11        233.30        241.51        11.28 o                         
  -3   2  11        897.14        911.29        17.63 o                         
  -2   2  11        258.13        306.16        10.37 o                         
  -1   2  11       2212.87       2224.80        33.17 o                         
   0   2  11          4.09          3.79         5.01 o                         
   1   2  11       1890.92       1853.57        28.45 o                         
   2   2  11       1644.09       1593.14        27.40 o                         
   3   2  11        804.25        775.37        16.23 o                         
   4   2  11        130.99        111.09         7.65 o                         
   5   2  11          6.68         -4.16         5.53 o                         
   6   2  11          0.32         -4.29         4.29 o                         
   7   2  11          4.76         -1.79         4.65 o                         
   8   2  11         25.35         15.67         7.51 o                         
   9   2  11         30.29         28.74         5.99 o                         
 -11   3  11         44.27         37.45        11.51 o                         
 -10   3  11          1.05          3.41         6.95 o                         
  -9   3  11         15.18         28.35        13.81 o                         
  -8   3  11          1.46          0.36        11.21 o                         
  -7   3  11        296.31        313.62        33.40 o                         
  -6   3  11        104.36         98.94         9.51 o                         
  -5   3  11        163.36        206.94         9.99 o                         
  -4   3  11          5.60          5.23         6.72 o                         
  -3   3  11        140.87        138.04         8.36 o                         
  -2   3  11         51.79         68.55         6.82 o                         
  -1   3  11         10.70         15.49         5.50 o                         
   0   3  11        235.39        208.85        10.14 o                         
   1   3  11        182.53        205.46         9.64 o                         
   2   3  11        379.39        344.28        14.70 o                         
   3   3  11        895.70        909.52        18.02 o                         
   4   3  11         21.89         20.14         5.93 o                         
   5   3  11        424.28        451.18        12.01 o                         
   6   3  11          3.71          9.91         4.88 o                         
   7   3  11        290.96        320.09        19.62 o                         
   8   3  11          0.37         -7.93         7.93 o                         
   9   3  11         42.20         47.61         5.95 o                         
 -11   4  11          0.30         -2.85        10.13 o                         
 -10   4  11         11.08          7.46         7.42 o                         
  -9   4  11          0.35         -0.79        10.72 o                         
  -8   4  11          0.24         20.33        12.16 o                         
  -7   4  11        315.78        305.11        18.26 o                         
  -6   4  11         40.08         46.35         8.30 o                         
  -5   4  11       1360.11       1324.75        23.31 o                         
  -4   4  11        294.20        333.96        17.29 o                         
  -3   4  11        157.57        184.04        17.80 o                         
  -2   4  11         26.25         37.40         6.20 o                         
  -1   4  11        864.37        814.07        16.77 o                         
   0   4  11         61.05         62.55         7.15 o                         
   1   4  11       1040.86       1110.63        20.43 o                         
   2   4  11        183.40        183.50         9.76 o                         
   3   4  11        312.38        311.32        14.47 o                         
   4   4  11          5.58          9.88         5.32 o                         
   5   4  11          7.80          2.03         6.25 o                         
   6   4  11        126.95        143.25         5.66 o                         
   7   4  11          3.44          1.44         5.87 o                         
   8   4  11          4.78          1.76         5.06 o                         
   9   4  11          4.82          4.90        12.95 o                         
 -11   5  11          9.49          9.35        10.73 o                         
 -10   5  11          1.82          3.17        10.35 o                         
  -9   5  11         42.10         58.34         9.52 o                         
  -8   5  11         30.80         33.48        11.39 o                         
  -7   5  11        682.73        679.44        25.26 o                         
  -6   5  11        148.61        157.26        11.64 o                         
  -5   5  11        338.56        381.23        12.56 o                         
  -4   5  11         20.59         28.26         8.29 o                         
  -3   5  11        231.24        208.42        14.33 o                         
  -2   5  11        417.16        412.94        12.37 o                         
  -1   5  11         91.81        101.65         9.34 o                         
   0   5  11        368.75        300.37        11.09 o                         
   1   5  11          4.45         -0.74         5.66 o                         
   2   5  11          2.21         -5.32         5.61 o                         
   3   5  11       1478.73       1401.46        26.55 o                         
   4   5  11         58.64         63.05         6.63 o                         
   5   5  11        599.61        689.30        22.27 o                         
   6   5  11         10.70          4.19         6.11 o                         
   7   5  11        105.98         80.19        12.27 o                         
   8   5  11          0.36          0.39         4.85 o                         
   9   5  11         11.46         14.85        14.37 o                         
 -11   6  11          2.35         15.29        10.78 o                         
 -10   6  11          1.83         -7.81        10.74 o                         
  -9   6  11         20.06         12.63        17.06 o                         
  -8   6  11        122.87        135.04        28.19 o                         
  -7   6  11          4.09         13.60         8.64 o                         
  -6   6  11        241.89        250.00        16.86 o                         
  -5   6  11        599.26        596.77        17.89 o                         
  -4   6  11         58.73         74.14         7.57 o                         
  -3   6  11       1489.88       1448.86        37.30 o                         
  -2   6  11        261.41        265.16        12.74 o                         
  -1   6  11        980.86        962.59        21.93 o                         
   0   6  11        158.26        174.09        14.77 o                         
   1   6  11        455.77        462.09        13.21 o                         
   2   6  11        434.38        460.94        12.16 o                         
   3   6  11        332.80        299.34        12.74 o                         
   4   6  11        200.34        171.80         8.74 o                         
   5   6  11         19.86         23.82         6.20 o                         
   6   6  11        192.01        208.21        22.16 o                         
   7   6  11         22.58         10.58         8.74 o                         
   8   6  11          1.82          3.30         4.99 o                         
   9   6  11         13.12          9.63        15.32 o                         
 -11   7  11         71.42         45.89        12.79 o                         
 -10   7  11          1.70         -7.78        10.96 o                         
  -9   7  11         27.72         -3.98        16.76 o                         
  -8   7  11          1.13          3.86         8.18 o                         
  -7   7  11         77.05        103.31        10.99 o                         
  -6   7  11          5.84         19.95         9.37 o                         
  -5   7  11         80.51         45.15        11.33 o                         
  -4   7  11        427.16        394.85        15.72 o                         
  -3   7  11         40.40         64.87         7.62 o                         
  -2   7  11       1682.49       1700.30        37.84 o                         
  -1   7  11        268.66        255.95        13.36 o                         
   0   7  11        283.85        268.81        10.52 o                         
   1   7  11          3.07          3.90         5.51 o                         
   2   7  11        123.16        125.17         8.30 o                         
   3   7  11        284.94        304.88        12.69 o                         
   4   7  11        127.06        129.29        12.82 o                         
   5   7  11        246.78        248.70        10.97 o                         
   6   7  11          3.41          1.03         6.48 o                         
   7   7  11        198.05        198.94        13.67 o                         
   8   7  11         20.31         24.50         8.13 o                         
 -11   8  11         22.01         13.58        13.74 o                         
 -10   8  11          3.61          2.54        11.12 o                         
  -9   8  11          0.66        -11.44        11.44 o                         
  -8   8  11        151.02        168.12        16.13 o                         
  -7   8  11         59.60         70.65        10.27 o                         
  -6   8  11         58.23         94.27        10.83 o                         
  -5   8  11        434.62        413.36        16.77 o                         
  -4   8  11         23.57         10.48         8.47 o                         
  -3   8  11        425.84        379.55        11.96 o                         
  -2   8  11        145.82        150.29        10.11 o                         
  -1   8  11         84.08        104.93         8.07 o                         
   0   8  11         19.61         14.95         6.32 o                         
   1   8  11        671.99        668.18        21.23 o                         
   2   8  11         18.58         27.27         7.00 o                         
   3   8  11         20.51         18.94         6.89 o                         
   4   8  11        347.70        337.45        13.59 o                         
   5   8  11         10.58          3.91         5.08 o                         
   6   8  11         43.59         21.39         8.03 o                         
   7   8  11          2.83          7.94        11.65 o                         
   8   8  11         46.71         48.15         7.67 o                         
 -10   9  11          1.27          9.72        11.88 o                         
  -9   9  11         67.43         66.70        14.25 o                         
  -8   9  11          0.86          7.04         8.45 o                         
  -7   9  11         33.22         32.09         9.94 o                         
  -6   9  11        167.01        151.74        12.51 o                         
  -5   9  11          7.05         24.80         9.57 o                         
  -4   9  11        198.87        214.87        13.93 o                         
  -3   9  11          2.52         -0.65         6.95 o                         
  -2   9  11        116.76        141.16        10.16 o                         
  -1   9  11          0.82         -3.57         5.82 o                         
   0   9  11        537.36        550.70        14.13 o                         
   1   9  11        258.25        261.25        10.94 o                         
   2   9  11        174.58        179.51         9.76 o                         
   3   9  11        340.47        334.03        12.02 o                         
   4   9  11         66.46         53.86         8.29 o                         
   5   9  11        194.32        211.72        10.05 o                         
   6   9  11          1.43          8.08         7.14 o                         
   7   9  11         25.01         21.54        14.29 o                         
   8   9  11          0.46        -16.11        16.11 o                         
 -10  10  11         54.88         22.57        12.23 o                         
  -9  10  11          2.85         -1.07         8.94 o                         
  -8  10  11         26.26         36.06         9.46 o                         
  -7  10  11          4.59         22.75        10.38 o                         
  -6  10  11         69.33         82.58        13.39 o                         
  -5  10  11         63.75         43.15        10.86 o                         
  -4  10  11        214.22        238.37        14.68 o                         
  -3  10  11        799.53        770.16        30.29 o                         
  -2  10  11         14.49         24.49         7.77 o                         
  -1  10  11        534.55        603.31        17.33 o                         
   0  10  11        215.65        200.46        11.60 o                         
   1  10  11        151.50        141.12        12.55 o                         
   2  10  11        367.21        328.35        18.35 o                         
   3  10  11          0.99          7.02         7.46 o                         
   4  10  11         39.58         36.53         7.45 o                         
   5  10  11         10.10         15.73         6.58 o                         
   6  10  11        165.28        145.05        11.68 o                         
   7  10  11          8.36          1.34        13.29 o                         
 -10  11  11          0.09        -10.58        11.33 o                         
  -9  11  11          0.36         -2.03        12.74 o                         
  -8  11  11          3.04          6.93        12.88 o                         
  -7  11  11         93.39        120.22        16.70 o                         
  -6  11  11         53.36         74.68        17.76 o                         
  -5  11  11         11.82         18.12         9.83 o                         
  -4  11  11        433.72        434.81        18.82 o                         
  -3  11  11         25.59         35.98        10.17 o                         
  -2  11  11        725.74        788.82        23.38 o                         
  -1  11  11          2.22         -0.49         7.35 o                         
   0  11  11        274.39        335.12        16.90 o                         
   1  11  11        288.40        286.94        13.43 o                         
   2  11  11        255.60        264.94        12.92 o                         
   3  11  11        153.49        183.83        20.54 o                         
   4  11  11         24.23         12.49         7.24 o                         
   5  11  11          5.15         -0.72         6.62 o                         
   6  11  11          0.49          3.11         8.61 o                         
   7  11  11          3.08        -12.79        12.79 o                         
  -9  12  11          5.71        -10.91        12.18 o                         
  -8  12  11         13.88          7.89         9.18 o                         
  -7  12  11        239.54        235.85        15.36 o                         
  -6  12  11         54.32         72.44        15.17 o                         
  -5  12  11          4.04          5.70        12.94 o                         
  -4  12  11         64.03         73.14        11.82 o                         
  -3  12  11         22.94         33.45        10.64 o                         
  -2  12  11         67.34        102.14        12.37 o                         
  -1  12  11          2.38          2.17         9.64 o                         
   0  12  11        527.43        543.10        17.31 o                         
   1  12  11        483.48        454.18        19.15 o                         
   2  12  11         84.99         92.32         9.65 o                         
   3  12  11         15.08         16.58         7.67 o                         
   4  12  11        140.40        147.12        10.44 o                         
   5  12  11          2.67         -0.25         8.24 o                         
   6  12  11         13.63         13.70        28.82 o                         
   7  12  11          1.26        -18.48        18.48 o                         
  -9  13  11          0.17         -1.74        12.98 o                         
  -8  13  11         22.38          7.16         9.60 o                         
  -7  13  11          4.12         -4.37         9.25 o                         
  -6  13  11        120.07        116.91        13.23 o                         
  -5  13  11         77.12         82.97        12.44 o                         
  -4  13  11        153.03        163.22        14.36 o                         
  -3  13  11         48.39         32.77        12.84 o                         
  -2  13  11        119.66        136.28        13.91 o                         
  -1  13  11          0.45          2.91        10.31 o                         
   0  13  11        558.64        514.31        20.51 o                         
   1  13  11         37.98         44.23         9.18 o                         
   2  13  11        143.28        136.11        14.47 o                         
   3  13  11         16.81         16.12         7.99 o                         
   4  13  11         10.54         -2.04         7.33 o                         
   5  13  11        236.32        214.63        15.30 o                         
   6  13  11          8.06         22.27        15.03 o                         
  -8  14  11         11.72         30.32        15.38 o                         
  -7  14  11         12.77         24.51        10.50 o                         
  -6  14  11         18.00         33.05        11.59 o                         
  -5  14  11         62.39         59.44        15.58 o                         
  -4  14  11         99.08        121.88        13.77 o                         
  -3  14  11         29.68         30.80        11.66 o                         
  -2  14  11         10.63         24.88        11.26 o                         
  -1  14  11          6.27         -7.09        10.39 o                         
   0  14  11         45.44         68.43        24.94 o                         
   1  14  11         30.99         30.52        11.95 o                         
   2  14  11        143.11        136.23        11.48 o                         
   3  14  11         29.46         19.91         8.81 o                         
   4  14  11        100.64         92.48        12.55 o                         
   5  14  11          0.16         -3.36        15.86 o                         
   6  14  11        232.39        252.81        37.59 o                         
  -8  15  11         21.90          2.19        14.23 o                         
  -7  15  11         12.96          4.01        10.68 o                         
  -6  15  11         48.30         45.05        11.90 o                         
  -5  15  11          7.81         21.12        11.17 o                         
  -4  15  11        117.05        112.70        14.11 o                         
  -3  15  11          4.63          7.86        11.54 o                         
  -2  15  11        388.00        403.07        20.24 o                         
  -1  15  11         23.76         19.45        11.64 o                         
   0  15  11        126.09        101.65        16.33 o                         
   1  15  11         22.50         26.18        11.64 o                         
   2  15  11        161.07        190.05        21.98 o                         
   3  15  11         23.77         19.69        12.20 o                         
   4  15  11         15.97          2.91        15.73 o                         
   5  15  11          0.11          0.09        19.36 o                         
  -7  16  11          2.17         11.05        23.69 o                         
  -6  16  11         72.17         70.15        13.19 o                         
  -5  16  11         10.01         -4.19        10.61 o                         
  -4  16  11         64.34         57.11        13.11 o                         
  -3  16  11          8.73          0.83        11.68 o                         
  -2  16  11         14.88          8.97        14.93 o                         
  -1  16  11          3.99          5.33        11.92 o                         
   0  16  11         11.94         26.79        11.98 o                         
   1  16  11         16.86         -1.14        10.66 o                         
   2  16  11        107.72        123.69        14.41 o                         
   3  16  11          0.09        -14.39        14.39 o                         
   4  16  11        179.03        175.86        21.61 o                         
  -6  17  11          7.18         39.32        18.79 o                         
  -5  17  11          0.08          8.76        11.53 o                         
  -4  17  11        175.64        165.21        15.88 o                         
  -3  17  11          0.73          4.27        11.73 o                         
  -2  17  11        160.47        167.43        16.47 o                         
  -1  17  11          8.35         16.14        15.63 o                         
   0  17  11        233.14        254.26        18.72 o                         
   1  17  11          1.24         -4.11        11.64 o                         
   2  17  11         65.04         36.90        16.81 o                         
   3  17  11          2.83         -7.44        14.70 o                         
  -5  18  11          9.49         -1.00        16.51 o                         
  -4  18  11         48.37         44.85        15.64 o                         
  -3  18  11         15.12         10.65        12.07 o                         
  -2  18  11         10.58          8.93        12.28 o                         
  -1  18  11          1.23          5.49        11.73 o                         
   0  18  11         31.40         16.67        12.91 o                         
   1  18  11          7.27         -4.88        11.63 o                         
   2  18  11         48.12         23.47        12.91 o                         
  -3  19  11          6.74          0.95        12.01 o                         
  -2  19  11         68.95         51.35        14.63 o                         
  -1  19  11          5.82         19.35        15.46 o                         
   0  19  11         63.37         27.57        41.61 o                         
 -10   0  12          7.11          4.11        16.74 o                         
  -8   0  12        378.98        366.52        29.53 o                         
  -6   0  12        160.49        198.66        21.95 o                         
  -4   0  12       1852.07       1738.56        56.06 o                         
  -2   0  12        540.92        575.26        19.94 o                         
   0   0  12        692.76        810.97        24.05 o                         
   2   0  12        325.95        338.67        17.27 o                         
   4   0  12         13.76         10.49         9.40 o                         
   6   0  12         26.32          9.95        11.53 o                         
   8   0  12        109.35        105.32        16.58 o                         
 -11   1  12          0.96        -10.34        10.34 o                         
 -10   1  12         17.65         26.46        13.27 o                         
  -9   1  12          0.03         11.05        16.11 o                         
  -8   1  12         38.96         58.74        17.21 o                         
  -7   1  12        148.20        125.81        13.96 o                         
  -6   1  12        107.05        160.00        18.79 o                         
  -5   1  12         15.80         18.72         6.22 o                         
  -4   1  12        945.97        870.48        18.09 o                         
  -3   1  12        754.38        752.30        16.39 o                         
  -2   1  12        102.45        111.62         8.12 o                         
  -1   1  12        142.56        138.99         8.59 o                         
   0   1  12       1050.40       1062.54        27.49 o                         
   1   1  12        152.95        138.08         8.61 o                         
   2   1  12        887.75        911.46        18.42 o                         
   3   1  12         15.74          9.90         6.67 o                         
   4   1  12       1206.52       1255.79        23.08 o                         
   5   1  12          0.21         -5.76         5.76 o                         
   6   1  12         45.33         30.24         6.59 o                         
   7   1  12          4.63         -4.50         5.04 o                         
   8   1  12         75.39         57.34         9.36 o                         
   9   1  12          0.01         -5.17         6.88 o                         
 -11   2  12          2.53         13.98        11.04 o                         
 -10   2  12         35.04         22.03        11.89 o                         
  -9   2  12          0.27         19.27        16.27 o                         
  -8   2  12          5.94         13.37        10.89 o                         
  -7   2  12          1.04         -5.01        12.16 o                         
  -6   2  12        591.36        539.93        22.16 o                         
  -5   2  12         11.50         22.58         6.49 o                         
  -4   2  12        630.03        583.64        14.93 o                         
  -3   2  12         16.75         18.65         7.25 o                         
  -2   2  12        681.13        731.62        22.81 o                         
  -1   2  12          3.50          0.88         5.67 o                         
   0   2  12         11.46         24.35         6.27 o                         
   1   2  12        552.62        545.85        14.17 o                         
   2   2  12       1919.55       1818.43        28.96 o                         
   3   2  12        174.92        208.85        10.34 o                         
   4   2  12        221.16        213.36        11.07 o                         
   5   2  12         41.09         33.68         6.47 o                         
   6   2  12         65.80         69.25         6.58 o                         
   7   2  12         16.88          6.40         5.99 o                         
   8   2  12         98.89         91.17        12.11 o                         
   9   2  12          7.63          5.69        11.69 o                         
 -11   3  12          3.04         -0.82        14.92 o                         
 -10   3  12         52.45         61.61        20.52 o                         
  -9   3  12          1.67         13.22        14.02 o                         
  -8   3  12          2.86         11.20        10.94 o                         
  -7   3  12          3.19          6.08        10.61 o                         
  -6   3  12          5.38         33.11        11.29 o                         
  -5   3  12        120.22        149.47         9.47 o                         
  -4   3  12        224.32        199.54        10.21 o                         
  -3   3  12         33.62         32.94         7.75 o                         
  -2   3  12         36.21         24.97         6.14 o                         
  -1   3  12          0.42          1.01         5.55 o                         
   0   3  12       1570.00       1549.85        25.85 o                         
   1   3  12        256.45        289.71        13.41 o                         
   2   3  12        703.48        712.38        16.36 o                         
   3   3  12         35.19         40.75         9.62 o                         
   4   3  12        573.60        613.69        21.28 o                         
   5   3  12         16.85         19.99         5.80 o                         
   6   3  12        367.34        386.75        14.33 o                         
   7   3  12          1.03        -14.10        16.76 o                         
   8   3  12         12.83          7.28         6.50 o                         
   9   3  12          7.02          3.50         6.32 o                         
 -11   4  12         13.41          8.84        12.95 o                         
 -10   4  12          2.92          3.32        11.95 o                         
  -9   4  12         10.21         12.35        19.35 o                         
  -8   4  12        363.32        320.74        56.14 o                         
  -7   4  12         56.53         72.25        12.61 o                         
  -6   4  12        390.98        367.37        42.16 o                         
  -5   4  12          0.09          3.46         7.34 o                         
  -4   4  12       1256.33       1223.26        22.53 o                         
  -3   4  12          0.30         20.49         7.72 o                         
  -2   4  12        137.28        174.85         9.72 o                         
  -1   4  12         18.75         24.16         7.13 o                         
   0   4  12        466.46        461.23        13.43 o                         
   1   4  12        304.43        294.52        11.62 o                         
   2   4  12         84.16         72.15         8.78 o                         
   3   4  12          1.89         -0.72         6.19 o                         
   4   4  12          1.99          8.98         5.83 o                         
   5   4  12        163.38        178.21         8.82 o                         
   6   4  12        160.48        172.31        13.38 o                         
   7   4  12         11.59          5.75         9.23 o                         
   8   4  12         21.31          8.58        10.62 o                         
 -11   5  12          8.44         -7.39        11.23 o                         
 -10   5  12          5.22          8.39         8.09 o                         
  -9   5  12          0.29         -1.18         8.25 o                         
  -8   5  12        225.06        254.74        27.79 o                         
  -7   5  12        189.29        175.73        16.12 o                         
  -6   5  12          2.39         15.22        10.38 o                         
  -5   5  12         16.55         29.64        14.21 o                         
  -4   5  12         15.93          6.17         6.24 o                         
  -3   5  12        401.13        419.42        13.25 o                         
  -2   5  12        766.80        708.94        22.93 o                         
  -1   5  12         10.43          9.46         6.20 o                         
   0   5  12        399.80        366.17        16.22 o                         
   1   5  12        271.12        245.62        11.32 o                         
   2   5  12        860.33        919.59        19.37 o                         
   3   5  12        137.17        127.49         9.09 o                         
   4   5  12        476.44        493.09        13.16 o                         
   5   5  12         21.95         22.53         7.15 o                         
   6   5  12         67.77         69.57         5.88 o                         
   7   5  12          1.31         -7.77         9.92 o                         
   8   5  12         25.27         11.46        16.98 o                         
 -11   6  12          2.56          7.82        10.99 o                         
 -10   6  12         11.02         19.77        17.29 o                         
  -9   6  12          8.43         24.70         8.87 o                         
  -8   6  12         10.74         16.09         9.07 o                         
  -7   6  12        173.37        162.66        16.02 o                         
  -6   6  12        638.51        575.57        23.82 o                         
  -5   6  12          3.01          7.16        10.37 o                         
  -4   6  12        434.33        454.31        16.80 o                         
  -3   6  12        569.98        517.65        14.80 o                         
  -2   6  12        318.71        333.81        12.96 o                         
  -1   6  12          2.51         -5.09         6.12 o                         
   0   6  12         79.67         96.47        10.45 o                         
   1   6  12         49.78         59.84         7.53 o                         
   2   6  12        194.70        181.18         9.51 o                         
   3   6  12        220.48        237.47        10.53 o                         
   4   6  12         82.82         85.48         7.70 o                         
   5   6  12        347.52        349.05        16.14 o                         
   6   6  12         38.37         40.72         6.35 o                         
   7   6  12         21.46         20.25         7.19 o                         
   8   6  12         23.20          0.03         8.27 o                         
 -11   7  12          1.68         43.75        16.27 o                         
 -10   7  12          1.89         -1.37        11.80 o                         
  -9   7  12         21.75          8.31         8.58 o                         
  -8   7  12          6.02         10.27        10.55 o                         
  -7   7  12         58.08         73.29        10.87 o                         
  -6   7  12         91.42        111.05        11.43 o                         
  -5   7  12         30.69         44.03        15.63 o                         
  -4   7  12         60.77         41.19        11.76 o                         
  -3   7  12        276.46        281.06        16.57 o                         
  -2   7  12        936.60        871.29        19.74 o                         
  -1   7  12        369.90        383.46        20.83 o                         
   0   7  12        189.20        205.10        11.03 o                         
   1   7  12        197.90        188.11        14.47 o                         
   2   7  12        590.13        632.75        16.68 o                         
   3   7  12         69.23         66.05        10.67 o                         
   4   7  12        267.15        269.59        18.13 o                         
   5   7  12          1.19         -4.03         7.49 o                         
   6   7  12        122.53        128.72        12.24 o                         
   7   7  12          4.71          3.26         7.22 o                         
   8   7  12          0.31         -5.05        16.42 o                         
 -10   8  12         10.95        -11.55        11.55 o                         
  -9   8  12         17.33         12.59         8.87 o                         
  -8   8  12         68.01         49.07        10.12 o                         
  -7   8  12          8.60         20.87        12.96 o                         
  -6   8  12        130.00        125.39        12.21 o                         
  -5   8  12         12.85          9.50         9.19 o                         
  -4   8  12        178.62        191.78        13.43 o                         
  -3   8  12          0.50          5.88         7.57 o                         
  -2   8  12         99.46         98.70         9.39 o                         
  -1   8  12        561.51        547.55        16.26 o                         
   0   8  12        471.62        442.18        16.46 o                         
   1   8  12        168.02        194.69        13.20 o                         
   2   8  12         59.30         75.12         7.87 o                         
   3   8  12        336.43        358.11        12.49 o                         
   4   8  12          3.01          0.95         6.34 o                         
   5   8  12         66.33         63.46        12.85 o                         
   6   8  12         45.89         46.17        10.34 o                         
   7   8  12         41.14         50.30        14.01 o                         
   8   8  12         31.04         46.59        19.90 o                         
 -10   9  12          4.99          2.90        12.12 o                         
  -9   9  12         38.09         29.56         9.11 o                         
  -8   9  12         57.76         63.42        10.89 o                         
  -7   9  12        125.23        129.28        14.86 o                         
  -6   9  12         16.37         11.55         9.82 o                         
  -5   9  12         35.89         33.48        10.29 o                         
  -4   9  12          1.71         14.42         9.12 o                         
  -3   9  12        216.70        245.14        43.60 o                         
  -2   9  12        459.20        453.64        15.38 o                         
  -1   9  12        190.50        208.67        11.96 o                         
   0   9  12         77.21         76.50         8.96 o                         
   1   9  12        101.54         85.67        11.28 o                         
   2   9  12        382.38        395.38        30.93 o                         
   3   9  12          1.25          5.11         7.01 o                         
   4   9  12        142.24        128.45         9.66 o                         
   5   9  12          2.63         -1.97         7.61 o                         
   6   9  12         19.22         21.12         9.84 o                         
   7   9  12         60.10         59.47        14.96 o                         
 -10  10  12         30.32         22.58        17.06 o                         
  -9  10  12          5.27          1.61        10.13 o                         
  -8  10  12          0.96          5.50         9.11 o                         
  -7  10  12         16.42         43.46        10.94 o                         
  -6  10  12         56.37         58.83        16.15 o                         
  -5  10  12          9.94         24.37        10.30 o                         
  -4  10  12        273.97        288.68        25.46 o                         
  -3  10  12         23.56         26.26        10.11 o                         
  -2  10  12        126.25        110.47        12.20 o                         
  -1  10  12        253.64        254.61        13.11 o                         
   0  10  12         16.44         36.50        10.00 o                         
   1  10  12        434.74        436.24        15.60 o                         
   2  10  12          1.17         -5.95         7.05 o                         
   3  10  12        191.13        202.77        15.11 o                         
   4  10  12          2.84         -4.97         6.63 o                         
   5  10  12         95.15         87.82        17.94 o                         
   6  10  12         22.54         29.50        25.19 o                         
   7  10  12         79.87         50.49        25.74 o                         
  -9  11  12         11.17          2.63        19.98 o                         
  -8  11  12          3.81         20.38         9.85 o                         
  -7  11  12         37.95         48.66        11.00 o                         
  -6  11  12          0.08          8.39        10.11 o                         
  -5  11  12        332.46        334.83        23.32 o                         
  -4  11  12        157.31        153.66        18.84 o                         
  -3  11  12        541.20        563.17        24.47 o                         
  -2  11  12        147.35        171.86        14.32 o                         
  -1  11  12         22.65         35.01        10.54 o                         
   0  11  12        167.81        165.29        11.48 o                         
   1  11  12          9.24         12.00         9.67 o                         
   2  11  12        184.02        205.71        19.65 o                         
   3  11  12         11.67         -5.09         8.37 o                         
   4  11  12          9.24         -0.12         7.12 o                         
   5  11  12          0.30         -5.75         9.09 o                         
   6  11  12         37.75         40.86        15.02 o                         
   7  11  12         44.55         -4.90        19.58 o                         
  -9  12  12         39.86         38.06        20.21 o                         
  -8  12  12         10.34         13.17        10.07 o                         
  -7  12  12          1.40          5.05        13.21 o                         
  -6  12  12         62.38         58.55        11.85 o                         
  -5  12  12          6.30          0.73        10.46 o                         
  -4  12  12          5.08          3.83        10.54 o                         
  -3  12  12          1.32          3.93        10.74 o                         
  -2  12  12          1.09         10.88        10.48 o                         
  -1  12  12        389.29        445.97        19.71 o                         
   0  12  12         35.54         49.17         9.94 o                         
   1  12  12        556.16        563.10        21.74 o                         
   2  12  12         18.62         28.28        12.78 o                         
   3  12  12        276.48        289.47        13.94 o                         
   4  12  12         14.77         10.84         7.84 o                         
   5  12  12          3.67          2.02        10.21 o                         
   6  12  12         44.77         50.59        16.15 o                         
  -8  13  12          0.38        -13.78        13.78 o                         
  -7  13  12         38.09         25.02        21.48 o                         
  -6  13  12         19.61         23.56        11.38 o                         
  -5  13  12        266.83        298.36        17.95 o                         
  -4  13  12          0.63          3.80        18.80 o                         
  -3  13  12         82.13         98.95        21.04 o                         
  -2  13  12          6.27         11.28        11.20 o                         
  -1  13  12        186.54        195.47        30.48 o                         
   0  13  12          4.66         11.21        10.65 o                         
   1  13  12         26.74         29.96         9.08 o                         
   2  13  12         41.49         43.81        12.20 o                         
   3  13  12          0.61         -7.75         7.75 o                         
   4  13  12        140.88        142.10        26.51 o                         
   5  13  12         11.16         20.08        16.19 o                         
   6  13  12         15.39         11.72        17.57 o                         
  -8  14  12          4.44         -7.12        15.99 o                         
  -7  14  12          0.44          2.01        10.94 o                         
  -6  14  12         54.80         41.92        11.91 o                         
  -5  14  12          2.82         10.54        11.54 o                         
  -4  14  12         13.63         38.51        12.30 o                         
  -3  14  12         31.55         14.58        13.09 o                         
  -2  14  12         28.86         31.84        14.35 o                         
  -1  14  12         21.20         23.27        11.43 o                         
   0  14  12         38.69         47.23        12.20 o                         
   1  14  12        129.31        121.71        13.84 o                         
   2  14  12          0.11         -1.45         8.18 o                         
   3  14  12        225.58        198.29        15.10 o                         
   4  14  12         13.46         -1.87        10.31 o                         
   5  14  12        172.34        212.33        41.68 o                         
  -7  15  12         51.48         67.16        13.21 o                         
  -6  15  12          0.20          5.75        11.06 o                         
  -5  15  12         67.83         81.40        13.60 o                         
  -4  15  12        104.23        112.84        22.43 o                         
  -3  15  12        101.10        103.09        14.84 o                         
  -2  15  12         74.81         76.10        14.06 o                         
  -1  15  12        198.31        178.81        16.28 o                         
   0  15  12          4.71          6.23        11.46 o                         
   1  15  12         40.78         43.26        12.46 o                         
   2  15  12         33.93         28.96        12.16 o                         
   3  15  12          0.36         -7.93        13.31 o                         
   4  15  12         21.84         15.85        16.21 o                         
   5  15  12         38.30         46.11        24.79 o                         
  -6  16  12          5.11         11.06        11.69 o                         
  -5  16  12         21.18         22.65        12.39 o                         
  -4  16  12          0.26         -1.26        11.48 o                         
  -3  16  12        204.88        160.61        18.06 o                         
  -2  16  12         17.15         16.39        12.96 o                         
  -1  16  12         55.04         68.79        13.94 o                         
   0  16  12         41.47         38.16        13.00 o                         
   1  16  12        137.16        114.79        14.92 o                         
   2  16  12         12.76          2.86        11.28 o                         
   3  16  12        127.73        153.15        15.26 o                         
   4  16  12          1.37        -10.23        16.25 o                         
  -5  17  12         38.12         37.35        15.08 o                         
  -4  17  12          1.97          4.74        12.08 o                         
  -3  17  12         42.67         41.99        14.03 o                         
  -2  17  12          0.43          1.28        12.47 o                         
  -1  17  12        235.61        214.00        18.06 o                         
   0  17  12          0.34         -4.12        11.71 o                         
   1  17  12          0.30          1.24        11.50 o                         
   2  17  12          4.37         -8.66        11.49 o                         
   3  17  12          0.02         26.43        17.43 o                         
  -4  18  12         11.38         17.45        12.24 o                         
  -3  18  12         18.17         11.77        15.40 o                         
  -2  18  12         14.97          4.80        15.65 o                         
  -1  18  12         39.29         24.45        13.27 o                         
   0  18  12          8.12         -1.96        12.28 o                         
   1  18  12         64.14         44.03        18.29 o                         
 -11   0  13         42.47         27.80        18.16 o                         
  -9   0  13         87.10         58.28        19.11 o                         
  -7   0  13        174.55        212.71        23.53 o                         
  -5   0  13        861.71        867.42        38.69 o                         
  -3   0  13        263.51        263.75        16.17 o                         
  -1   0  13          5.67          8.92         8.59 o                         
   1   0  13        938.27       1027.31        30.42 o                         
   3   0  13          3.33         -4.15         9.20 o                         
   5   0  13         73.11         45.54        10.59 o                         
   7   0  13        351.46        368.48        39.01 o                         
 -11   1  13          0.72        -10.48        10.95 o                         
 -10   1  13          3.87          7.70        12.06 o                         
  -9   1  13          0.05         -6.42        11.71 o                         
  -8   1  13          0.70          3.20        12.34 o                         
  -7   1  13          0.33         10.85        10.92 o                         
  -6   1  13         71.52         68.28        12.20 o                         
  -5   1  13        255.32        221.87        16.23 o                         
  -4   1  13        200.28        235.16        12.12 o                         
  -3   1  13       1404.13       1381.17        24.62 o                         
  -2   1  13          3.63         -6.03         6.03 o                         
  -1   1  13       1299.52       1188.72        22.23 o                         
   0   1  13        339.83        343.44        16.12 o                         
   1   1  13        197.04        249.88        11.85 o                         
   2   1  13        101.73        105.97         8.86 o                         
   3   1  13        776.78        788.66        17.95 o                         
   4   1  13         12.26          0.14         6.12 o                         
   5   1  13         50.49         44.66         8.39 o                         
   6   1  13          2.74         -8.86         8.86 o                         
   7   1  13         11.31         -2.71         6.44 o                         
   8   1  13          7.69         13.99         9.86 o                         
 -11   2  13         17.78          0.91        11.62 o                         
 -10   2  13          4.62          1.99        12.17 o                         
  -9   2  13         15.69         23.48        26.77 o                         
  -8   2  13         13.02         -3.63        15.63 o                         
  -7   2  13         81.76         97.81        15.63 o                         
  -6   2  13          7.79          6.21        10.24 o                         
  -5   2  13        594.41        641.41        33.40 o                         
  -4   2  13         11.38         16.13         8.62 o                         
  -3   2  13         12.17          1.90         6.36 o                         
  -2   2  13          0.92         -2.82         6.96 o                         
  -1   2  13          9.06         23.03         6.70 o                         
   0   2  13         55.67         64.32         7.63 o                         
   1   2  13          2.95          7.34         6.41 o                         
   2   2  13          6.19          7.62         6.52 o                         
   3   2  13        131.72        159.73         9.98 o                         
   4   2  13          0.12         -6.09         6.09 o                         
   5   2  13        304.82        329.36        26.23 o                         
   6   2  13          1.16         -6.68         6.68 o                         
   7   2  13         65.84         45.94         8.05 o                         
   8   2  13          2.59         13.59         9.07 o                         
 -11   3  13          0.64          5.63        11.94 o                         
 -10   3  13          1.19          0.91        12.56 o                         
  -9   3  13          2.90         -9.62        11.39 o                         
  -8   3  13         86.97         69.39        15.21 o                         
  -7   3  13          2.62         -9.84        10.78 o                         
  -6   3  13        120.81        112.47        14.18 o                         
  -5   3  13        135.21        127.67        14.02 o                         
  -4   3  13        302.91        320.20        18.81 o                         
  -3   3  13        511.17        491.35        28.13 o                         
  -2   3  13        286.03        279.10        13.15 o                         
  -1   3  13       1003.11        914.08        36.65 o                         
   0   3  13         37.14         40.48         8.84 o                         
   1   3  13        806.29        852.05        18.62 o                         
   2   3  13        174.75        183.37        10.37 o                         
   3   3  13        706.43        683.27        16.99 o                         
   4   3  13          1.72         -1.54         6.69 o                         
   5   3  13         68.57         58.31         7.10 o                         
   6   3  13         68.83         63.30         9.24 o                         
   7   3  13          1.60          4.60        11.21 o                         
   8   3  13          7.42         24.45        26.61 o                         
 -11   4  13         18.95          6.45        15.16 o                         
 -10   4  13          0.84          9.68         8.71 o                         
  -9   4  13        126.63        104.30        21.87 o                         
  -8   4  13          1.29         28.90        16.74 o                         
  -7   4  13         82.07         91.73        15.47 o                         
  -6   4  13          3.58         16.34        11.28 o                         
  -5   4  13        341.21        376.16        20.43 o                         
  -4   4  13         66.97         77.13        11.18 o                         
  -3   4  13        279.24        324.12        15.07 o                         
  -2   4  13        225.62        229.90        13.14 o                         
  -1   4  13         10.24         18.91         7.74 o                         
   0   4  13        402.93        377.75        13.20 o                         
   1   4  13         76.33         76.13         8.28 o                         
   2   4  13         72.97         72.01         8.31 o                         
   3   4  13        157.26        172.92        10.88 o                         
   4   4  13         40.74         39.89         7.10 o                         
   5   4  13        482.18        558.41        23.39 o                         
   6   4  13          2.57          1.23         5.33 o                         
   7   4  13         89.47        109.59         9.96 o                         
   8   4  13          1.33          2.93         8.93 o                         
 -11   5  13          0.23        -10.27        17.29 o                         
 -10   5  13          6.97          2.68        12.15 o                         
  -9   5  13          1.96          1.49         8.98 o                         
  -8   5  13        124.83        127.16        23.37 o                         
  -7   5  13         20.62         33.29        12.52 o                         
  -6   5  13         28.21         46.64        12.32 o                         
  -5   5  13        286.71        244.83        19.65 o                         
  -4   5  13          1.41          6.16        10.61 o                         
  -3   5  13        682.90        691.50        17.26 o                         
  -2   5  13        158.47        203.51        11.13 o                         
  -1   5  13        304.07        302.46        12.39 o                         
   0   5  13         56.25         54.36         8.32 o                         
   1   5  13        327.75        350.02        15.34 o                         
   2   5  13        159.18        181.06        17.10 o                         
   3   5  13        376.83        331.46        17.23 o                         
   4   5  13         39.59         28.09         6.97 o                         
   5   5  13         44.39         36.26         6.96 o                         
   6   5  13         18.62          8.36         8.59 o                         
   7   5  13          1.40         -2.49         9.28 o                         
   8   5  13         38.18         40.88        10.31 o                         
 -11   6  13          1.92        -14.85        14.85 o                         
 -10   6  13          0.03         11.83        34.19 o                         
  -9   6  13         31.42         28.64         9.47 o                         
  -8   6  13          7.34         20.74         9.99 o                         
  -7   6  13        148.32        141.01        23.69 o                         
  -6   6  13          3.03          3.39        11.30 o                         
  -5   6  13         81.03        136.93        35.06 o                         
  -4   6  13        323.67        311.03        19.82 o                         
  -3   6  13          0.86          9.47         8.00 o                         
  -2   6  13        288.05        287.05        12.52 o                         
  -1   6  13         61.93         52.59         8.27 o                         
   0   6  13          6.24          3.57         6.76 o                         
   1   6  13          0.41         -3.28         7.15 o                         
   2   6  13        178.18        196.72        10.34 o                         
   3   6  13        404.15        427.86        14.65 o                         
   4   6  13         26.58         28.84         7.56 o                         
   5   6  13         66.31         94.82        18.31 o                         
   6   6  13          3.89          0.33         6.33 o                         
   7   6  13         33.69         44.24        13.02 o                         
   8   6  13          0.54         -8.16         8.91 o                         
 -10   7  13         24.21         15.85        12.88 o                         
  -9   7  13          0.36         -9.02         9.02 o                         
  -8   7  13        126.05        149.19        16.85 o                         
  -7   7  13         34.92         35.99        12.54 o                         
  -6   7  13         44.13         69.57        13.99 o                         
  -5   7  13         67.39         56.91        13.13 o                         
  -4   7  13         66.92         40.38        20.21 o                         
  -3   7  13        137.42        122.41        24.95 o                         
  -2   7  13         41.00         62.73        10.14 o                         
  -1   7  13        532.25        500.06        19.89 o                         
   0   7  13        234.27        207.24        13.49 o                         
   1   7  13        932.54        944.70        37.99 o                         
   2   7  13        241.60        257.81        11.50 o                         
   3   7  13        146.91        146.28         9.54 o                         
   4   7  13         30.18         28.63         7.33 o                         
   5   7  13         36.32         22.02         8.23 o                         
   6   7  13          9.59          0.04         6.91 o                         
   7   7  13          0.90         -1.34        12.17 o                         
 -10   8  13          0.72         12.79        12.97 o                         
  -9   8  13          4.00          8.46         9.49 o                         
  -8   8  13         22.50         39.49        10.84 o                         
  -7   8  13         23.86         42.04        18.69 o                         
  -6   8  13         93.55         84.85        12.05 o                         
  -5   8  13        139.36        161.02        13.88 o                         
  -4   8  13          9.75          5.91         9.45 o                         
  -3   8  13        216.11        230.15        15.15 o                         
  -2   8  13        722.74        730.80        31.09 o                         
  -1   8  13         18.16          3.66         7.67 o                         
   0   8  13        295.82        300.53        16.19 o                         
   1   8  13          2.24         -1.44         7.19 o                         
   2   8  13        260.68        262.49        12.91 o                         
   3   8  13         60.34         81.98        11.32 o                         
   4   8  13         65.98         83.69         9.34 o                         
   5   8  13        179.27        179.37        15.48 o                         
   6   8  13         19.20         18.18         8.49 o                         
   7   8  13        130.51        105.57        15.53 o                         
 -10   9  13         10.46         34.90        18.16 o                         
  -9   9  13          3.69         -2.80         9.69 o                         
  -8   9  13          6.20          0.18         9.76 o                         
  -7   9  13         10.02          4.12        10.06 o                         
  -6   9  13         29.86         43.25        11.33 o                         
  -5   9  13         23.15         14.84        10.36 o                         
  -4   9  13        411.66        452.38        19.48 o                         
  -3   9  13        543.59        553.27        24.85 o                         
  -2   9  13          0.59         -8.17        10.45 o                         
  -1   9  13        100.78         85.43         9.76 o                         
   0   9  13        121.83        102.63        10.12 o                         
   1   9  13        113.13        127.28        10.74 o                         
   2   9  13         67.27         74.83         9.55 o                         
   3   9  13         25.38         24.15         7.97 o                         
   4   9  13         97.14        114.38         9.96 o                         
   5   9  13         74.03         70.76        15.72 o                         
   6   9  13        212.98        254.71        29.53 o                         
   7   9  13          0.05          8.69        13.78 o                         
  -9  10  13         11.91          4.72        14.01 o                         
  -8  10  13          3.90          0.29         9.48 o                         
  -7  10  13         41.30         34.53        14.45 o                         
  -6  10  13         99.12         75.98        12.34 o                         
  -5  10  13         40.82         40.58        18.64 o                         
  -4  10  13         45.54         33.01        10.75 o                         
  -3  10  13          9.39         10.53        10.23 o                         
  -2  10  13         45.91         77.42        14.58 o                         
  -1  10  13        178.17        161.23        23.04 o                         
   0  10  13        235.22        262.02        13.76 o                         
   1  10  13          0.27         -6.51         9.54 o                         
   2  10  13        349.20        372.14        16.99 o                         
   3  10  13         28.63         35.86         9.71 o                         
   4  10  13          7.57         -5.77         7.12 o                         
   5  10  13         14.86         -3.59        14.25 o                         
   6  10  13         33.31         33.36        29.14 o                         
   7  10  13         23.57        -16.72        22.82 o                         
  -9  11  13          5.43         -1.58        18.16 o                         
  -8  11  13         15.05         13.77        11.31 o                         
  -7  11  13         28.18         39.61        11.73 o                         
  -6  11  13        144.61        155.34        14.83 o                         
  -5  11  13        101.47        107.02        13.47 o                         
  -4  11  13        100.25        135.39        22.16 o                         
  -3  11  13        242.68        235.92        16.57 o                         
  -2  11  13         51.30         68.93        12.10 o                         
  -1  11  13        132.34        142.55        17.10 o                         
   0  11  13         60.07         44.26        12.11 o                         
   1  11  13         90.66         83.90        10.57 o                         
   2  11  13         23.41         13.75        17.27 o                         
   3  11  13         33.43         44.25         8.60 o                         
   4  11  13         27.49         20.89         8.03 o                         
   5  11  13         25.13         21.47        14.78 o                         
   6  11  13         28.93          2.85        14.45 o                         
  -9  12  13          1.06         -9.41        29.45 o                         
  -8  12  13          0.86         -8.42        10.26 o                         
  -7  12  13         13.06          8.67        10.83 o                         
  -6  12  13         20.47         18.74        11.19 o                         
  -5  12  13         19.78         20.28        11.50 o                         
  -4  12  13        118.57        102.86        17.44 o                         
  -3  12  13         45.60         50.72        11.92 o                         
  -2  12  13        322.39        311.38        20.08 o                         
  -1  12  13        146.69        163.27        15.17 o                         
   0  12  13        154.99        152.06        16.94 o                         
   1  12  13          3.04         -0.38         8.17 o                         
   2  12  13        221.14        194.92        14.77 o                         
   3  12  13          4.78          5.37         8.20 o                         
   4  12  13         95.64         69.18        11.73 o                         
   5  12  13        118.83        110.28        18.46 o                         
   6  12  13          6.83          5.98        16.28 o                         
  -8  13  13         40.74         32.53        21.32 o                         
  -7  13  13         27.58         55.68        12.33 o                         
  -6  13  13         23.66         40.60        12.10 o                         
  -5  13  13          0.85          3.65        11.32 o                         
  -4  13  13        177.72        186.68        16.12 o                         
  -3  13  13         27.98         42.14        12.73 o                         
  -2  13  13         66.98         72.36        13.26 o                         
  -1  13  13          0.56         -4.44        10.47 o                         
   0  13  13         10.01          2.01        11.17 o                         
   1  13  13         68.45         86.86        13.33 o                         
   2  13  13         86.37        102.83        11.57 o
[truncated: 122,311 more chars]
